# Supplementary material for: Molecular signatures for obesity and associated disorders identified through partial least square regression models
Source: BMC Syst Biol. 2014 Aug 30;8:104. doi: 10.1186/s12918-014-0104-4 (PMC4363939; doi:10.1186/s12918-014-0104-4)
Supplement: Additional file 1: — Master Gene List. [file s12918-014-0104-4-S1.xls]

## Sheet: Adipose Tissue week_3
Gene Symbol	HFHSD	p-value	Kal_5	p-value	kal_20	p-value	kal_75	p-value
Ccr7	-4.03	0.18	-5.48	0.0306491	-5.04	0.0337414	-6.46451	0.0649777
Myo5b	0.16	0.77	0.98	0.450979	0.44	0.163987	-4.93922	0.0678921
Cxcr5	-4	0.26	-4.44	0.0504607	-3.98	0.110331	-4.85362	0.110389
Cd22	-3.51	0.22	-4.31	0.0300961	-2.64	0.122822	-4.8282	0.0962378
Cd72	-2.87	0.14	-4.49	0.028319	-4.12	0.0385303	-4.73451	0.0890549
Gpr171	-2.56	0.26	-4.82	0.0326069	-5.02	0.0454177	-4.70136	0.107722
Cd53	-1.94	0.2	-3.31	0.0339015	-3.12	0.0378622	-4.50897	0.0790414
Trim39	-0.43	0.42	-0.01	0.983014	-0.58	0.563797	-4.49891	0.0592341
1700030K09Rik	-3.55	0.1	-0.36	0.500518	-0.46	0.290159	-4.487	0.0348366
Has1	-0.21	0.91	-0.93	0.741126	-1.49	0.555732	-4.41135	0.0146986
Prpf18	-0.5	0.07	-0.02	0.968654	-0.11	0.725885	-4.352	0.0573918
Lck	-2.8	0.22	-3.36	0.0345888	-3.18	0.0674764	-4.31863	0.166969
BC094916	-2.62	0.22	-4.11	0.0606187	-3.99	0.0519582	-4.31153	0.131927
Napsa	-2.39	0.21	-3.36	0.0504688	-4.16	0.0218498	-4.24077	0.0970953
Cand1	-0.25	0.34	-0.17	0.577071	-0.06	0.796768	-4.23476	0.0444813
Cask	1.08	0.04	1.16	0.0339281	0.53	0.232262	-4.21573	0.0555801
LOC666661	-2.94	0.15	-2.93	0.0677314	-3.07	0.0625971	-4.19268	0.0324657
Cd5	-3.19	0.26	-4.23	0.0360363	-3.75	0.0582759	-4.08285	0.127022
Galnt6	-2.96	0.25	-3.76	0.0953449	-4.21	0.0898512	-4.06924	0.0904548
Tcf7	-3.73	0.02	-4.06	0.00324835	-4.04	0.00506883	-4.03358	0.013533
Kndc1	2.19	0.29	1.71	0.03952	1.57	0.0530243	-3.99881	0.238893
Ltb	-3.33	0.16	-3.48	0.0496332	-3.4	0.045387	-3.97138	0.199681
Coro1a	-2.51	0.13	-3.77	0.0277735	-3.28	0.0352429	-3.90969	0.0896187
Jph4	-3.84	0.15	0.54	0.0657597	0.49	0.000316756	-3.84158	0.0966296
Bcl2a1b	-0.06	0.71	-2.5	0.0482123	-2.41	0.0121105	-3.83646	0.0866881
Vav1	-1.96	0.13	-3.38	0.0374307	-3.26	0.0436724	-3.82805	0.0981681
Sla	-2.14	0.24	-3.44	0.0713518	-3.4	0.0777022	-3.81427	0.0980261
Cnr2	-3.86	0.03	-2.93	0.0506029	-3.32	0.0524648	-3.81095	0.0227063
A630001G21Rik	-1.91	0.18	-2.58	0.0915553	-2.96	0.0954313	-3.7774	0.0500568
Il21r	-2.93	0.22	-3.86	0.0634434	-3.62	0.0765921	-3.76942	0.089448
Pstpip1	-2.19	0.08	-2.65	0.0245474	-2.23	0.0617968	-3.75372	0.0523459
A430107D22Rik	-2.98	0.22	-3.87	0.0591837	-3.33	0.0992642	-3.74876	0.16783
Bcl11b	-3.33	0.2	-4.79	0.0423392	-3.88	0.0690503	-3.73212	0.18274
Myb	0.39	0.86	-3.27	0.155669	-3.17	0.189841	-3.71568	0.153837
Zap70	-2.81	0.19	-3.68	0.0359238	-3.57	0.043027	-3.71326	0.128689
Ms4a4b	-2.61	0.24	-3.99	0.0771066	-4.29	0.0568762	-3.65391	0.167068
Dpp4	0.75	0.63	-2.55	0.00232498	-2.79	0.00622948	-3.62746	0.0032329
Efcab4b	-3.55	0.08	-0.08	0.842174	0.6	0.0496954	-3.51757	0.0118682
Cd40	-1.93	0.08	-2.24	0.0488379	-1.99	0.00194811	-3.51226	0.0127994
Siglecg	-2.54	0.15	-2.65	0.0524262	-2.22	0.132846	-3.48987	0.0799571
Tnfsf8	-2.55	0.15	-2.58	0.0439233	-2.94	0.0420844	-3.48908	0.0672084
Rasgrp1	1.44	0.03	-2.63	0.0225666	0.36	0.720956	-3.4733	0.102197
Hck	-1.68	0.01	-3.1	0.00948272	-2.24	0.0207143	-3.46848	0.0113974
Pik3r5	0.14	0.86	-1.48	0.338013	-2.22	0.279019	-3.45196	0.00134722
Chst3	-2.39	0.19	-2.52	0.0898081	-2.96	0.0666062	-3.43403	0.0687638
Cd27	-3.34	0.13	-3.87	0.0807888	-3.27	0.168304	-3.40175	0.0966627
Ptpn6	1.24	0.51	-3.25	0.0290688	-2.24	0.0636576	-3.38717	0.110902
Ccdc92	-2.2	0.01	-2.03	0.00498257	-2.27	0.0268656	-3.37253	0.00330973
Tec	-2.04	0.1	-1.39	0.285156	-2.57	0.0861582	-3.37022	0.0505902
LOC630284	-3.6	0.05	-3.8	0.0114832	-2.77	0.0110954	-3.35197	0.0261335
Unc13d	-3.01	0.06	-2.77	0.076707	-3.17	0.0603237	-3.34854	0.119425
Rab19	-2.18	0.1	-2.54	0.0182767	-2.13	0.0353008	-3.32208	0.115632
A530040E14Rik	-2.31	0.19	-3.37	0.0559002	-3.41	0.042976	-3.30863	0.0800078
Fermt3	-1.89	0.09	-2.98	0.036962	-2.82	0.0356745	-3.29468	0.076336
Gfi1	-2.42	0.17	-3.41	0.0129987	-3.39	0.0166635	-3.28722	0.0760371
Gm7966	-0.68	0.21	-2.72	0.0522827	-2.02	0.0104552	-3.28633	0.0955399
Tspan32	-2.98	0.09	-2.52	0.109065	-2.69	0.0749738	-3.2548	0.0904269
Cdt1	-1.68	0.11	-2.58	0.0250159	-2.32	0.0218514	-3.22701	0.0754571
Cmah	0.22	0.91	-1.94	0.167148	-2.21	0.134177	-3.21269	0.0779157
Zscan18	-2.92	0.09	0.75	0.549891	-1.01	0.476823	-3.20694	0.0482251
Cd247	-2.38	0.12	-2.04	0.0545404	-2.33	0.0322595	-3.17576	0.13548
Il27ra	-2.49	0.12	-2.08	0.120859	-2.89	0.0725516	-3.16096	0.102404
Gpr18	-2.9	0.23	-3.51	0.16382	-2.52	0.201905	-3.10882	0.156006
Chst10	-2.43	0.09	-3.19	0.0268226	-2.88	0.0356762	-3.09178	0.048215
Arl4c	-2.02	0.09	-2.28	0.0307944	-2.41	0.0191221	-3.08292	0.0194589
Klrc1	-3.18	0.11	-1.72	0.0144883	-0.58	0.637031	-3.02846	0.00213376
Nudt17	-2.27	0.02	-2.7	0.000132797	-2.4	0.00368488	-3.01749	0.000519247
Ly9	-2.24	0.13	-3.34	0.0335826	-3.06	0.0399874	-2.99338	0.0708965
Hmha1	-2.06	0.21	-2.86	0.0753881	-2.85	0.074306	-2.98505	0.14694
Rab37	-2.99	0.04	-3.16	0.00740269	-2.51	0.0291747	-2.97967	0.0348905
Lrmp	-1.9	0.03	-2.03	0.0436459	-2.18	0.0353118	-2.95083	0.0292361
Gpr83	-2.89	0.23	-3.24	0.135787	-2.53	0.215744	-2.92913	0.15854
Fyb	-0.01	0.99	-2.24	0.0735899	-1.78	0.133456	-2.92847	0.133653
Syk	-1.59	0.12	-2.17	0.101622	-2.42	0.0591142	-2.92088	0.0263636
Rrad	-1.93	0	-1.32	0.492352	-1.28	0.383626	-2.90757	0.0167953
Zfp84	-0.16	0.19	-2.47	0.116077	-0.33	0.426299	-2.8872	0.218288
LOC641136	-3.16	0.24	-1.1	0.43065	0.81	0.726053	-2.87891	0.10265
Ms4a6b	-1.73	0.18	-2.84	0.0652639	-2.13	0.111627	-2.85728	0.162213
X96776	-3.47	0.11	-2.02	0.0126118	1.28	0.398104	-2.84089	0.12019
Fasl	-2.45	0.09	-2.02	0.143776	-2.44	0.0886965	-2.82791	0.0903924
Rgs2	-1.55	0.1	-2.4	0.0198682	-1.81	0.0439685	-2.76761	0.0849679
Lrch4	-2.25	0.02	-2.51	0.0190604	-2.44	0.0293419	-2.7662	0.0476974
Gm6232	0.02	0.97	-0.09	0.863949	0.88	0.584299	-2.74719	0.0814048
Fanci	0.58	0.51	-2.38	0.0306665	-2.52	0.045801	-2.73962	0.0576019
Cpz	0.14	0.87	0.13	0.875601	-1.68	0.021555	-2.73298	0.0435044
Cyp4f18	-1.73	0.17	-2.86	0.0409979	-2.34	0.0519236	-2.70839	0.0436946
4931429I11Rik	-0.08	0.88	-2.12	0.215804	-2.22	0.204589	-2.70569	0.137809
Dock8	-1.6	0.15	-2.04	0.0963928	-2.23	0.0658568	-2.69164	0.0986019
5830411N06Rik	-2.9	0.24	-2.17	0.183313	-2.18	0.1616	-2.69042	0.10965
Il4i1	-3.4	0.06	-2.92	0.0410541	-3.67	0.0198637	-2.65954	0.0305269
Gm4870	-1.94	0.14	-1.85	0.0815713	-1.96	0.0679257	-2.6528	0.0480629
Stk11	-0.22	0.59	-0.27	0.463049	-0.01	0.972952	-2.64592	0.030641
Cd8a	-3.49	0.22	-4.49	0.0511168	-3.87	0.0828987	-2.62288	0.18257
Gm189	-2.33	0.14	-2.12	0.0438585	-2.38	0.0119921	-2.62175	0.0415799
Arhgap9	-1.84	0.13	-2.42	0.0633017	-1.83	0.104728	-2.60545	0.118508
NM_019942	-1.72	0.16	-2.4	0.0504721	-1.77	0.0830244	-2.60468	0.0839718
Adrbk2	0.56	0	-2.54	0.0132553	0.26	0.175753	-2.59884	0.262146
Dtnb	2.19	0.45	1.37	0.422947	0.06	0.891692	-2.58855	0.023935
Arhgap30	-1.61	0.17	-2.23	0.0830673	-2.04	0.0961063	-2.57841	0.120755
Gimap1	-1.89	0.03	-1.72	0.0222241	-2.02	0.0050852	-2.56776	0.0401203
Serpinb1a	-1.94	0.05	-1.91	0.0146093	-1.78	0.019381	-2.56101	0.0164919
Podnl1	-2.89	0.06	-2.48	0.0210696	-2.95	0.0139759	-2.54665	0.0206592
Gata3	-2.79	0.05	-2.55	0.0245236	-2.71	0.0406899	-2.52294	0.0597121
Pacsin1	-2.83	0.01	-2.3	0.0148269	-2.33	0.0171431	-2.51825	0.000625996
Fcho1	-2.9	0.1	-2.96	0.0454012	-3.8	0.0598393	-2.50987	0.0911243
S1pr4	-3.5	0.03	-2.12	0.117644	-3.15	0.0626209	-2.45876	0.0725451
Pou2f2	-1.77	0.11	-2.91	0.0413975	-2.13	0.0544908	-2.44893	0.0324535
Cd300a	0.55	0.58	0.07	0.846758	-1.67	0.0643893	-2.44356	0.0635458
Pak6	-2.11	0	-0.82	0.524864	-1.13	0.524833	-2.42306	0.000712556
Cdc20	-1.86	0.07	-1.55	0.0103102	-1.49	0.0204168	-2.41906	0.0711543
Rinl	-1.76	0.03	-1.82	0.0158995	-1.55	0.0225743	-2.41432	0.0549848
Zfp831	-2.64	0.24	-2.53	0.190072	-1.94	0.235018	-2.41277	0.172319
Gm7856	-1.91	0.07	-1.63	0.0101	-1.55	0.0196076	-2.41233	0.0694217
Rasa3	-0.48	0.34	-0.4	0.443548	-0.42	0.419536	-2.40246	0.0773131
LOC100041903	-1.66	0.09	-2.47	0.0285122	-2.07	0.045905	-2.37847	0.0330737
Ms4a4d	0.03	0.94	-2.12	0.0678732	-2.68	0.0339101	-2.36558	0.0921523
Pld4	-1.12	0.03	-1.83	0.0218211	-2.21	0.0240701	-2.33604	0.0139426
Ets1	-1.95	0	-2.08	0.126107	-2.31	0.0905465	-2.32604	0.00354421
St8sia6	0.12	0.83	0.66	0.135678	0.34	0.543689	-2.32584	0.0243465
Synj2bp	-0.45	0.37	0.1	0.79399	0.11	0.844855	-2.31571	0.0933617
Myo1f	-0.78	0.24	-2.06	0.0219816	-1.99	0.0398608	-2.31189	0.0527131
Ints6	2.61	0	0.17	0.0638832	0.36	0.0772274	-2.28391	0.0313991
1700019H03Rik	-1.75	0.18	-1.97	0.125492	-0.86	0.564007	-2.28064	0.190209
Gramd3	-1.47	0.23	-2.68	0.0602018	-1.84	0.142154	-2.25898	0.105816
Dzip1	0.88	0.49	0.25	0.472582	-0.63	0.382072	-2.21463	0.0222667
Bank1	-0.5	0.88	-3.14	0.090318	-2.56	0.112777	-2.21153	0.369712
Mad2l1	-1.88	0.04	-1.61	0.0893044	-2.11	0.0440755	-2.17544	0.0589653
Cldn10	0.32	0.54	-0.57	0.327794	-0.45	0.327277	-2.14009	0.0634987
Brap	-1.88	0	-0.5	0.398571	-0.51	0.37693	-2.12056	0.0286842
Nefm	0.06	0.91	-0.5	0.169212	0.61	0.063432	-2.11861	0.0132566
Inadl	-1.9	0.16	-2.02	0.140275	-1.77	0.191602	-2.09852	0.151748
Dbnl	-2.12	0.01	-1.67	0.0123836	-1.8	0.0450927	-2.09527	0.00820839
Dtx4	0.43	0.05	0.02	0.932928	0.22	0.557723	-2.08912	0.00616859
Gm4147	-0.04	0.98	-1.17	0.468951	2.32	0.269181	-2.06035	0.416125
Evi2b	0.29	0.57	-2.21	0.0545425	-0.1	0.851291	-2.05803	0.00713678
Pik3ap1	0.57	0.75	-1.88	0.136578	-2.01	0.0871483	-2.05536	0.180133
Crlf3	-2.07	0.17	-1.49	0.1237	-2.8	0.0740301	-2.05315	0.184755
Prm1	-2.24	0.01	0.14	0.794116	0.24	0.380342	-2.04916	0.0160261
Nanos1	1.08	0.5	-0.57	0.078423	-0.17	0.685525	-2.03843	0.00837761
Mxd3	-1.54	0.01	-1.43	0.0152474	-1.4	0.0312003	-2.01248	0.00463256
Tagap1	-1.83	0.12	-2.07	0.0992441	-2.27	0.0636683	-1.98168	0.102155
Smc4	-1.44	0.11	-1.42	0.0965489	-1.32	0.108752	-1.97379	0.0871371
Snx8	-0.74	0.13	-1.31	0.039766	-1.59	0.03309	-1.96772	0.0557634
Lif	-0.38	0.48	-0.52	0.648801	0.04	0.979707	-1.96258	0.0388642
Gabarapl2	-0.35	0.17	-1.68	0.474821	-0.02	0.956782	-1.96188	0.414253
Ttn	-3.81	0.08	2.81	0.366861	1.4	0.361661	-1.94772	0.368162
Sipa1	-1.62	0	-1.57	0.0304167	-1.78	0.00397038	-1.92414	0.00274911
Crem	0.53	0.01	0.05	0.906442	-1.97	0.0939197	-1.89224	0.0850578
Apold1	1.65	0.08	0.22	0.925465	1.28	0.453669	-1.84266	0.448031
Pim2	-1.64	0.28	-1.76	0.112575	-2.07	0.0900392	-1.83963	0.223329
Rftn2	-0.57	0.06	-0.41	0.0894966	-0.81	0.000622587	-1.83223	0.00437897
Ero1lb	-1.58	0.17	-1.97	0.104154	-2.2	0.0851419	-1.82057	0.155416
Dclk1	0.72	0.53	-0.63	0.116806	0.85	0.632196	-1.80521	0.00827094
LOC229005	-1.56	0	-1.76	0.00181942	-2.29	0.0160302	-1.74865	0.000575382
Cd44	1.6	0	0.8	0.000746894	0.36	0.270233	-1.73348	0.0331615
Ckb	-0.46	0.14	0.02	0.96504	0.17	0.721663	-1.68425	4.44735e-05
Serpinb9	-0.32	0.52	0.1	0.880637	-0.01	0.99299	-1.68337	0.0197236
Chd6	0.02	0.99	0.72	0.0428559	0.16	0.720894	-1.66745	0.334003
Flt3l	-1.31	0	-0.15	0.552321	-0.38	0.322728	-1.5688	0.00427521
Ppp2r5c	-0.14	0.37	-0.21	0.731888	-0.34	0.445065	-1.56355	0.0383027
Lgtn	-0.66	0.01	-0.27	0.450174	-0.53	0.00439954	-1.54369	0.335768
Mkrn1	-0.02	0.97	-1.6	0.0559515	-0.08	0.856785	-1.52524	0.0419446
Pabpc2	0.54	0.59	0.22	0.824913	-0.22	0.745068	-1.47418	0.354929
Chka	2.22	0.08	1.41	0.391933	-0.76	0.537745	-1.46864	0.00610119
Rcn3	-0.35	0.18	-0.23	0.425383	-0.51	0.0280531	-1.46631	0.0258418
Ccdc9	0.18	0.66	0.4	0.145844	0.33	0.250657	-1.44596	0.00507298
LOC676243	0.73	0.52	-0.31	0.807206	1.73	0.0204842	-1.42888	0.4364
Zdhhc9	0.16	0.41	0.12	0.372222	1.24	0.417561	-1.42571	0.386372
Avl9	0.45	0.23	0.08	0.83543	-0.24	0.529426	-1.40836	0.402593
1700012L04Rik	-0.36	0.33	-0.18	0.71284	-0.36	0.411315	-1.39578	1.9242e-05
Pfas	0.7	0.75	0.05	0.883584	0.13	0.741535	-1.35913	0.388887
Olfr920	-0.63	0.8	-1.25	0.620215	-1.11	0.658056	-1.31195	0.572179
Vps26b	0.15	0.64	0.27	0.327484	0.18	0.496908	-1.28249	0.0253026
Gm41	0.15	0.93	0.34	0.620543	2.23	0.0537848	-1.26596	0.384026
4930523C07Rik	-0.78	0.18	-0.5	0.392131	-0.49	0.621624	-1.25311	0.395853
Cep110	-0.5	0.41	-0.54	0.312141	-0.24	0.69889	-1.25165	0.0760634
Ptprc	1.89	0.58	-2.31	0.154617	-2.73	0.104159	-1.23687	0.707469
Dok3	0.67	0.78	-1.35	0.413519	-0.56	0.720461	-1.2315	0.583842
Smchd1	-0.36	0.17	-0.5	0.222151	-0.64	0.172573	-1.22038	0.0359506
Gm10499	0.02	0.97	-0.4	0.514046	-0.16	0.778764	-1.20733	0.0205885
Frmd5	0.16	0.88	0.11	0.766018	-0.33	0.371347	-1.20569	0.434142
Prkcq	-2	0.17	-0.89	0.566657	-2.13	0.0543612	-1.20123	0.470334
A230065H16Rik	0.26	0.9	-1.32	0.0467989	-1.48	0.0563053	-1.15255	0.410439
Pdzd8	0.36	0.33	-0.91	0.524667	1.24	0.371672	-1.1499	0.535259
Tnfrsf10b	2.65	0.16	0.68	0.714584	1.86	0.449609	-1.1295	0.435778
Gm3952	-0.25	0.45	-0.55	0.692873	-0.01	0.993821	-1.11318	0.510727
2010110P09Rik	1.02	0.46	0.6	0.680936	0.51	0.619384	-1.08412	0.524679
Thbs1	3.19	0	1.36	0.504326	2.03	0.311708	-0.973873	0.553983
LOC632209	0.28	0.56	0.82	0.478611	-0.81	0.527712	-0.942177	0.513323
Entpd1	0.33	0.69	0.5	0.726883	0.37	0.760751	-0.936301	0.423749
Vcam1	0.92	0.5	0.93	0.451958	0.33	0.864094	-0.925619	0.628151
Stk4	1.12	0.62	-2.24	0.0812471	-1.02	0.459877	-0.87562	0.521244
Dsp	0.12	0.85	0.23	0.559508	-0.38	0.874642	-0.858638	0.739276
Tars2	-0.58	0.13	-0.63	0.0218387	-0.21	0.614679	-0.843704	0.435285
2310022B05Rik	-0.62	0.14	0.14	0.709511	0.52	0.0160978	-0.822751	0.0504345
Arid3b	-0.63	0.22	-0.34	0.196475	-0.43	0.306307	-0.798605	0.133062
Arl5b	2.13	0.02	0.48	0.692547	-0.01	0.997206	-0.797945	0.605549
Ccnl1	-0.14	0.73	0.62	0.66063	0.45	0.777874	-0.792532	0.650674
Rnf19a	0.87	0.53	0.66	0.323834	-0.14	0.833216	-0.783837	0.642445
Gm4342	0.07	0.88	-0.44	0.163664	0.34	0.0593473	-0.771203	0.00568876
Chn2	0.21	0.66	-0.15	0.926725	0.49	0.72521	-0.762039	0.52723
Soat1	1.17	0.53	-0.51	0.284222	-0.74	0.155669	-0.761845	0.599632
Eef1d	-0.23	0.48	-0.58	0.096274	0.53	0.114812	-0.750583	0.0770361
Bcl7c	-0.77	0.01	0.08	0.710389	0.15	0.674823	-0.727935	0.0258524
Fli1	-0.43	0.23	-0.03	0.958322	-0.2	0.615608	-0.722753	0.584102
Fam82a2	-0.37	0.79	-0.1	0.774755	0.21	0.603092	-0.722122	0.589272
2500003M10Rik	-0.57	0.21	-0.42	0.240478	-0.59	0.153173	-0.713892	0.0237631
Fam78a	-2.32	0.16	-1.66	0.452755	-2.45	0.0721017	-0.713256	0.266498
Shprh	2.32	0.24	-0.08	0.788778	0.14	0.73766	-0.711031	0.604286
Mfap2	-0.19	0.51	-0.18	0.684632	-0.45	0.0717557	-0.708643	0.00979855
4930555G01Rik	-0.64	0.65	-1.73	0.00520536	1.13	0.579752	-0.686478	0.547937
Gm13284	-0.03	0.92	-0.29	0.336326	0.03	0.92421	-0.684885	0.0129863
Ubtd2	0.54	0.3	-0.26	0.453225	0.05	0.909379	-0.683174	0.494363
Ube2g2	-0.29	0.49	0.03	0.943203	-1.84	0.0538514	-0.660346	0.642464
Rhoa	-0.38	0.16	-0.32	0.21679	-0.25	0.476611	-0.654894	0.0688883
Ifit2	0.46	0.53	0.08	0.919302	0.33	0.721957	-0.64044	0.606524
Fam168b	-0.25	0.11	-0.4	0.097781	-0.32	0.104176	-0.63435	0.0453599
Gm6803	0.38	0.45	-1.4	0.360139	0.29	0.674925	-0.633265	0.502261
EG667078	-0.1	0.68	-0.31	0.206062	-0.44	0.105113	-0.628074	0.00779151
Pdcd10	-0.65	0	-0.63	0.0114365	-0.29	0.294877	-0.621065	0.0119972
Btnl9	1.48	0.06	0.54	0.678476	0.62	0.659329	-0.617539	0.569941
Smg6	-0.78	0.03	0.63	0.195794	0.13	0.850838	-0.615111	0.165167
Cela3b	0.09	0.89	0.19	0.812847	2.45	0.34459	-0.615063	0.673868
Stx6	-0.12	0.8	-0.05	0.881232	-0.16	0.701217	-0.611446	0.102865
Zswim6	0.33	0.28	0.59	0.632546	0.8	0.530258	-0.610871	0.558483
Dnajc8	-0.52	0.06	-0.6	0.0854308	-0.41	0.0819121	-0.610483	0.0615313
Pja1	-0.31	0.52	-0.38	0.347183	-0.08	0.825398	-0.607754	0.00449369
Kcnj4	-0.2	0.17	-0.28	0.0204433	0.12	0.768896	-0.604678	0.0988398
Gm6375	-0.43	0.18	-0.4	0.14059	-0.4	0.186708	-0.604383	0.0210869
Hnrnpab	-0.61	0	-0.5	0.0873239	-0.28	0.500736	-0.602947	0.0195652
Olfr462	-0.27	0.3	-0.36	0.429755	0.12	0.785507	-0.602822	0.0400379
Rasl2-9	-0.65	0	-0.77	8.38734e-06	-0.47	0.214159	-0.602429	0.0275614
Serinc3	-0.63	0.03	-0.3	0.387726	-0.25	0.631757	-0.60085	0.080471
Topbp1	-0.67	0.09	-0.4	0.227488	-0.6	0.176193	-0.593139	0.159048
Fbxl5	-0.11	0.83	0.15	0.757786	-0.17	0.638132	-0.589971	0.0198133
Pa2g4	-0.13	0.77	-0.6	0.00122525	-0.45	0.0176758	-0.585538	0.0374989
Maea	-0.21	0.09	-0.25	0.207507	0.02	0.951205	-0.583461	0.583378
Slc35a2	0.35	0.22	-0.27	0.271348	-0.2	0.331936	-0.582583	0.0719273
H28	-0.48	0.83	-0.81	0.669964	-0.58	0.794451	-0.58114	0.282498
Arhgap6	-0.5	0.08	0.2	0.697338	0.04	0.928687	-0.575689	0.0250742
Glcci1	-0.34	0.43	-0.6	0.176009	-0.17	0.48128	-0.574961	0.194163
D19Bwg1357e	-0.8	0.01	-0.35	0.101597	-0.56	0.379108	-0.572817	0.314448
Gm7065	-0.5	0.1	-0.6	0.0148142	-0.11	0.681522	-0.572784	0.0155442
Tpst2	-0.23	0.36	-0.35	0.376046	-0.35	0.258157	-0.572531	0.0510816
Srrt	-0.57	0.02	-0.21	0.488004	-0.38	0.337046	-0.572526	0.0711575
Dennd5b	1.43	0.01	0.45	0.699229	1.72	0.00390288	-0.565451	0.663157
Gm7447	0.49	0.28	0.09	0.808021	0.1	0.839303	-0.564288	0.0436831
Pign	-0.07	0.89	0.36	0.360164	-0.33	0.470845	-0.563654	0.165569
Mapre1	-0.45	0.15	-0.19	0.56833	0.1	0.357938	-0.562769	0.0165845
Mboat7	-0.4	0.17	-0.07	0.854473	-0.63	0.0378846	-0.560093	0.241641
Ddx46	-0.56	0.13	-0.43	0.338126	-0.46	0.322381	-0.556618	0.154077
B3gnt9	0.24	0.7	-0.02	0.981397	-0.24	0.703267	-0.548949	0.42783
Prpf38a	-0.33	0.22	-0.18	0.5045	-0.29	0.208851	-0.54827	0.0210946
8430419L09Rik	0.42	0.38	0.4	0.397674	-0.04	0.939996	-0.547486	0.345244
Ran	-0.49	0.01	-0.49	0.0372691	-0.36	0.35379	-0.544475	0.000734701
Znrd1	-0.36	0.12	-0.24	0.272128	-0.31	0.377587	-0.543945	0.0365814
Ticam1	-0.04	0.74	-0.16	0.653893	0.12	0.78171	-0.54143	0.12026
Cdc42	-0.23	0.1	-0.6	0.00555254	0.24	0.35083	-0.541157	7.62587e-05
LOC100045684	-0.46	0.25	-0.48	0.323951	0.33	0.498671	-0.533894	0.186201
Erp44	-0.34	0.11	0.26	0.489954	-0.21	0.566375	-0.532148	0.143176
Traf2	-0.41	0.07	-0.54	0.00181251	-0.24	0.426688	-0.531913	0.00490325
Diap1	0.43	0.25	-0.52	0.15801	0.04	0.826991	-0.525263	0.137053
Gm6524	-0.13	0.63	-0.27	0.154315	0.14	0.451716	-0.524787	0.0257537
B230206F22Rik	0.21	0.86	0.22	0.52286	0.24	0.626191	-0.521576	0.602093
Rdh11	-0.28	0.21	-0.44	0.0457877	-0.6	0.157452	-0.521566	0.0939731
Rnf8	-0.34	0.25	-0.07	0.62971	-0.57	0.130404	-0.520706	0.674824
Wdr37	-0.57	0.03	0.67	0.0563556	0.23	0.551825	-0.520472	0.242746
Cpsf6	0.21	0.47	-0.17	0.708755	-0.15	0.677652	-0.519483	0.163512
Duoxa1	0.16	0.79	-0.29	0.667776	0.22	0.768582	-0.518353	0.467341
Pea15a	-0.06	0.9	0.01	0.976598	0.2	0.601721	-0.517773	0.690408
Ppil2	-0.64	0.01	-0.27	0.456921	-0.29	0.349677	-0.517426	0.186678
Adamts1	2.85	0	1.36	0.545167	2.08	0.254137	-0.517003	0.695619
Nufip1	-0.36	0.33	-3.28	0.107798	-0.49	0.161312	-0.516712	0.242561
Anxa4	0.64	0.04	0.39	0.0616584	0.51	0.163773	-0.516681	0.169338
Neu1	-0.55	0.16	-1.04	0.415322	-1.39	0.391888	-0.515868	0.0934197
Rnf157	-2.01	0.03	-0.69	0.177351	-1.65	0.0135367	-0.509153	0.729597
Nsun2	-0.76	0	-0.49	0.0402205	-0.39	0.407794	-0.507513	0.0337985
Gm10036	-0.58	0.01	-0.65	0.0274591	-0.17	0.688088	-0.506843	0.0548501
Pknox1	-0.5	0.01	-0.25	0.00739595	-0.45	0.0660648	-0.506291	0.00759773
Ap3b1	-0.53	0.05	-0.58	0.037597	-0.37	0.298436	-0.501834	0.0816748
Ncaph2	-0.43	0.07	-0.18	0.623395	-0.33	0.407693	-0.497883	0.0796168
Esco1	0.67	0.14	0.11	0.864512	-0.27	0.850381	-0.49787	0.137997
Terf1	-0.78	0.07	-0.64	0.104512	-0.29	0.48691	-0.496662	0.182051
Dcp1b	-0.72	0.05	-0.23	0.38864	-0.24	0.557207	-0.496244	0.170765
Gm6624	-0.55	0.56	-0.73	0.127148	-1.26	0.0335377	-0.489123	0.742677
Diap2	-0.66	0.21	0.52	0.654519	-0.01	0.995708	-0.487489	0.679673
Rbm14	-0.37	0.3	-0.34	0.392096	-0.18	0.605355	-0.486523	0.194162
Dpp7	-0.21	0.31	-0.15	0.665118	-0.67	0.00693208	-0.485795	0.0300934
Cwf19l1	-1.58	0	0.11	0.882168	-0.11	0.853829	-0.484379	0.310992
C77370	-1.11	0.19	0.62	0.57004	-0.66	0.602113	-0.484193	0.681166
2810008M24Rik	-0.73	0.02	-0.53	0.101645	-0.16	0.783075	-0.482905	0.240342
Polr1c	-0.64	0.07	-0.74	0.00646417	-0.41	0.273368	-0.482564	0.176288
Lgals8	-0.34	0.22	-0.59	0.0742327	-0.48	0.133761	-0.479919	0.156444
Gm4973	-0.16	0.46	-0.11	0.642703	-0.12	0.803527	-0.479668	0.201935
Tm6sf1	0.3	0.37	0.26	0.427107	-0.4	0.353065	-0.479598	0.308854
Haus6	-0.69	0.01	0.52	0.839808	-0.69	0.0054896	-0.478641	0.0736693
Ttc15	-0.35	0.4	-0.66	0.0374475	-0.33	0.416523	-0.472758	0.413805
Gm1815	-0.42	0.17	-0.73	0.0324761	0.05	0.898496	-0.471986	0.122194
Tsc22d4	-0.47	0.07	-0.68	0.0281553	-0.72	0.0148465	-0.47152	0.0697427
Cdyl2	-0.43	0.03	-0.2	0.344946	-0.23	0.142201	-0.470896	0.0328707
Trim26	-0.52	0.01	-0.48	0.134059	-0.76	0.0360215	-0.46957	0.17285
Dgcr14	0.12	0.42	-0.01	0.958958	0.21	0.305634	-0.467085	0.334316
Ddost	-0.51	0	-0.47	0.128877	-0.44	0.175145	-0.466317	0.164333
Gm659	-0.03	0.97	-0.31	0.47906	0.16	0.707204	-0.466107	0.395173
Sin3b	-0.54	0	-0.64	0.000385021	-0.24	0.652794	-0.464419	0.146109
Rassf4	0.46	0.22	-0.04	0.902802	-0.27	0.451892	-0.463743	0.697473
Vps13b	0.44	0	0.14	0.582005	0.1	0.453614	-0.46357	0.4895
Foxd2	0.3	0.23	0.62	0.0246008	-0.53	0.0499251	-0.460863	0.0952339
Hmgxb4	-0.44	0.13	-0.46	0.239764	-0.26	0.061744	-0.458771	0.161043
Crbn	-0.59	0.54	-0.17	0.763114	-0.14	0.739429	-0.458705	0.629675
Gm11450	-0.06	0.89	-0.38	0.0989086	0.23	0.49715	-0.45786	0.276756
Terf2	-0.52	0.01	-0.33	0.572866	-0.22	0.125488	-0.457664	0.338647
Zwint	-0.4	0.12	-0.27	0.443012	-0.23	0.605192	-0.457364	0.037754
Ggps1	-0.27	0.42	-0.29	0.419558	0.03	0.94138	-0.457237	0.216783
Smyd3	-0.47	0	-0.19	0.0793943	0.43	0.312629	-0.456691	0.112692
Qsox1	-0.5	0.64	-0.95	0.426947	0.25	0.220232	-0.45642	0.272849
Hspbp1	-0.32	0.07	-0.13	0.363037	-0.15	0.488292	-0.454419	0.0198387
Ccdc142	-0.08	0.88	-0.48	0.405064	-0.28	0.569551	-0.453746	0.318215
LOC100046343	-0.35	0.27	-0.06	0.896246	-0.06	0.90217	-0.451467	0.205914
Stard5	-0.23	0.12	0.23	0.788945	-0.26	0.280728	-0.44638	0.0147205
Gm4835	-0.66	0.01	-0.37	0.289509	0.02	0.958209	-0.445886	0.204625
Tbk1	-0.17	0.61	0.15	0.766756	0.85	0.507542	-0.445349	0.141685
Gm8683	-0.17	0.67	-0.51	0.0308162	0.23	0.161647	-0.444837	0.248446
LOC100134990	-0.6	0.02	-0.31	0.173446	-0.02	0.956892	-0.444423	0.047796
D19Ertd386e	-0.34	0.38	-0.09	0.78373	0.33	0.285326	-0.443255	0.145817
Gm14072	-0.17	0.67	-0.5	0.0798577	0.23	0.139702	-0.439065	0.245932
Gm2387	-0.19	0.66	-0.34	0.053416	0.18	0.499827	-0.43836	0.194409
Gm7108	-0.91	0.68	-0.05	0.92976	1	0.50886	-0.435614	0.375398
Flnb	-0.06	0.91	1	0.473951	0.59	0.660334	-0.43516	0.777692
Stx4a	-0.5	0.05	-0.27	0.296416	-0.57	0.00583013	-0.434666	0.219978
Spata5l1	-0.49	0.06	-0.46	0.284177	-0.17	0.858971	-0.433847	0.623684
Exosc2	-0.9	0.02	-0.57	0.0869932	-0.58	0.136708	-0.432142	0.217943
Creb1	1.42	0.34	-0.36	0.434345	-0.39	0.351698	-0.431899	0.179295
Sfrs2	-0.36	0.26	-0.3	0.327024	-0.27	0.0358039	-0.431504	0.116944
Sys1	-0.16	0.1	-0.33	0.278291	-0.21	0.35288	-0.431263	0.0428868
Gm11470	-0.72	0.06	-0.3	0.351308	-0.32	0.520002	-0.427048	0.100009
Gm5561	-0.44	0.18	-0.51	0.023641	0.03	0.903089	-0.426505	0.227173
Sfrs9	-0.5	0.2	-0.2	0.466238	-0.16	0.731186	-0.424294	0.229236
Pcp2	-0.27	0.16	0.26	0.519629	-0.29	0.179612	-0.423989	0.0140309
Irak3	0.5	0.22	-0.06	0.916177	0.03	0.932595	-0.417613	0.282743
Gm4945	-0.48	0.18	-0.48	0.0180591	-0.04	0.873991	-0.416817	0.224879
Rsbn1	-0.51	0.11	0.26	0.655433	-0.45	0.116392	-0.416532	0.737367
LOC100046639	-0.61	0.01	-0.56	0.048129	-0.12	0.616875	-0.415958	0.192367
Gm5841	-0.6	0	-0.39	0.390694	0.08	0.873145	-0.41379	0.136937
Suv39h1	-0.15	0.66	-0.24	0.339828	-0.52	0.06811	-0.413269	0.248711
Hnrnpm	-0.64	0.01	-0.04	0.939385	-0.14	0.688319	-0.413121	0.132328
Tceb3	-0.39	0.1	-0.51	0.000585063	-0.29	0.299497	-0.412363	0.0465775
Ttc5	-0.6	0	0.05	0.847081	-0.43	0.112702	-0.411972	0.159377
Lrdd	-0.76	0.05	-0.57	0.139506	0.05	0.913712	-0.411582	0.284272
LOC545679	-0.4	0.31	-0.47	0.187295	0.25	0.560275	-0.411557	0.230993
Insl5	0.28	0.61	-0.04	0.937829	-0.11	0.870535	-0.410379	0.409436
Zzef1	-0.28	0.45	0.03	0.915536	-0.33	0.538827	-0.409966	0.0863457
Katna1	-0.1	0.75	-0.31	0.306687	0.11	0.62446	-0.406116	0.0620531
Jak2	2.69	0.01	1.32	0.450322	1.05	0.609403	-0.406072	0.842836
Cfdp1	-0.3	0.05	0.03	0.890882	0.18	0.516982	-0.405266	0.271306
Gpbp1	-0.6	0.01	-0.61	0.0519302	-0.4	0.173276	-0.404805	0.160731
Pole4	-0.32	0.02	-0.5	0.263311	-0.25	0.709869	-0.403674	0.267192
Magoh	-0.72	0.01	-0.57	0.000129708	-0.31	0.285537	-0.402998	0.085714
Trmt61b	-0.35	0.04	-0.2	0.682292	0.17	0.61337	-0.401593	0.0120377
Lasp1	0.31	0.38	0.08	0.877182	0.39	0.384237	-0.400518	0.427065
Gm7935	-0.27	0.33	-0.64	0.0721999	-0.21	0.573657	-0.398955	0.173311
Sf3b2	-0.79	0.01	-0.42	0.0655118	-0.52	0.113777	-0.398879	0.25594
2810002D19Rik	-0.28	0.44	-0.3	0.394539	0.05	0.929641	-0.397841	0.285477
Sf3a1	-0.47	0.1	-0.3	0.246191	-0.29	0.356482	-0.397792	0.134227
Rnaseh2b	-0.7	0.04	-0.51	0.0924732	0.08	0.86617	-0.391853	0.18845
Smc1a	-0.36	0.28	0.05	0.91822	0.02	0.964545	-0.387581	0.37111
Med17	-0.08	0.66	-0.08	0.793955	0.02	0.945912	-0.386654	0.27863
Dcn	-0.15	0.81	-0.19	0.722336	-0.14	0.790923	-0.380939	0.447082
Gm7372	-0.43	0.21	-0.46	0.0318854	0.01	0.972181	-0.380839	0.273043
Gm7209	0.58	0.53	-0.46	0.685255	0.62	0.503215	-0.38049	0.52137
Idua	0.31	0.62	0.24	0.52114	-0.34	0.480068	-0.380198	0.323334
Gm7095	-0.04	0.87	-0.35	0.0945189	0.17	0.615548	-0.379803	0.119852
Zdhhc8	-0.63	0.03	0.07	0.836627	-0.42	0.471789	-0.378754	0.187133
Dnm2	-0.44	0.1	-0.07	0.790422	-0.13	0.670258	-0.378359	0.278703
Cct2	-0.57	0.06	-0.46	0.112322	-0.66	0.0411052	-0.378175	0.341125
Epb4.1l4b	-0.05	0.94	0.08	0.854041	-0.32	0.583556	-0.37812	0.264733
Ttll5	-0.52	0.15	0.51	0.0262621	0.13	0.466504	-0.37671	0.0780971
Gorasp2	-0.49	0.2	-0.11	0.821293	-0.14	0.742163	-0.37664	0.290297
Stard6	-0.19	0.78	-0.03	0.96747	0.15	0.805958	-0.376637	0.563172
Vamp8	-0.26	0.41	-0.35	0.252335	-0.32	0.442919	-0.374122	0.143677
Meaf6	-0.41	0.06	-0.2	0.534573	0.16	0.573682	-0.373313	0.319919
Nup50	-0.18	0.62	0.09	0.866937	-0.45	0.317946	-0.373207	0.352396
Calr	0.24	0.02	-0.07	0.761009	-0.33	0.205382	-0.372824	0.192839
Agfg1	-0.32	0.42	-0.53	0.304175	-0.48	0.369039	-0.371786	0.418753
Zscan29	-1.63	0.01	-1.3	0.0056673	-1.15	0.00489148	-0.371137	0.386542
Vps33a	-0.33	0.04	0.11	0.789717	-0.17	0.406268	-0.370925	0.320548
Map2k5	0.4	0.02	0.18	0.770278	-0.22	0.640783	-0.369553	0.29341
Cflar	1.45	0	0.36	0.668947	0.47	0.611728	-0.367875	0.447888
Zfp335	0.3	0.77	-0.31	0.458438	0.22	0.336454	-0.367755	0.166743
Irs4	-0.35	0.11	-0.13	0.596656	0.17	0.776759	-0.367251	0.166578
Cnrip1	-0.24	0.21	-0.29	0.350309	0.01	0.956832	-0.364274	0.238492
Dnajb9	0.51	0.24	0.75	0.112885	0.2	0.666348	-0.364017	0.689226
Col9a3	0.35	0.32	0.12	0.736313	-0.19	0.662564	-0.363467	0.236931
Trnau1ap	-0.5	0.06	-0.11	0.716011	0.26	0.551786	-0.363381	0.377358
Gm8663	-0.33	0.02	-0.06	0.72488	-0.07	0.849222	-0.362303	0.318293
A930041I02Rik	2.48	0.02	1.65	0.0518923	-0.16	0.714169	-0.360272	0.543286
Slc10a7	0.42	0.24	-0.22	0.592977	-0.16	0.699227	-0.35722	0.375992
Rtf1	-0.63	0	-0.4	0.145792	-0.33	0.1496	-0.355998	0.0503387
Gm5621	-0.25	0.55	-0.32	0.0337842	0.25	0.301061	-0.355608	0.266823
LOC100048092	-0.29	0.43	-0.44	0.0862461	0.12	0.530291	-0.355285	0.338844
Gm12164	-0.39	0.37	-0.44	0.250536	0.25	0.584352	-0.354478	0.375603
Clk3	-0.65	0.04	-0.46	0.379899	-0.4	0.345528	-0.353395	0.590574
Syncrip	0.64	0.05	0.5	0.142948	0.37	0.0592699	-0.351319	0.0945766
Fam113a	0.14	0.63	-0.23	0.481307	-0.44	0.164404	-0.351093	0.735238
Prpf4	-0.74	0	-0.29	0.596441	-0.12	0.738222	-0.349129	0.124133
Rbm7	-0.19	0.33	-0.38	0.0714949	0.14	0.67651	-0.347715	0.269807
Gm16433	-0.43	0.41	-0.41	0.485602	-0.66	0.237554	-0.34767	0.522187
Gm9201	-0.4	0.06	-0.3	0.0955682	-0.26	0.499152	-0.347142	0.0831733
Atp6v1g2	0.06	0.91	0.1	0.68046	0.47	0.199957	-0.347055	0.338962
Rnf216	-0.26	0.12	-0.49	0.288989	-0.02	0.880072	-0.346564	0.158748
Acbd3	-0.21	0.46	0.39	0.335135	-0.03	0.895317	-0.346302	0.266485
Ddx56	-0.31	0.08	-0.26	0.406028	-0.17	0.523097	-0.344383	0.439723
Gpatch8	-0.66	0.01	0.32	0.343583	-0.12	0.795862	-0.344074	0.085426
Mnt	-0.28	0.51	0.11	0.81168	-0.17	0.716132	-0.34366	0.47296
Csnk2a2	-0.52	0.1	-0.16	0.420603	-0.42	0.274934	-0.343154	0.422094
Ywhah	-0.4	0	-0.41	0.0478184	-0.18	0.591755	-0.342286	0.146074
Gm7476	-0.25	0.5	-0.37	0.0883729	0.15	0.521797	-0.341672	0.288358
Hnrpdl	-0.41	0.02	-0.35	0.281369	-0.2	0.292358	-0.339935	0.00896218
Ybx1	-0.77	0.02	-0.28	0.513277	0.33	0.225338	-0.337632	0.532284
Mon2	-0.12	0.79	0.25	0.585594	0.16	0.771045	-0.337464	0.538269
Zmynd8	-0.15	0.71	0.2	0.537689	0.06	0.862622	-0.337126	0.349339
Fibp	-0.17	0.49	-0.3	0.218629	-0.23	0.0470963	-0.336589	0.0122101
LOC100047965	-0.1	0.79	0.15	0.723005	-0.27	0.257334	-0.336398	0.382791
Sec14l2	0.1	0.85	0.26	0.316962	0.28	0.0507104	-0.336091	0.30241
Rpl22	-0.63	0.02	-0.27	0.312853	-0.21	0.583306	-0.335687	0.366361
Stk19	-0.45	0.18	-0.17	0.736223	-0.06	0.88844	-0.335026	0.3235
Arid4b	-0.37	0.05	0.14	0.610766	-0.4	0.156051	-0.334714	0.235452
Rbmxrt	-0.11	0.41	-0.28	0.13766	-0.2	0.439664	-0.332649	0.24579
Nono	-0.48	0.01	-0.34	0.0667845	-0.09	0.71388	-0.331193	0.265562
Gm4515	0.15	0.8	-0.17	0.67164	-0.06	0.909599	-0.330923	0.428754
Zfp330	-0.74	0.04	-0.09	0.576425	-0.4	0.424902	-0.329895	0.277516
Ssr1	0.4	0.21	0.15	0.233856	0.2	0.0858478	-0.329155	0.288146
Zfp652	-0.08	0.82	-0.33	0.0825982	-0.11	0.62873	-0.328319	0.487302
Mllt6	-1.94	0.34	-0.21	0.6258	-0.46	0.312121	-0.327509	0.292796
Irak1	-0.15	0.02	-0.44	0.204651	-0.59	0.120307	-0.326238	0.40628
Rps25	-0.23	0.57	-0.6	0.0137081	0.17	0.423093	-0.326136	0.237178
Gm2438	0.3	0.15	-0.27	0.33862	-0.01	0.899101	-0.325926	0.134565
Tdp1	-0.2	0.13	-0.32	0.0600201	1.13	0.0126893	-0.325651	0.116873
Sp3	-0.72	0.03	0.29	0.371103	-0.14	0.784775	-0.325483	0.476519
Rell2	0.39	0.44	-0.17	0.716716	-0.01	0.988904	-0.324746	0.523785
Fam92a	-0.61	0.06	0.03	0.858687	0.29	0.183778	-0.323648	0.366509
Morf4l1	-0.52	0.01	-0.15	0.501189	0.13	0.750341	-0.322458	0.245614
Gm6155	-0.36	0.1	-0.3	0.145868	-0.49	0.00992493	-0.322162	0.387961
D4Ertd22e	-0.29	0.29	-0.45	0.150217	0.08	0.893187	-0.320828	0.244794
Dpm2	-0.25	0.14	-0.46	0.203456	-0.22	0.318381	-0.31983	0.328357
Msi2	-0.58	0.11	-0.56	0.197824	-0.29	0.394314	-0.319462	0.336644
Mapk8ip3	-0.44	0.21	-0.25	0.352887	-0.13	0.808442	-0.318128	0.235748
Smarce1	-0.91	0	-0.67	0.0170454	-0.44	0.344728	-0.317539	0.383472
Myl12b	-0.45	0.14	-0.33	0.15177	-0.28	0.489773	-0.31624	0.287044
Ppfibp2	0.57	0.04	0.35	0.0407115	-0.1	0.673702	-0.315121	0.178831
Gm6580	-0.4	0.26	0.14	0.26049	-0.31	0.483431	-0.314384	0.394594
Pdcd6	-0.29	0.15	-0.25	0.0604503	-0.01	0.972091	-0.314018	0.307403
Smg1	-0.24	0.31	0.05	0.909791	-0.46	0.290718	-0.313611	0.428646
Tmem107	-0.4	0.04	-0.26	0.32585	-0.22	0.580571	-0.312284	0.161896
Dctn5	0.49	0.02	-0.5	0.0980306	0.36	0.426837	-0.312073	0.170698
Hk1	-0.56	0.09	1.9	0.0645016	-0.08	0.897685	-0.311971	0.811396
Rbm42	-0.38	0.09	-0.41	0.0687375	0.01	0.945844	-0.311719	0.148738
Usp16	-0.35	0.12	-0.43	0.105337	0.36	0.214365	-0.310985	0.290454
Bzw1	0.42	0.16	-0.24	0.478915	-0.17	0.72379	-0.309869	0.418453
Tank	-0.02	0.96	-0.38	0.424904	-0.44	0.345381	-0.309119	0.406204
Riok1	0.87	0.5	-0.37	0.454629	-0.4	0.403905	-0.309011	0.644996
Calm1	-0.19	0.02	-0.2	0.26564	-0.57	0.0818888	-0.30774	0.247051
Gm4892	-0.25	0.53	-0.27	0.0388134	0.17	0.472812	-0.307436	0.329927
Egfr	3.1	0.01	0.51	0.606632	-0.31	0.358549	-0.307251	0.612645
Gm13308	0.28	0.11	-0.26	0.341805	-0.11	0.496501	-0.306686	0.107145
Zfp52	-0.38	0.07	-0.17	0.721145	-0.1	0.831924	-0.306321	0.584208
Smad4	-0.24	0.47	0.48	0.55552	-0.16	0.65782	-0.305756	0.680422
LOC677624	0.02	0.93	-0.22	0.452049	0.22	0.500397	-0.305204	0.41441
Polr1d	-0.3	0	-0.54	0.0177312	-0.12	0.787653	-0.303924	0.398003
Fubp3	-0.22	0.56	0.13	0.799883	0.13	0.65493	-0.303284	0.355394
Stard9	-0.35	0.72	0.33	0.777488	-0.13	0.931251	-0.303272	0.619881
Etv1	0.25	0.47	0.34	0.385012	0.23	0.420922	-0.302788	0.587812
Ddx10	-0.41	0.34	0.07	0.891493	-0.21	0.436882	-0.299685	0.462753
Plekha5	-0.46	0.67	0.39	0.394333	-0.49	0.697849	-0.298937	0.494876
Nip7	-0.65	0.03	-0.7	0.0299032	-0.61	0.164943	-0.298182	0.287944
Pvr	1.45	0.02	0.75	0.51174	0.3	0.858303	-0.297668	0.722276
Phip	-0.91	0.02	-0.67	0.010308	-0.4	0.0516975	-0.296685	0.526612
Vamp4	-0.62	0.02	-0.33	0.575929	-0.27	0.486353	-0.29656	0.280029
Commd7	-0.48	0	-0.44	0.0757068	-0.32	0.481362	-0.296416	0.242564
Refbp2	-0.1	0.81	-0.35	0.0106292	-0.21	0.291469	-0.295912	0.351684
Timd2	-0.35	0.83	-0.37	0.567461	0.52	0.638537	-0.295743	0.573602
Gtpbp1	0.7	0.03	0.32	0.499633	-0.7	0.0160586	-0.29509	0.265051
Rnf185	-0.01	0.98	0.29	0.384026	0.17	0.0412431	-0.29482	0.61282
Llgl1	-0.48	0.06	0.17	0.695333	-0.19	0.619642	-0.294131	0.0939655
Pppde2	-0.22	0.5	-0.11	0.810071	-0.13	0.819878	-0.293267	0.097409
Phf23	-0.47	0.33	-0.36	0.262671	-0.06	0.813632	-0.29296	0.227667
Prkd3	0.02	0.93	0.53	0.302671	-0.05	0.877639	-0.292534	0.351477
Gm5471	-0.21	0.43	-0.42	0.0712241	0.09	0.831609	-0.289854	0.393599
Hdac9	1.33	0.41	0.47	0.670809	-0.11	0.79582	-0.288985	0.163366
Dynll1	0.32	0.47	0.45	0.62685	0.22	0.488916	-0.288963	0.629869
Gm9392	-0.38	0.04	-0.58	0.0123641	-0.05	0.899278	-0.288955	0.166489
Csnk1g3	-0.4	0.11	-0.23	0.538896	-0.25	0.511362	-0.288568	0.196911
Rce1	-0.56	0	-0.06	0.800907	-0.26	0.301292	-0.288442	0.469778
Cbx6	-0.31	0.12	0.1	0.806105	0.32	0.390235	-0.288216	0.151434
Mybl2	-0.6	0.06	-0.27	0.381636	-0.34	0.340515	-0.287954	0.570217
Sfrs8	0.34	0.14	0.29	0.324924	0.34	0.359845	-0.28746	0.00785214
Nup214	-0.45	0.19	-0.35	0.225369	-0.34	0.236845	-0.286571	0.183924
LOC674345	-0.26	0	-0.35	0.153857	0.05	0.897907	-0.286468	0.225012
Sec62	0.04	0.95	-0.13	0.74471	0.37	0.0901926	-0.286388	0.463892
Puf60	-0.34	0	-0.46	0.149092	-0.31	0.0145937	-0.285139	0.0796112
Defb19	0.24	0.63	-0.34	0.469006	-0.27	0.157768	-0.285098	0.484297
AI413782	-0.22	0.23	-0.2	0.514211	-0.43	0.218655	-0.285095	0.346901
Bptf	-0.4	0.33	-0.33	0.150528	1.38	0.0757072	-0.284683	0.136526
Gm5824	0.12	0.68	0.46	0.0734042	-0.08	0.672032	-0.28445	0.447313
Gm9514	-0.26	0.13	-0.29	0.365612	0.12	0.783461	-0.284437	0.328895
Clasp1	0.4	0.08	0.86	5.26359e-07	0.29	0.309052	-0.283908	0.565688
Gm4125	-0.08	0.86	0.14	0.743577	-0.73	0.478808	-0.283358	0.192332
Haus4	-0.52	0	-0.09	0.77403	-0.02	0.958148	-0.283276	0.0531769
Ceacam1	0.29	0.81	0.36	0.523752	0.7	0.676423	-0.283125	0.534615
Ube2n	1.86	0.02	-0.4	0.0903936	-0.37	0.351737	-0.282888	0.610522
Prpf31	0.15	0.71	-0.54	0.203853	-0.25	0.553543	-0.282702	0.354303
Utp14a	0.6	0.64	-0.62	0.521142	-0.26	0.717139	-0.282345	0.677348
Commd2	1.72	0.03	-0.34	0.421348	1.81	0.0211464	-0.281649	0.226504
Hnrnpul1	0.58	0.09	-0.1	0.861275	0.24	0.578444	-0.280372	0.628174
Rnf121	-0.61	0.01	-0.45	0.104203	-0.44	0.169571	-0.279471	0.493481
Brwd1	-0.25	0.58	0.3	0.49294	-0.17	0.275766	-0.278581	0.275413
Gm8225	-0.42	0.15	-0.57	0.0469684	-0.11	0.691828	-0.2779	0.535883
Gne	-0.11	0.85	-0.55	0.29911	0.51	0.394189	-0.277634	0.632668
Olfml3	0.26	0.58	0.06	0.909673	-0.29	0.603308	-0.277582	0.54447
Snx6	0.04	0.86	-0.39	0.0928588	-0.31	0.275144	-0.276273	0.320561
Pou2f1	-0.36	0.18	0.26	0.247925	0.03	0.902541	-0.276225	0.19745
Serbp1	-0.7	0.01	-0.55	0.339463	-0.13	0.774455	-0.275905	0.578992
Sap30bp	-0.45	0.01	-0.69	0.00442013	-0.17	0.618105	-0.275779	0.353485
Cbx7	-0.36	0.2	-0.09	0.727385	-0.03	0.909249	-0.27503	0.419052
Fam78b	0.03	0.97	0.07	0.913349	0.19	0.768759	-0.274121	0.706313
Bri3bp	-0.61	0.02	-0.58	0.57766	0.17	0.638381	-0.273908	0.782435
Ndfip1	-0.19	0.68	-0.45	0.344848	-0.57	0.234641	-0.270055	0.58926
Gnas	1.56	0.37	-0.44	0.326858	0.02	0.990706	-0.269867	0.820308
Pisd	0.08	0.77	0.49	0.185658	-1.1	0.414882	-0.268408	0.478998
Nudt16l1	-0.29	0.36	-0.54	0.0518543	-0.56	0.171702	-0.268401	0.263249
Rbm8a	-0.25	0.14	-0.09	0.758521	-0.18	0.31808	-0.268379	0.168953
LOC630930	-0.68	0.05	-0.18	0.721085	0.19	0.672332	-0.267648	0.617626
Tbc1d15	-0.4	0.17	-0.4	0.578051	-0.16	0.692771	-0.265498	0.351583
Slc31a2	0.2	0.38	0.46	0.00254152	-0.47	0.163759	-0.264434	0.345436
Copg	-0.44	0.4	-0.37	0.100977	-0.32	0.319293	-0.263086	0.329446
Sec23b	-0.49	0.3	0.13	0.369978	-0.29	0.539718	-0.26302	0.226491
Gm2091	0.17	0.17	-0.25	0.393503	-0.07	0.676412	-0.260944	0.12907
Rnpep	-0.21	0.65	-0.45	0.255486	0.16	0.771391	-0.260161	0.582582
Tbpl1	-0.53	0.01	-0.6	0.0844506	-0.26	0.337745	-0.260138	0.631701
Lsm6	-0.11	0.82	-0.48	0.0878161	0.22	0.685389	-0.260093	0.683257
H2afv	-1.15	0	0.08	0.946374	-0.32	0.519245	-0.259613	0.441961
Adprh	-0.45	0.01	-0.65	0.170845	-0.24	0.526215	-0.259227	0.650664
Zfp871	0.44	0.1	0.26	0.564585	-0.55	0.232076	-0.256939	0.366724
Kctd20	0.21	0.5	-0.3	0.00823202	-0.11	0.697297	-0.256258	0.152267
BC005624	-0.58	0.01	-0.12	0.0319928	-0.31	0.0982074	-0.255904	0.487494
Pigf	-0.31	0.2	-0.19	0.45551	0.13	0.72546	-0.25571	0.537201
Tinf2	-0.51	0.44	-0.58	0.415359	-0.4	0.631291	-0.255485	0.739919
Pi4k2a	0.49	0.1	0.35	0.06919	0.09	0.390631	-0.255214	0.282833
Wdr6	-0.35	0.41	-0.03	0.895714	-0.23	0.331361	-0.25391	0.607085
Myl6	-0.28	0.52	-0.19	0.519338	0.51	0.193179	-0.253807	0.56114
Gmps	-0.42	0.22	-0.42	0.370402	-0.28	0.707062	-0.253475	0.534501
Prkrip1	-0.3	0.05	-0.02	0.895613	0.65	0.0265012	-0.253373	0.172978
Gm7575	-0.44	0	-0.48	0.0406217	-0.07	0.815236	-0.252426	0.0510639
Bak1	-0.61	0.09	-0.05	0.873558	0.1	0.759519	-0.252147	0.489886
Sesn1	-0.19	0.82	-0.3	0.618241	-1.5	0.131018	-0.250784	0.323374
Gm10206	-0.24	0.56	-0.32	0.147638	0.17	0.371218	-0.250255	0.361917
Zfp191	-0.08	0.49	-0.46	0.15826	-0.24	0.535625	-0.249678	0.540538
Gm7308	-0.04	0.93	0.03	0.932463	-0.01	0.97305	-0.249257	0.572946
Chid1	0.36	0.33	0.09	0.601254	-0.43	0.245087	-0.249188	0.487282
Rpl7a	-1.35	0	-0.53	0.120985	-0.14	0.591571	-0.24914	0.556553
Rap1a	-0.25	0.39	-0.19	0.416849	-0.15	0.700761	-0.248411	0.159033
Klhl26	-0.48	0.2	0.35	0.4626	0.1	0.844464	-0.248229	0.477076
Ube2q1	-0.39	0.28	-0.03	0.926135	0.11	0.795468	-0.247699	0.401109
Ogfrl1	-0.81	0.07	-0.68	0.145573	-0.73	0.101592	-0.246814	0.524023
Rpl36	-0.29	0.42	-0.35	0.198147	0.24	0.367325	-0.246444	0.523633
Dom3z	-0.46	0.24	0.03	0.935636	-0.05	0.927087	-0.245389	0.588877
Zc3h13	0.52	0.29	0.22	0.37583	-0.49	0.178384	-0.245237	0.48364
Plekha3	0.21	0.4	0.02	0.970078	0.28	0.596513	-0.244902	0.369553
LOC677213	-0.38	0.19	-0.32	0.298675	0.02	0.955065	-0.243864	0.390981
Gm6988	-0.26	0.52	-0.33	0.144224	0.18	0.31917	-0.24375	0.416801
Eri1	-0.48	0.19	-0.7	0.08441	-0.3	0.509031	-0.243529	0.884194
Gm8213	-0.41	0.21	-0.68	0.0602004	0.14	0.483594	-0.243375	0.568004
Pop4	-0.16	0.62	-0.17	0.29971	0.58	0.012161	-0.243224	0.520388
Rbbp5	0.3	0.13	0.42	0.220544	-0.38	0.449758	-0.243157	0.638688
Nrxn2	0.11	0.84	-0.43	0.202836	-0.29	0.313992	-0.242961	0.625753
Camk2d	0.59	0.01	-0.11	0.812799	0.03	0.941557	-0.242382	0.672489
Aspn	0.05	0.81	0.19	0.425943	-0.27	0.287297	-0.241974	0.563093
1810030O07Rik	-0.19	0.43	-0.2	0.368867	-0.34	0.0623033	-0.239639	0.346068
Snx27	0.47	0.03	-0.21	0.2867	-0.29	0.370919	-0.239267	0.46343
Ip6k2	-0.29	0.47	-0.17	0.736722	-0.37	0.30977	-0.238484	0.511413
Tmem200b	-0.25	0.44	-0.25	0.642541	-0.3	0.492302	-0.238211	0.592235
Pak4	0.14	0.7	0.37	0.145812	0.43	0.185474	-0.237532	0.727601
Kras	-0.46	0.51	-0.33	0.648344	0.12	0.852498	-0.237058	0.854669
Rab23	1.67	0.08	-0.33	0.373182	0.43	0.209222	-0.236516	0.473579
Cltc	-0.29	0.5	-0.33	0.249442	-0.11	0.810883	-0.236241	0.525521
Rab11fip5	-0.06	0.42	0.44	0.70516	0.66	0.588962	-0.235692	0.65421
LOC674181	-0.17	0.58	-0.45	0.176587	-0.03	0.90013	-0.234187	0.549425
As3mt	-0.55	0.24	0.06	0.884876	-0.35	0.449392	-0.234028	0.540061
LOC100046418	0.27	0.37	-0.04	0.907578	0.13	0.819121	-0.233236	0.505904
Gm9374	0.35	0.53	0.58	0.0616734	0.29	0.445897	-0.23289	0.514004
Uck2	-0.6	0.05	-0.38	0.332923	-0.42	0.080835	-0.231187	0.593806
Uck1	-0.21	0.87	-0.38	0.324037	0.18	0.673828	-0.230814	0.633437
Ift20	-0.38	0.11	-0.32	0.31866	-0.1	0.849615	-0.230726	0.565352
Azi2	0.3	0.08	0.21	0.525747	0.4	0.0971362	-0.229798	0.566982
Gm6344	-0.18	0.68	-0.42	0.214208	0.1	0.696128	-0.229618	0.500691
Gm7829	-0.04	0.92	0.24	0.505759	0.08	0.888246	-0.229555	0.637313
Gm10167	-0.38	0.12	-0.12	0.66485	-0.02	0.940506	-0.229113	0.149113
Dcaf12	0.11	0.79	-0.3	0.352807	0.17	0.621428	-0.228937	0.604911
Gm8066	0.13	0.8	-0.45	0.332418	-0.07	0.397954	-0.228713	0.592179
Lemd3	-0.27	0.68	0.35	0.497788	-0.15	0.722603	-0.226787	0.685684
Eif3g	-0.75	0.01	-0.5	0.0500164	-0.28	0.53487	-0.226557	0.40164
Dab2	0.35	0.01	-0.17	0.724552	0.19	0.413967	-0.226461	0.903705
LOC100048445	-0.17	0.68	-0.54	0.0621283	0.16	0.400448	-0.226198	0.560999
Gm8235	-0.39	0.26	-0.38	0.0644418	0.06	0.849674	-0.225858	0.602588
Leprotl1	-0.17	0.43	-0.01	0.975467	-0.44	0.141598	-0.22536	0.639477
Gm8522	-0.29	0.31	-0.42	0.186971	-0.16	0.593451	-0.22437	0.562411
Ppil4	-0.29	0.47	-0.54	0.166438	-0.74	0.0687411	-0.223377	0.501251
D030056L22Rik	-0.55	0	-0.28	0.328721	-0.21	0.515953	-0.223	0.477956
Xrcc4	-0.39	0.19	-0.39	0.331723	-0.05	0.846578	-0.22293	0.198284
Mier1	0.12	0.67	-0.2	0.426569	0.03	0.944101	-0.222433	0.117691
Snrpa	-0.48	0.19	-0.57	0.0370122	-0.39	0.18209	-0.22192	0.542852
Car1	0.39	0.33	0.23	0.51121	-0.02	0.970209	-0.221752	0.513733
BC029214	-0.52	0.12	-0.43	0.40608	-0.38	0.38656	-0.219596	0.630388
Rpl7l1	-0.3	0.24	-0.43	0.0504345	-0.34	0.299156	-0.219264	0.340958
Sfrs16	-0.68	0.04	-0.05	0.906897	-0.43	0.315256	-0.218599	0.529294
Gm5832	-0.27	0.18	-0.12	0.784774	-0.2	0.621287	-0.218526	0.354847
Zfp263	0.12	0.78	-0.13	0.766714	-0.26	0.584708	-0.21842	0.639571
B9d1	-0.56	0.23	-0.31	0.481045	0.05	0.9397	-0.218062	0.715318
Rrp7a	-0.35	0.04	-0.35	0.0730591	-0.4	0.0276946	-0.217972	0.408415
Tram1	-0.49	0.08	0.19	0.663714	-0.47	0.203664	-0.217764	0.579096
AI597468	-0.17	0.55	0.03	0.946849	0.1	0.83948	-0.217622	0.433008
Aplf	-0.4	0.05	-0.34	0.579855	-0.16	0.769103	-0.216938	0.587048
Trim2	0.56	0.15	0.47	0.271214	0.29	0.485345	-0.216875	0.863702
Sfrs3	-0.01	0.96	0.15	0.565519	0.31	0.35716	-0.215871	0.383589
Eif4e2	-0.56	0.04	0.04	0.89788	-0.47	0.217116	-0.215651	0.556907
2900073G15Rik	-0.34	0.48	-0.16	0.807698	0.11	0.854996	-0.214714	0.724623
Hp1bp3	-0.24	0.4	0.01	0.975718	-0.02	0.949577	-0.213298	0.54695
Pacsin2	-0.34	0.29	0.13	0.812121	-0.01	0.985628	-0.213036	0.32184
Rnf2	-0.26	0.07	0.12	0.751398	-0.3	0.228983	-0.212779	0.244241
Exosc10	-0.43	0.19	-0.34	0.232635	-0.26	0.288805	-0.212636	0.58577
Pip4k2c	-0.29	0.5	-0.07	0.822793	-0.13	0.717755	-0.212489	0.506941
Fau	-0.12	0.77	-0.42	0.196271	0.21	0.0538442	-0.21148	0.588187
Gm1826	-0.15	0.29	0.09	0.768028	0.23	0.266736	-0.21072	0.551169
Dhx9	-0.55	0.03	-0.21	0.497972	-0.24	0.51294	-0.209496	0.624974
LOC100044822	-0.34	0.11	-0.1	0.673983	-0.03	0.886268	-0.209377	0.137849
Itm2b	-0.38	0.52	0.34	0.359423	0.09	0.645504	-0.208341	0.556323
Vps4b	-0.31	0.28	-0.14	0.605844	-0.23	0.487454	-0.208337	0.429532
Atxn2l	-0.43	0.32	-0.04	0.92488	-0.34	0.493516	-0.208286	0.22379
Zzz3	0.08	0.54	0.57	0.078961	0.21	0.526038	-0.207786	0.552818
D19Ertd652e	0.96	0.48	-0.24	0.651805	0.19	0.65801	-0.20671	0.566753
Tsn	-0.71	0.01	-0.76	0.00118192	-0.42	0.384993	-0.206092	0.598194
Hamp2	1.33	0.01	0.04	0.924653	0.39	0.321977	-0.20445	0.64255
Rps2	-0.31	0.44	-0.45	0.137492	0.15	0.62939	-0.204275	0.662274
Xrcc1	-0.69	0.01	-0.31	0.329407	-0.24	0.516551	-0.204133	0.516106
Ccdc55	-0.74	0	-0.34	0.409765	-0.32	0.399696	-0.204114	0.652879
Wdr1	-0.26	0.34	-0.18	0.139479	-0.19	0.229778	-0.203959	0.0409283
Smu1	-0.72	0.02	-0.7	0.173036	-0.13	0.76366	-0.203256	0.671695
Sugt1	-0.63	0.03	-0.8	0.00758457	-0.22	0.642557	-0.20283	0.213136
Gm7469	0.02	0.96	-0.05	0.896466	0.17	0.736859	-0.202263	0.632542
Gm5905	-0.22	0.53	-0.54	0.0150438	0.25	0.163859	-0.202169	0.616822
Zbtb2	0.23	0.19	0.14	0.529162	0.04	0.872574	-0.202101	0.458476
Gm2614	-0.47	0.15	-0.42	0.0631461	0.11	0.622797	-0.201715	0.552894
LOC633016	0.06	0.9	-0.25	0.395838	0.2	0.710095	-0.201301	0.663205
Nsmce2	-0.19	0.64	0.45	0.146172	-0.08	0.831228	-0.200963	0.649688
Fam125a	-0.6	0.12	-0.48	0.140063	-0.09	0.846117	-0.199879	0.502512
Bcas3	0.13	0.78	0.73	0.0336102	-0.46	0.195105	-0.199553	0.348068
Sec22b	0.11	0.58	-0.26	0.212486	0.13	0.74737	-0.19876	0.413458
LOC634916	-0.35	0.28	-0.32	0.192473	0.12	0.678069	-0.198713	0.678837
Sf1	-0.64	0	-0.11	0.704041	-0.38	0.534446	-0.197357	0.419677
Gm11230	-0.45	0.17	-0.56	0.153947	-0.06	0.776424	-0.197037	0.696379
Nup160	0.13	0.78	-0.14	0.635436	-0.31	0.378522	-0.195953	0.492064
Rnf31	-0.53	0.05	-0.12	0.679414	-0.03	0.940285	-0.19566	0.588477
1700047I17Rik1	0.28	0.15	-0.04	0.92222	0.45	0.00334418	-0.195375	0.615617
Thoc4	-0.08	0.88	-0.17	0.620018	0.02	0.975263	-0.193167	0.566386
Rab35	-0.57	0.12	-0.34	0.18794	-0.27	0.487036	-0.192509	0.602068
Magohb	-0.16	0.29	0.02	0.971918	0.06	0.843407	-0.191753	0.457659
Prmt6	0.34	0.34	-1.38	0.0442429	-0.18	0.553278	-0.190348	0.627609
Senp3	-0.36	0.04	0.24	0.26299	0.08	0.69309	-0.189099	0.521814
Tomm34	-0.45	0.27	-0.06	0.866744	-0.28	0.586196	-0.1889	0.602859
Atg3	-0.23	0.39	-0.43	0.38427	-0.1	0.850739	-0.188766	0.720839
Ccdc52	-0.24	0.11	-0.08	0.330753	-0.33	0.0265834	-0.188403	0.579965
Cpne1	0.29	0.25	0.07	0.725254	-0.02	0.842051	-0.188279	0.609649
Gsn	-0.76	0.01	-0.12	0.771814	0.17	0.632905	-0.187251	0.639496
Gm8508	0.08	0.63	0.15	0.130328	0.19	0.386768	-0.186773	0.129629
Snhg6	0.33	0.63	-0.13	0.76929	0.29	0.489463	-0.18673	0.76357
Acap2	0.11	0.66	0.45	0.109216	0.13	0.781703	-0.186299	0.679439
Ptdss1	-0.23	0.62	-0.12	0.695259	-0.44	0.20492	-0.186225	0.673291
Zfp362	-0.17	0.64	0.4	0.450256	0.09	0.672855	-0.185986	0.648075
Slc37a3	-0.09	0.85	-0.02	0.968926	-0.53	0.270582	-0.185556	0.605129
6430526N21Rik	-0.36	0.24	-0.15	0.0779975	-0.14	0.491123	-0.185106	0.658551
Slc30a1	0.43	0.22	0.12	0.809328	-0.22	0.753778	-0.184828	0.642497
Gm7926	-0.26	0.46	-0.29	0.193384	0.21	0.237577	-0.18455	0.57838
Fuca2	1.5	0.02	-0.11	0.805472	-0.66	0.00152929	-0.183817	0.463383
Cno	-0.4	0.26	-0.45	0.0538029	-0.23	0.27102	-0.183084	0.671277
Gdi2	-0.08	0.56	-0.17	0.280849	-0.28	0.286729	-0.182943	0.593699
Cstf2	-0.05	0.88	-0.48	0.100764	-0.23	0.455355	-0.182742	0.554397
Nck1	-0.42	0.07	0.12	0.503089	-0.21	0.515216	-0.182726	0.51449
Snx12	-0.4	0.05	-0.3	0.426655	-0.07	0.896995	-0.18253	0.306721
Mobkl3	-0.34	0.07	-0.52	0.0103044	-0.21	0.469601	-0.181921	0.177951
Gm12696	-0.33	0.06	-0.39	0.00784896	-0.18	0.467428	-0.181874	0.00136035
Ebna1bp2	-0.64	0	-0.61	0.00528565	-0.41	0.117513	-0.18123	0.427769
Gm2225	-0.24	0.54	-0.33	0.0774948	0.21	0.31613	-0.180665	0.506066
Tspan14	-0.11	0.75	0.04	0.914363	-0.49	0.283254	-0.180478	0.715087
1810008A18Rik	-0.24	0.04	-0.43	0.132874	-0.24	0.384871	-0.179985	0.324452
Fbxo46	-0.44	0.19	-0.24	0.563903	-0.34	0.184355	-0.179914	0.753697
Bysl	-0.62	0	0.05	0.91535	-0.14	0.69116	-0.179804	0.638838
Lypla2	-0.63	0.02	-0.18	0.724197	0.18	0.70763	-0.179465	0.568268
Ccrk	-0.47	0.07	-0.26	0.515524	0.22	0.257866	-0.178977	0.526333
Fancb	-0.64	0.19	0.02	0.982038	-0.39	0.682554	-0.178492	0.692858
6720456B07Rik	-0.22	0.38	-0.38	0.135249	0.08	0.86712	-0.178314	0.447593
Htra2	-0.56	0.04	-0.05	0.902433	0.1	0.7779	-0.178118	0.777512
Bri3	0.38	0.1	0.01	0.964009	0.19	0.626072	-0.177991	0.339877
Dlg1	-0.2	0.27	0.49	0.189241	0.46	0.0928836	-0.176212	0.773219
LOC100045753	-0.04	0.91	-0.31	0.433611	-0.19	0.57341	-0.176002	0.617077
Cnot2	-0.51	0	-0.28	0.227059	-0.36	0.255621	-0.175814	0.454972
0610031J06Rik	-0.03	0.91	0.18	0.470759	-0.28	0.429694	-0.175731	0.70466
Rbm27	-0.4	0	-0.11	0.461323	-0.01	0.95187	-0.175683	0.09666
Smek1	-0.43	0.01	0.11	0.80257	-0.06	0.870184	-0.174843	0.254261
Rbm16	-0.5	0.1	-0.23	0.616434	-0.39	0.206362	-0.173675	0.599214
Gm6535	-0.4	0.21	-0.44	0.00246121	0.11	0.774721	-0.173349	0.598601
Slc35c1	-0.73	0.03	-0.25	0.658597	-0.62	0.0660612	-0.172793	0.7657
B4galt2	-0.16	0.51	0.13	0.0626986	0.13	0.691189	-0.172733	0.29715
Rbbp7	-0.35	0.03	-0.12	0.683624	-0.14	0.716412	-0.172669	0.468994
Arhgef11	-0.43	0.69	0.19	0.486993	-0.03	0.945266	-0.17148	0.765054
Kdelr2	-0.22	0.03	0.15	0.694399	-0.68	0.0472262	-0.17061	0.37183
Tbrg4	-0.55	0.12	-0.16	0.658434	-0.08	0.767383	-0.169044	0.864591
Wdr81	-0.49	0.03	-0.39	0.231357	-0.41	0.220576	-0.169025	0.570793
Tor2a	0.6	0.09	-0.14	0.480172	-0.3	0.237356	-0.168591	0.732287
Clint1	-0.28	0.49	-0.06	0.893342	-0.32	0.528683	-0.167245	0.740772
Cebpz	0.31	0.17	-0.46	0.308189	0.33	0.419058	-0.167043	0.643699
Gm6929	-0.12	0.71	-0.35	0.383287	0.13	0.738429	-0.167041	0.639446
Nfatc4	-0.07	0.86	0.16	0.672273	0.08	0.822273	-0.167006	0.598389
Cul4b	-0.39	0.35	-0.09	0.766287	0.22	0.595772	-0.166627	0.749901
Adat3	-0.12	0.79	-0.28	0.358069	0.19	0.38796	-0.166499	0.423919
Rcor1	-0.36	0.28	0.21	0.582198	-0.05	0.883998	-0.16482	0.632924
Morf4l2	-0.27	0.5	0.14	0.810036	-0.11	0.769067	-0.164781	0.733487
Snap23	0.24	0.08	-0.06	0.5709	0.15	0.661292	-0.164729	0.230796
Arpc1a	0.02	0.93	0.11	0.555949	0.09	0.557996	-0.164719	0.471283
Hps3	0.34	0.42	-0.2	0.710655	-1.14	0.132887	-0.164577	0.747064
Dpysl2	0.19	0.74	0.36	0.376685	0.51	0.163279	-0.163254	0.802673
Setbp1	0.11	0.86	0.19	0.503562	0.29	0.429334	-0.163089	0.785383
Gopc	1.7	0.01	0.24	0.594498	0.35	0.357537	-0.162632	0.71678
Sparc	-0.38	0.44	0.01	0.990751	-0.08	0.833815	-0.162323	0.776892
Atp6v1f	-0.29	0.25	-0.37	0.0854997	0.17	0.72423	-0.16184	0.107689
Prpsap1	-0.08	0.76	-0.34	0.377417	-0.18	0.509664	-0.160908	0.633958
Pabpn1	-0.15	0.03	0.38	0.243526	-0.24	0.0218311	-0.160824	0.717329
Gm8441	-0.42	0.26	-0.47	0.0949102	0.24	0.482423	-0.160241	0.737799
Npsr1	0.54	0.57	0.58	0.0951489	0.65	0.0684302	-0.159447	0.759685
Ints3	-0.31	0.18	0.02	0.947937	0.21	0.416886	-0.15944	0.67091
2410016O06Rik	-0.46	0.29	-0.4	0.333237	-0.61	0.148401	-0.159321	0.70531
Ctps	-0.63	0.17	0.04	0.948657	-0.2	0.749066	-0.158772	0.750953
Tsr1	-0.13	0.79	-0.76	0.141835	-1.19	0.104522	-0.157305	0.796284
2410001C21Rik	-0.34	0.08	-0.31	0.0903854	-0.34	0.34522	-0.157089	0.652745
Gm12034	-0.44	0.15	-0.44	0.0927452	0.14	0.561587	-0.156874	0.688741
Helz	-0.4	0.4	-0.18	0.691223	-0.21	0.579054	-0.15633	0.511249
Prkag1	-0.39	0.37	-0.47	0.0353818	-0.21	0.471877	-0.156281	0.686439
Taf3	-0.31	0.13	-0.21	0.322947	0.06	0.724952	-0.155727	0.591522
Rnps1	-0.36	0.12	-0.45	0.101026	-0.23	0.53872	-0.155355	0.66027
Fbxl19	-0.22	0.49	0.26	0.278166	-0.04	0.864286	-0.154909	0.711774
Trove2	1.39	0.01	0.31	0.429793	2.39	0.0696577	-0.154756	0.691793
Pafah1b2	0.25	0.17	0.01	0.893005	0.01	0.964008	-0.154651	0.709461
Abce1	-0.46	0.06	-0.15	0.731512	-0.34	0.391962	-0.154502	0.672788
Gm5904	-0.28	0.16	-0.14	0.413541	0.02	0.958799	-0.153846	0.374782
Ubl3	-0.2	0.09	-0.42	0.137544	-0.01	0.909756	-0.153732	0.640119
Med13	1.9	0.02	0.42	0.232188	0.72	0.00512305	-0.153461	0.902219
Psmd9	-0.69	0.03	-0.41	0.00109954	-0.2	0.64376	-0.152187	0.605676
Gm12123	0.49	0.16	0.46	0.102163	0.22	0.620411	-0.152135	0.491851
Trmt6	-0.22	0.68	0.32	0.623174	-0.39	0.538594	-0.151587	0.804252
Fdxr	-0.3	0.24	0.1	0.821997	0.19	0.576644	-0.151165	0.782667
Ap3d1	-0.31	0.33	-0.07	0.656409	-0.32	0.342971	-0.150814	0.672692
Thoc6	-0.29	0.36	-0.37	0.387086	-0.09	0.858296	-0.150328	0.579494
Wipf2	-0.18	0.67	0.17	0.656137	-0.35	0.5759	-0.149891	0.588292
Gm9686	-0.21	0.22	-0.28	0.426476	-0.27	0.0684283	-0.149533	0.749316
Sirt6	-0.21	0.46	-0.6	0.0456378	-0.05	0.809108	-0.14901	0.382795
Phf5a	-0.43	0.04	-0.41	0.0970608	-0.18	0.662486	-0.148992	0.606622
Gm5515	-0.32	0.2	-0.35	0.280624	-0.16	0.726826	-0.14839	0.648383
Polr3c	0.13	0.21	-0.27	0.176954	0.23	0.248006	-0.148158	0.197682
Ss18	0.06	0.7	0.4	0.0998397	0.14	0.474926	-0.147535	0.693736
Gm11285	-0.11	0.81	-0.54	0.0478001	0.21	0.272887	-0.145963	0.748953
Ppm1d	-0.1	0.76	0.1	0.764385	-0.25	0.262151	-0.145942	0.396462
Ddx50	-0.21	0.68	0.12	0.760367	0.05	0.762893	-0.145717	0.747924
Tmem30a	-0.18	0.17	-0.25	0.072299	0.23	0.461067	-0.145709	0.574781
Zfp740	-0.51	0.01	-0.04	0.925676	-0.29	0.309558	-0.144341	0.236672
Lin54	0.21	0.19	0.21	0.294664	0.01	0.944751	-0.144107	0.634031
Sdccag8	0.3	0.38	-0.17	0.734336	-0.13	0.795862	-0.143083	0.716586
Gm11560	-0.45	0.16	0.02	0.962772	0.35	0.413878	-0.14304	0.711268
LOC100045629	0.08	0.86	-0.19	0.638935	-0.33	0.428747	-0.1422	0.705554
Ttf2	-0.74	0	-0.38	0.3745	-0.57	0.174571	-0.140267	0.713098
Pi4ka	-0.38	0.38	-0.19	0.650354	-0.27	0.301411	-0.139939	0.800747
Pank2	0.05	0.71	0.29	0.34998	0.23	0.339633	-0.139406	0.755552
Neto2	0.31	0.82	0.47	0.112693	0.16	0.730059	-0.138585	0.746213
Zfp131	-0.06	0.88	0.34	0.000133123	-0.3	0.0818606	-0.13817	0.593251
Igbp1	-0.3	0.33	-0.33	0.212704	-0.49	0.126179	-0.13786	0.559948
Seh1l	-0.06	0.65	-0.35	0.200075	0.3	0.484364	-0.13735	0.196156
Gm4149	-0.19	0.64	-0.57	0.0800633	0.18	0.327962	-0.136762	0.7815
Phkg2	-0.47	0.09	-0.16	0.404909	-0.21	0.377502	-0.136543	0.669037
2210417K05Rik	0.11	0.83	0.11	0.849694	0.74	0.0488968	-0.136341	0.752803
Zfp143	-0.6	0.03	0.62	0.665949	-0.13	0.553937	-0.135639	0.182706
Gtf2e2	-0.44	0.04	-0.34	0.275245	-0.26	0.384646	-0.13557	0.63865
Numa1	-0.58	0.07	0.1	0.814834	-0.36	0.322904	-0.135344	0.604503
Engase	-0.22	0.46	0.02	0.968632	-0.18	0.559494	-0.133211	0.768521
Nup54	0.06	0.91	-0.09	0.67602	0.17	0.521494	-0.132908	0.534782
Rnf138	-0.22	0.47	-0.1	0.75691	0.16	0.632658	-0.132851	0.576451
Ehmt2	-0.33	0.31	-0.02	0.961151	0.19	0.638983	-0.132053	0.756099
Suz12	0.16	0.66	0.08	0.839027	-0.1	0.72264	-0.131671	0.792609
Mbip	-0.61	0.06	-0.31	0.443845	-0.36	0.184268	-0.129131	0.715231
Ube2i	-0.23	0.03	-0.73	0.00929609	-0.49	0.198375	-0.127357	0.459326
Snx4	0.48	0.36	-0.13	0.754127	0.16	0.699864	-0.12664	0.763869
Ercc4	-0.03	0.85	-0.04	0.784121	0.02	0.910818	-0.12548	0.679817
Farsa	-0.44	0.03	-0.39	0.0487516	-0.54	0.0521936	-0.125247	0.698775
Lats2	0.3	0.11	0.38	0.351731	0.06	0.885532	-0.12456	0.666651
A330069E16Rik	-0.04	0.91	-0.11	0.506866	0.38	0.289486	-0.124279	0.763119
Nup153	-0.25	0.15	-0.07	0.805994	-0.54	0.265329	-0.124186	0.813036
A730011L01Rik	-0.44	0.05	-0.27	0.339833	-0.22	0.574693	-0.124037	0.0976378
Tbcb	-0.37	0.14	-0.04	0.878424	0.09	0.806415	-0.123329	0.760505
Actl7a	0.56	0.54	0.18	0.506513	0.12	0.703872	-0.122896	0.635008
Ddx5	-0.2	0.03	0.07	0.70728	-0.41	0.16302	-0.122192	0.612604
Tmem181c-ps	-0.23	0.71	-0.08	0.858196	-0.33	0.307565	-0.121806	0.831635
LOC100048243	0.08	0.79	0.08	0.748409	-0.16	0.130988	-0.121726	0.753408
Brd3	-0.34	0.04	0.33	0.591938	0.25	0.623368	-0.121202	0.647583
Set	1.42	0.39	0.47	0.816472	0.18	0.704536	-0.120327	0.730426
Napa	-0.48	0.44	0.2	0.430822	0.03	0.898605	-0.1201	0.811936
Ciz1	-0.44	0.01	-0.17	0.59028	-0.2	0.588781	-0.119932	0.625023
Rexo4	-0.46	0.02	-0.48	0.10464	-0.42	0.228352	-0.119743	0.402071
Zfp593	-0.44	0.37	-0.62	0.0374089	-0.36	0.348098	-0.119719	0.559406
Kdm5a	0.12	0.62	-0.31	0.27699	0.07	0.821555	-0.119478	0.749815
Ik	-0.58	0	-0.48	0.102304	-0.14	0.664839	-0.118938	0.621051
Golt1a	0.55	0.03	0.07	0.888955	0.49	0.0107277	-0.118687	0.789402
BC016423	0.12	0.8	0.22	0.704689	-0.58	0.324558	-0.118382	0.804831
Yipf4	-0.34	0.22	-0.5	0.0687492	-0.2	0.664066	-0.117375	0.752889
Fam188a	-0.12	0.8	0.1	0.72998	-0.02	0.968368	-0.11689	0.79275
Ddx51	-0.36	0.41	0.01	0.975063	-0.5	0.275544	-0.116792	0.796474
Atf7ip	0.26	0.21	-0.09	0.763684	-0.18	0.651559	-0.115142	0.789502
Zfp764	-0.16	0.6	-0.19	0.37694	-0.12	0.619311	-0.114646	0.774506
Rps6ka4	-0.05	0.86	0.11	0.816017	0.32	0.383609	-0.11436	0.777906
Myg1	-0.6	0	-0.49	0.11543	-0.17	0.757234	-0.113925	0.836454
Ccdc22	-0.53	0.02	-0.1	0.811356	-0.28	0.451104	-0.113117	0.691409
Ccdc34	-0.16	0.54	0.1	0.510326	-0.03	0.9225	-0.112938	0.488151
LOC674122	-0.98	0.46	0.2	0.798505	-0.75	0.490582	-0.112862	0.957804
Sec61g	-0.06	0.91	-0.4	0.137889	0.17	0.778937	-0.112549	0.645143
Mon1b	-0.15	0.53	-0.51	0.140491	0.27	0.11148	-0.112128	0.797007
Gm4199	-0.48	0.06	-0.43	0.227246	-0.19	0.717184	-0.112095	0.169685
Mms19	-0.14	0.09	0.24	0.318116	0.21	0.454774	-0.111563	0.700899
Setx	-0.62	0.06	-0.33	0.46561	-0.64	0.0846794	-0.111435	0.734593
Dnttip2	-0.39	0.01	-0.14	0.189056	-0.11	0.476152	-0.111019	0.241764
Cd81	0.04	0.93	0.28	0.565471	0.09	0.845342	-0.110754	0.822167
Cdipt	-0.38	0.15	0.21	0.58288	-0.29	0.595834	-0.110739	0.643833
Gabpa	-0.17	0.22	-0.29	0.178006	-0.05	0.937805	-0.107432	0.855341
Eif3s8	-0.49	0.04	-0.53	0.0424623	-0.31	0.033305	-0.107114	0.727224
Slfn5	-0.43	0.56	0.8	0.622341	1.07	0.434315	-0.107058	0.951711
Rae1	-0.42	0.3	-0.44	0.227784	-0.39	0.316399	-0.106706	0.752951
Mta2	0.17	0.29	0.27	0.274432	-0.13	0.569195	-0.105854	0.79747
Ranbp2	-0.39	0.39	0.26	0.675338	-0.32	0.533932	-0.105137	0.801324
Rpl24	0.35	0.69	-0.18	0.763719	0.22	0.651905	-0.103782	0.817296
D930017K21Rik	-0.46	0.46	0.52	0.371538	-0.04	0.929017	-0.103536	0.879873
Bdp1	0.58	0.3	-0.14	0.190788	-0.16	0.569249	-0.103331	0.425135
Rplp2	-0.35	0.24	-0.36	0.208701	0.34	0.246617	-0.102653	0.751433
Hnrnph2	-0.31	0.02	-0.03	0.937582	-0.02	0.946936	-0.102206	0.622526
Mta1	-0.31	0.02	0.25	0.219585	0.11	0.695158	-0.101299	0.34215
Phf14	-0.43	0.16	-0.04	0.883248	-0.36	0.282291	-0.101145	0.697438
Ift52	-0.2	0.27	-0.26	0.457066	-0.26	0.683795	-0.100403	0.73194
Sec63	0.49	0.13	0.77	0.0354542	0.55	0.162889	-0.0998284	0.730601
LOC673946	-0.31	0.35	-0.29	0.306988	-0.1	0.796786	-0.0988801	0.844815
Kidins220	-0.2	0.66	0.34	0.34139	-0.26	0.667687	-0.0977805	0.825649
Ccdc49	0.48	0.35	0.4	0.44881	0.28	0.556884	-0.0972994	0.859474
Pusl1	0.19	0.31	-0.29	0.470338	-0.26	0.166567	-0.0971451	0.760126
3230401D17Rik	0.31	0.45	-0.01	0.980589	-0.26	0.309382	-0.0970704	0.75379
Aven	-0.47	0.23	-0.31	0.561181	-0.53	0.164094	-0.0960298	0.869549
Taf6l	-0.07	0.83	0.01	0.972798	-0.41	0.412395	-0.0952835	0.847285
Rbms1	0.27	0.2	-0.07	0.966453	0.71	0.488146	-0.0937707	0.641273
Mlx	-0.43	0.19	-0.45	0.0470919	-0.5	0.276591	-0.093647	0.804244
Wdr51a	0.14	0.82	-0.65	0.000650706	0.08	0.876859	-0.093476	0.756948
Bop1	-0.68	0.01	-0.81	0.00256461	-0.43	0.26435	-0.0931211	0.809018
Bub3	-0.41	0.06	-0.44	0.0588373	-0.43	0.151399	-0.0929085	0.582884
9030624J02Rik	-0.17	0.59	0.31	0.127083	-0.1	0.668135	-0.0925406	0.826502
Scaper	-0.5	0.01	-0.1	0.795694	0.1	0.646486	-0.0916905	0.711556
Ids	-0.09	0.67	0.25	0.289692	0.19	0.444474	-0.0913944	0.794892
Gm2676	-0.65	0.06	-0.1	0.816781	0.08	0.864001	-0.0910622	0.729847
Pofut2	0.36	0.43	0.25	0.517629	0.58	0.148226	-0.090083	0.829158
Ylpm1	0.51	0.23	0.64	0.149831	0.12	0.847676	-0.0894307	0.814486
4933426M11Rik	-0.29	0.17	0.67	0.0791085	0.09	0.868474	-0.0886251	0.857507
Morc2a	-0.23	0.73	0.08	0.85744	-0.05	0.89712	-0.0885164	0.869091
Nras	-0.13	0.72	-0.04	0.92085	-0.43	0.464792	-0.0885032	0.87194
Atr	-0.29	0.31	0.03	0.950811	-0.36	0.237976	-0.0880485	0.873782
Dsel	0.12	0.06	0.52	0.0325261	-0.05	0.879678	-0.0874241	0.850408
LOC100046245	0.02	0.97	0.11	0.794341	0.52	0.272602	-0.087224	0.895852
Ltbp1	0.24	0.08	0.61	0.0168442	0.25	0.768922	-0.0872108	0.850946
1810043G02Rik	-0.09	0.88	-0.3	0.520735	0.12	0.587564	-0.0868552	0.85055
Crabp1	0.49	0.73	0.67	0.428987	0.04	0.966887	-0.0867182	0.923849
Maoa	-0.05	0.91	0.27	0.428857	0.29	0.465835	-0.0863427	0.828308
Cic	1.73	0.03	0.27	0.568325	-0.31	0.595955	-0.0859291	0.609692
Bet1l	0.05	0.59	-0.13	0.304672	0.3	0.367728	-0.085825	0.879813
Nfyb	-0.48	0.14	-0.04	0.779953	-0.25	0.37703	-0.084033	0.757503
Zfp513	-0.05	0.88	-0.17	0.621481	-0.24	0.506138	-0.083763	0.641632
LOC100046282	-0.28	0.03	-0.22	0.243312	0.11	0.76045	-0.0833362	0.49493
Ythdf1	0.1	0.56	-0.12	0.73285	0.14	0.389809	-0.0825674	0.813217
LOC100045257	0.25	0.2	0.11	0.748243	0.05	0.913268	-0.0818294	0.800324
Sfrs4	0.04	0.91	0.45	0.15238	0.44	0.20632	-0.0817984	0.507
Mett10d	-0.31	0.21	-0.22	0.606819	-0.13	0.780109	-0.0811167	0.86065
Gm10073	0.03	0.95	-0.18	0.0292917	0.37	0.0804356	-0.080691	0.859837
Kcnk4	0.18	0.61	-0.19	0.418445	0.22	0.563939	-0.0804736	0.871234
Gmcl1	-0.27	0.14	0.17	0.684389	-0.04	0.922461	-0.0803626	0.879998
Jarid2	-0.08	0.73	-0.18	0.659895	-0.11	0.768378	-0.0793333	0.848368
St6galnac2	-0.36	0.52	0.51	0.779775	0.84	0.511349	-0.0783671	0.964989
LOC631966	-0.33	0.31	-0.36	0.0577623	0.15	0.694771	-0.0777524	0.826167
Myo5a	-0.12	0.74	-0.08	0.912633	-0.06	0.937093	-0.0777404	0.91516
Dazap1	0.07	0.79	-0.35	0.287181	0.17	0.714697	-0.0773799	0.868137
Gtpbp3	-0.36	0.21	0.33	0.5416	0.57	0.564805	-0.077006	0.74808
Pgs1	-0.32	0.27	0.15	0.366802	0.08	0.781343	-0.0766039	0.783902
Riok3	0.28	0.39	-0.18	0.657578	0.53	0.125761	-0.0760277	0.885718
Gm8797	-0.38	0.23	-0.14	0.239827	0.36	0.317708	-0.075908	0.83139
Irf3	-0.55	0.18	-0.23	0.573696	-0.29	0.512002	-0.0758642	0.864213
Zfp64	-0.44	0.36	-0.14	0.67346	-0.26	0.338482	-0.0751959	0.809051
Taf5	-0.26	0.24	0.45	0.00436235	-0.4	0.109975	-0.0750291	0.584195
LOC633721	0.11	0.81	-0.09	0.834014	-0.17	0.723772	-0.0745424	0.851873
Hspa13	-0.21	0.41	0.09	0.820462	-0.25	0.479123	-0.073252	0.87648
Canx	-0.31	0.09	0.26	0.443678	0.26	0.561457	-0.0730998	0.841978
Gypc	-0.4	0.24	-0.06	0.789403	-0.43	0.163475	-0.0730168	0.849611
Gm5251	-0.6	0.02	-0.65	0.0743047	-0.38	0.307585	-0.0726302	0.851461
Cyfip1	0.3	0.01	0.36	0.0552619	0.2	0.0577378	-0.072203	0.624761
EG668831	-0.59	0.01	0.26	0.318088	0.01	0.975481	-0.071448	0.800172
Itgb1	-0.4	0.2	0.66	0.128739	0.79	0.553165	-0.0712597	0.80363
Acap3	-0.04	0.86	0.22	0.664206	0.24	0.528272	-0.0704473	0.794412
Kctd5	-0.15	0.72	-0.47	0.0382697	-0.11	0.77386	-0.0703169	0.823356
Uckl1	-0.29	0.02	-0.06	0.863032	0.04	0.825796	-0.0698821	0.34838
Trnt1	-0.5	0.34	-0.02	0.958028	-0.23	0.589809	-0.0689942	0.827791
Kifc5c	-0.26	0.55	-0.29	0.354628	0.1	0.864117	-0.0689036	0.807566
Appbp2	-0.43	0.63	0.39	0.343685	0.01	0.987166	-0.066809	0.898995
Gm3650	-0.22	0.7	0.08	0.800892	-0.1	0.688406	-0.0667696	0.832055
Bag5	-0.61	0.06	-0.37	0.183682	-0.2	0.500061	-0.0659075	0.857398
Pias1	-0.18	0.55	-0.31	0.464344	-0.39	0.213612	-0.0657913	0.823962
Cct7	-0.68	0.01	-0.56	0.00227323	-0.48	0.0889931	-0.0653416	0.871849
Copz1	-0.03	0.82	-0.07	0.628491	-0.04	0.809457	-0.0649039	0.783823
Gm11942	-0.04	0.93	-0.32	0.0299459	0.35	0.0393988	-0.06416	0.897591
Eif5a	-0.41	0.2	-0.06	0.872163	-0.53	0.127763	-0.0638132	0.878523
Prmt2	-0.18	0.76	0.19	0.73723	0.23	0.61624	-0.0635185	0.900241
Gm11619	-0.23	0.58	-0.54	0.103782	0.27	0.311021	-0.0628106	0.905624
Gm9416	-0.37	0.32	-0.3	0.252183	0.2	0.509932	-0.0627515	0.878205
Sae2	-0.5	0.04	0.15	0.578021	-0.19	0.63351	-0.0625224	0.878053
Rasl12	0.38	0.06	0.24	0.660855	0.06	0.840884	-0.0625003	0.249161
Cog5	-0.45	0.05	-0.21	0.337587	-0.23	0.0490107	-0.0617512	0.599411
Traf3	-0.13	0.57	-0.51	0.104399	-0.5	0.234482	-0.0611301	0.905677
Cwc15	-0.8	0	-0.5	0.149847	-0.15	0.764525	-0.0610679	0.905403
Gipc1	-0.6	0.03	-0.15	0.430669	-0.14	0.639267	-0.0609072	0.864924
Cbx3	1.85	0.29	0.07	0.841154	0.22	0.646685	-0.0604267	0.869603
Rpl38	0.05	0.92	-0.17	0.269181	0.39	0.0617288	-0.0582628	0.845798
Acot10	-0.26	0.5	0.11	0.748924	-0.29	0.413231	-0.0582274	0.904332
Bsdc1	-0.19	0.48	0.27	0.31076	0.26	0.435535	-0.0577186	0.710467
Dhx34	-0.43	0.07	-0.35	0.31228	-0.16	0.635901	-0.0561746	0.912454
LOC638434	0.29	0.7	-0.37	0.620585	-0.28	0.687186	-0.0561082	0.938554
Gm6913	-0.12	0.7	-0.2	0.16725	0.05	0.880063	-0.0553894	0.870923
Fbxo38	-0.21	0.61	0.2	0.653137	-0.15	0.688453	-0.0552052	0.866791
Dnajc3	0.6	0.02	0.54	0.161953	0.04	0.88546	-0.0538324	0.905282
Sfrs2ip	-0.35	0.27	-0.18	0.628848	-0.29	0.353716	-0.0522733	0.899596
Cd109	0.7	0.52	0.33	0.590411	0.55	0.40622	-0.0522658	0.917392
Stam2	0.74	0.01	0.38	0.167777	0.23	0.653691	-0.0515947	0.876629
LOC675981	-0.38	0.27	-0.43	0.301684	-0.34	0.521991	-0.0512155	0.91879
Centb2	0.27	0.07	0.46	0.0614416	0.23	0.100977	-0.0505883	0.91228
Gtf2f1	-0.39	0.1	-0.19	0.196055	-0.11	0.701704	-0.0501388	0.829196
Gm15190	-0.19	0.46	-0.51	0.116716	-0.03	0.952059	-0.0499716	0.82479
Strn4	0.29	0.29	0.44	0.292577	0.35	0.278213	-0.0499593	0.845181
Stx7	0.09	0.67	-0.03	0.594689	0.2	0.200645	-0.0494162	0.832027
Ulk3	-0.46	0.03	0.19	0.704133	0.01	0.95725	-0.0494019	0.885505
LOC669773	0.05	0.76	0.24	0.300795	0.55	0.0429784	-0.049236	0.781372
Chd8	-0.56	0.02	-0.08	0.671277	-0.26	0.0866945	-0.0491374	0.849297
Akap10	-0.09	0.8	-0.26	0.511649	-0.02	0.965016	-0.0465989	0.923902
Tada1l	0.19	0.19	0.17	0.744099	0.13	0.652719	-0.0464381	0.874055
Rnf130	0.12	0.69	0.26	0.226415	0.22	0.348388	-0.0461089	0.888058
Calm2	-0.23	0.43	-0.31	0.300895	0.03	0.895295	-0.0458196	0.882216
Hnrnpa3	-0.14	0.73	-0.6	0.0627669	-0.31	0.182103	-0.0453857	0.904973
BC032203	0.3	0.39	0.18	0.548313	0.32	0.591037	-0.0452032	0.917079
Pcbp1	-0.28	0.15	-0.02	0.959574	0.01	0.987912	-0.0450802	0.795204
Ttc9	-0.52	0.41	0.36	0.495476	0.02	0.96224	-0.04352	0.936505
Cd93	0.35	0.69	1	0.468544	0.91	0.577663	-0.04321	0.965338
Zfp319	0.1	0.73	0.2	0.630854	-0.41	0.163299	-0.0429604	0.891197
Adck5	-0.42	0.01	0.11	0.56949	-0.34	0.297129	-0.0424183	0.817538
Gm11893	-0.22	0.39	-0.36	0.0402848	-0.26	0.20988	-0.0420581	0.912835
4931431F19Rik	-0.3	0.51	0.04	0.916767	0.13	0.817717	-0.0411887	0.943678
Cnot10	-0.41	0.24	-0.4	0.301087	-0.27	0.463626	-0.040664	0.93524
Slc15a2	2.63	0.37	-0.44	0.345593	-0.1	0.952163	-0.0405639	0.987494
Gm6158	-0.13	0.85	-0.39	0.575973	-0.49	0.467291	-0.039928	0.957187
Crsp8	-0.38	0.15	-0.17	0.568743	-0.06	0.764917	-0.0393766	0.865764
H1f0	-0.48	0.06	-0.35	0.32023	0.24	0.431191	-0.0389965	0.882954
Gm8563	-0.18	0.68	-0.17	0.549049	-0.14	0.738956	-0.0388082	0.9252
Zfp566	-0.64	0.05	-0.1	0.84976	-0.38	0.276919	-0.0387282	0.943964
Clptm1l	-0.22	0.64	-0.26	0.174576	-0.44	0.136739	-0.0385574	0.902951
Zfp105	-0.31	0.38	0.26	0.442645	0.16	0.690388	-0.0381808	0.903316
Nucb1	0.34	0.32	0.32	0.385187	-0.2	0.573962	-0.038091	0.903508
6430604K15Rik	-0.11	0.72	-0.18	0.682016	-0.32	0.280486	-0.0377576	0.90378
Sft2d2	-0.21	0.54	0.62	0.00817762	0.38	0.0178776	-0.0372866	0.846168
Sf3b5	-0.49	0	-0.78	0.000943374	-0.42	0.35469	-0.0364269	0.911192
Trrap	0.44	0.16	0.21	0.663163	-0.02	0.951014	-0.0363542	0.935428
Rab1	-0.22	0.58	0.53	0.0372074	0.51	0.158814	-0.0361484	0.91618
Atp6v0d1	0.14	0.79	-0.2	0.673922	-0.32	0.335578	-0.0359608	0.910224
LOC674930	0.34	0.52	-0.25	0.66635	0.08	0.853086	-0.033131	0.946872
Cdan1	0.78	0.47	-0.13	0.814936	-0.86	0.431327	-0.0328738	0.913915
Wapal	0.1	0.82	0.39	0.340672	-0.17	0.61864	-0.032859	0.935175
Kctd2	-0.2	0.7	0.08	0.763999	0.14	0.769507	-0.0328426	0.931212
Rnf220	-0.63	0	-0.16	0.518912	-0.15	0.489183	-0.0319335	0.922973
Xpa	0.22	0.67	0.16	0.761252	0.21	0.704749	-0.0316898	0.958887
Arf2	0.52	0.2	0.31	0.398499	0.4	0.168137	-0.0313927	0.911642
Scyl3	-0.35	0.1	-0.07	0.935142	-0.11	0.753145	-0.0310979	0.958593
2410129H14Rik	-0.21	0.61	-0.22	0.3365	-0.23	0.680404	-0.0310853	0.950235
Magea7	0.31	0.35	-0.03	0.952226	0.21	0.568353	-0.0308572	0.892492
Kdelr1	-0.34	0.59	0.2	0.560863	-0.1	0.806561	-0.0302277	0.95198
Usp38	0.15	0.83	0.38	0.683713	-0.2	0.661915	-0.0293292	0.968908
Gm6589	-0.27	0.47	0.06	0.907754	0.28	0.513912	-0.0283651	0.929137
1200016B10Rik	-0.22	0.49	-0.55	0.3025	-0.16	0.48224	-0.028316	0.917821
Zfp212	-0.45	0.09	0.11	0.741327	-0.17	0.703247	-0.0275335	0.900348
Galnt4	0.57	0.12	0.46	0.338791	0.03	0.951664	-0.0270615	0.962183
Nmb	-0.3	0.01	-0.42	0.125688	-0.47	0.077819	-0.0263481	0.848615
Dnaic1	-0.12	0.81	-0.38	0.390268	-0.19	0.570906	-0.025689	0.962259
Sncaip	1.96	0	0.6	0.678832	1.56	0.372095	-0.0253255	0.975203
Bud31	-0.15	0.63	-0.28	0.203401	-0.15	0.751868	-0.0240911	0.949755
Hdac10	-0.55	0.06	-0.26	0.510432	-0.39	0.231576	-0.0239908	0.957443
Tmem183a	0.14	0.6	-0.56	0.0499852	0.3	0.253627	-0.0238862	0.808005
Gm7845	-0.37	0.25	-0.32	0.106289	0.1	0.757178	-0.023358	0.949562
Ncoa4	0.38	0.44	-0.2	0.467233	0.05	0.919246	-0.0232375	0.943234
Gm5616	-0.12	0.43	0.05	0.797151	0.08	0.616341	-0.0232089	0.93848
Sumo1	-0.58	0.07	-0.39	0.313949	-0.09	0.832695	-0.0229257	0.9424
Gm7688	0.41	0.41	-0.13	0.796928	0.12	0.757743	-0.022707	0.961054
Tmpo	-0.39	0.26	0.12	0.76604	-0.3	0.115615	-0.021725	0.821057
Rdh5	-0.15	0.84	0.58	0.352666	-0.13	0.851389	-0.0212116	0.969453
Eif4h	-0.43	0.17	-0.15	0.525326	0.04	0.92311	-0.021011	0.950806
2610301G19Rik	-0.11	0.7	-0.09	0.893437	0.06	0.857683	-0.0205633	0.97459
Cherp	-0.45	0.1	-0.15	0.671965	-0.27	0.482045	-0.0193961	0.942482
Dcaf7	-0.19	0.17	-0.04	0.883314	-0.54	0.0231222	-0.0189002	0.952834
4732456N10Rik	0.88	0.65	0.29	0.454188	0.43	0.320013	-0.0188901	0.968606
Gm2643	0.02	0.92	0.12	0.626902	0.43	0.195181	-0.0181855	0.967368
Sh3glb2	-0.47	0.64	-0.09	0.872206	0.12	0.865856	-0.0181236	0.980869
Sharpin	-0.5	0.04	-0.41	0.0925995	-0.43	0.0328945	-0.0167131	0.926103
Gm5117	-0.33	0.19	-0.15	0.703567	-0.41	0.0772787	-0.0163185	0.96933
Nfat5	2.94	0.01	1.78	0.356911	1.65	0.360801	-0.0160672	0.973233
Gm3806	-0.02	0.94	-0.27	0.458403	-0.16	0.2471	-0.0159634	0.974887
Zfp414	-0.21	0.36	0.01	0.9817	0.16	0.709061	-0.015955	0.976437
Eif4a1	0.34	0.01	0.28	0.164215	0.16	0.484714	-0.0152667	0.95901
Aldh3a2	0.32	0	0.15	0.450226	0.54	0.0386969	-0.0146192	0.978956
Dnaja1	-0.04	0.98	0.47	0.0765025	0.13	0.425069	-0.0143375	0.97049
LOC665180	-0.29	0.14	0.03	0.944832	0.25	0.329671	-0.0142698	0.976329
6330416L07Rik	0.11	0.18	-0.22	0.372226	0.03	0.925779	-0.014257	0.964542
1700123O20Rik	0.37	0.01	0.07	0.794481	0.32	0.467387	-0.0142159	0.969003
Lrrcc1	0.2	0.64	0.38	0.394489	-0.23	0.647134	-0.013485	0.974203
4930422I07Rik	-0.28	0.13	-0.25	0.187122	-0.16	0.637469	-0.0122749	0.964495
Gtf3c6	-0.34	0.04	-0.25	0.190774	0.05	0.925671	-0.0120203	0.960457
Cdc5l	-0.46	0.21	-0.39	0.397597	-0.52	0.231386	-0.0117722	0.980856
Olfr223	0.65	0.65	0.14	0.641282	-0.01	0.987584	-0.0112111	0.970943
Arf1	0.65	0.07	0.14	0.740519	-0.46	0.151726	-0.010711	0.980607
Zfp281	0.04	0.79	0.27	0.243245	-0.09	0.846442	-0.0106516	0.938865
Dtd1	-0.45	0.11	0.15	0.329639	-0.18	0.561585	-0.00976118	0.978693
Ltv1	-0.29	0.44	-0.11	0.849553	-0.32	0.523994	-0.00966548	0.987341
Mycbp2	0.09	0.87	0.16	0.677208	-0.25	0.602464	-0.00944217	0.98619
Dcaf10	-0.29	0.65	0.2	0.685458	0.35	0.256991	-0.00914843	0.98523
Gm7789	-0.2	0.41	-0.23	0.0767088	-0.03	0.934736	-0.0090386	0.97442
Usf1	-0.05	0.91	0.05	0.834981	0.02	0.884463	-0.00865332	0.976962
Gns	0.56	0.21	0.31	0.201817	-0.33	0.31922	-0.0073719	0.988754
Polr2e	-0.42	0.06	-0.43	0.0700056	-0.12	0.770812	-0.00714493	0.971825
Fam116a	0.5	0.27	0.69	0.130037	0.3	0.45981	-0.00603612	0.988385
Nhp2l1	-0.06	0.53	0.16	0.162742	0.14	0.496766	-0.00476933	0.985723
Nfkbib	0.27	0.26	0.14	0.542726	-0.17	0.384069	-0.00377242	0.980905
Dscaml1	0.35	0.58	0.32	0.544869	0.43	0.192215	-0.00243346	0.995917
Ccdc23	-0.21	0.52	0.09	0.748056	0.17	0.679391	-0.00205453	0.994251
LOC100043926	0.53	0.11	-0.15	0.714579	-0.1	0.832446	-0.00198587	0.995556
Slc25a14	0.14	0.42	0.22	0.282426	0.17	0.566963	-0.00141478	0.993164
Zmym5	0.83	0	0.58	0.0822466	0.35	0.176226	-0.000966867	0.998276
1110038F14Rik	-0.54	0.08	-0.11	0.71848	-0.13	0.658383	3.24267e-05	0.999901
Gm15703	-0.04	0.67	-0.37	0.264363	-0.38	0.0587886	0.000421205	0.997742
Hgs	-0.04	0.93	-0.22	0.60554	0.19	0.400946	0.000603833	0.99758
LOC674543	-0.29	0.4	-0.14	0.735817	0.05	0.842137	0.00115712	0.996668
Parl	-0.32	0.23	-0.45	0.273056	-0.16	0.725288	0.00124867	0.997851
Mrpl24	-0.39	0	0.02	0.898467	-0.06	0.847732	0.00143846	0.995218
Utp11l	-0.53	0	-0.36	0.454008	-0.1	0.81695	0.00161489	0.995895
Gm9437	-0.31	0.4	-0.31	0.214564	0.24	0.40374	0.00174842	0.996298
Gm7748	-0.52	0.09	-0.35	0.411773	-0.07	0.900315	0.0025088	0.993358
Leng9	-0.19	0.39	-0.29	0.184293	-0.09	0.744317	0.00452423	0.987748
Ube2j1	-0.34	0.05	-0.52	0.00892198	-0.27	0.462746	0.00498739	0.990018
LOC100046472	0.23	0.67	0.41	0.148296	0.28	0.422422	0.00502841	0.991839
1700021K19Rik	-0.68	0.01	-0.27	0.371481	-0.31	0.125196	0.0051349	0.979276
4921501E09Rik	0.28	0.84	0.43	0.711251	1.41	0.436546	0.0053374	0.991788
Gm6428	-0.31	0.42	-0.27	0.116149	0.17	0.616428	0.0054973	0.988092
LOC100045031	0.66	0.02	0.02	0.957896	0.42	0.340497	0.00599861	0.981522
Taf4a	-0.15	0.64	-0.14	0.710566	-0.07	0.822312	0.00645082	0.981563
Commd4	-0.47	0	-0.54	0.00378018	-0.29	0.428329	0.00645352	0.984829
Dctn2	-0.49	0.25	-0.48	0.158593	-0.17	0.578526	0.00668685	0.985444
Tial1	0.37	0.17	0.32	0.21583	-0.14	0.661642	0.00775067	0.977974
Dmtf1	-0.26	0.67	-0.02	0.972152	-0.48	0.364563	0.00794014	0.988268
Gm5939	-0.33	0.24	-0.03	0.940015	-0.07	0.767373	0.00808398	0.95135
Myst2	0.06	0.73	0.11	0.771566	0.31	0.11344	0.008231	0.967005
Rasgrp4	2.5	0.37	-0.51	0.6203	0.61	0.77978	0.00825653	0.997379
LOC100042150	-0.25	0.62	-0.39	0.500313	-0.74	0.124478	0.00826962	0.991454
Vps54	-0.27	0.44	-0.03	0.931054	-0.12	0.626871	0.00907039	0.98058
Gm10012	0.12	0.6	0.24	0.290052	0.63	0.00202591	0.00934251	0.977371
Armcx3	-0.02	0.96	0.4	0.313034	0.13	0.762537	0.00944582	0.979098
Ccdc137	0.15	0.68	0.26	0.333021	0.09	0.502255	0.00955169	0.967636
Gm6637	-0.31	0.01	-0.04	0.609021	-0.28	0.359383	0.00969125	0.984051
Foxk2	-0.33	0.52	-0.63	0.00236011	-0.41	0.264661	0.0107271	0.96561
Psmb1	-0.46	0	-0.58	0.0567893	-0.48	0.247306	0.0109568	0.977279
Gm2821	0.18	0.71	0.29	0.478938	0.1	0.821011	0.0119505	0.983822
Hps4	-0.14	0.82	-0.04	0.928248	-0.05	0.899627	0.0127853	0.973685
Gm8802	0.03	0.93	0.2	0.680366	0.23	0.442449	0.0133813	0.974028
BC050254	0.34	0.27	-0.15	0.635803	0.03	0.929757	0.014154	0.940122
Ppp4r1	0.35	0.17	0.16	0.307469	0.15	0.479819	0.014552	0.946151
Prkacb	1.49	0.33	0.15	0.565202	-0.25	0.313394	0.014595	0.950356
Rras	0.09	0.84	0.2	0.736632	0.53	0.291401	0.0146386	0.97922
Srpk1	0.01	0.99	-0.5	0.392189	-0.02	0.965901	0.0149714	0.982491
Muc4	0.68	0.57	1.37	0.0253335	0.59	0.0460132	0.0154603	0.975943
Gm7042	-0.22	0.29	-0.05	0.80835	0.18	0.444931	0.0158685	0.96219
Sipa1l1	-0.06	0.89	-0.09	0.781522	-0.1	0.682911	0.0170892	0.969981
Nudt14	-0.48	0.04	-0.25	0.530004	-0.38	0.303493	0.0174634	0.951513
Ccbe1	0.91	0.43	-0.33	0.54156	0.19	0.729854	0.017701	0.972601
Zcchc9	0.17	0.35	-0.18	0.416004	0.11	0.828935	0.0178056	0.946316
Gna12	0.52	0	0.19	0.628129	0.28	0.55428	0.0180553	0.959316
Gm6900	0.34	0.49	0.17	0.697647	-0.09	0.777026	0.0202789	0.950774
Blmh	-0.53	0.05	-0.38	0.0810479	-0.46	0.24855	0.0203292	0.960604
Sox1	0.21	0.5	0.38	0.0729922	0.34	0.320669	0.0207744	0.968619
Cenpj	0.03	0.92	0.06	0.855724	-0.1	0.677297	0.0208338	0.911119
Gprk2l	0.41	0.25	0.43	0.100644	0.13	0.807849	0.0217473	0.954803
Ccdc14	0.33	0.57	-0.29	0.659012	-0.13	0.84295	0.0228052	0.962087
Zmat2	-0.75	0	-0.33	0.405291	-0.09	0.851207	0.0233599	0.9369
Polr2h	-0.04	0.91	-0.14	0.772801	-0.37	0.217357	0.0241284	0.910813
Birc1f	0.22	0.73	0.1	0.764647	0.2	0.526599	0.024624	0.913319
Fcf1	-0.31	0.14	-0.2	0.459893	-0.24	0.572948	0.026622	0.934795
Tlk1	-0.48	0.03	0.13	0.789285	-0.12	0.797453	0.0266411	0.942152
LOC100045157	-0.26	0.46	-0.34	0.170565	0.33	0.322026	0.0269206	0.938016
Spin1	0.08	0.61	0.2	0.150109	0.27	0.164435	0.0282005	0.903225
LOC638819	-0.08	0.79	0.44	0.20906	0.35	0.28101	0.0284344	0.983393
Yipf2	-0.37	0.24	-0.23	0.39043	-0.29	0.329468	0.0287344	0.956697
3930401K13Rik	-0.44	0.26	-0.08	0.814799	-0.09	0.742212	0.028868	0.910652
Whsc1l1	-0.17	0.36	0.13	0.528707	-0.32	0.368925	0.0290122	0.746472
Pnrc2	0.03	0.94	-0.2	0.644357	0.25	0.664716	0.029623	0.927513
Olfr1196	0.74	0.46	-0.25	0.582095	-0.14	0.716044	0.029648	0.954906
Nol11	-0.57	0.11	-0.44	0.368853	-0.31	0.450188	0.0298615	0.935522
A230054D04Rik	-0.25	0.42	0.01	0.989519	-0.27	0.0375184	0.0321747	0.84278
Tctn2	-0.24	0.69	0.37	0.329009	0.13	0.525915	0.0321946	0.944206
Gm7822	-0.35	0.34	-0.08	0.709591	-0.09	0.767117	0.032502	0.915397
2210411K11Rik	-0.62	0.2	0.52	0.221537	0.54	0.226295	0.0325678	0.959256
Rnf135	-0.3	0.55	-0.14	0.635741	-0.17	0.681237	0.0326586	0.946435
Gm12342	-0.3	0.39	-0.29	0.254236	0.28	0.394508	0.0327613	0.927388
Fhl4	0.58	0.62	-0.21	0.706024	0.17	0.680934	0.0331558	0.950431
Hspa4	-0.01	0.99	0.53	0.423398	-0.46	0.286072	0.0351996	0.942844
AI987944	-0.54	0.08	-0.31	0.0140558	-0.2	0.0540988	0.0366983	0.796343
Chst14	-0.17	0.77	0.38	0.370076	-0.17	0.745252	0.0379717	0.943921
Zkscan17	-0.33	0.14	0.09	0.543135	-0.15	0.65947	0.038023	0.921582
Clip4	-0.17	0.74	-0.29	0.477382	-0.52	0.201261	0.040515	0.986256
Zmiz2	-0.26	0.54	-0.07	0.748059	-0.2	0.200274	0.0406733	0.817384
Golga7	0.09	0.51	0.32	0.0724878	0.26	0.20556	0.0408376	0.763622
Rrp1	-0.58	0.02	-0.39	0.290119	-0.45	0.0442547	0.0409444	0.874804
Gm6385	0.64	0.01	-2.1	0.0225087	0.32	0.314512	0.0410536	0.925098
Gm7703	-0.31	0.4	-0.35	0.0706174	0.31	0.317805	0.0415169	0.888386
Sec16a	0.32	0.55	-0.2	0.687195	-0.32	0.485494	0.0416667	0.944149
Ccdc61	-0.4	0.33	0.15	0.701635	0.08	0.880196	0.0423805	0.889627
Utp3	-0.7	0	-0.54	0.124404	-0.38	0.318825	0.0425399	0.913644
Dalrd3	-0.35	0.33	-0.02	0.893705	0.25	0.468555	0.0426455	0.925463
Txndc12	0.2	0.54	0.35	0.229213	-0.11	0.79431	0.0429093	0.894235
Api5	0.56	0.19	0.51	0.216146	0.19	0.501287	0.0429165	0.908614
Mettl3	-0.7	0.07	-0.59	0.148698	-0.7	0.0669941	0.0433326	0.925297
Ttc1	0.12	0.67	-0.02	0.97398	-0.26	0.604374	0.0436687	0.922838
Mospd3	0.14	0.64	0.01	0.988043	0.43	0.130298	0.0440116	0.899598
Tbcd	-0.25	0.36	0.06	0.677016	0.04	0.89426	0.0443985	0.919578
Usp24	-0.32	0.31	-0.19	0.704472	0.12	0.780806	0.0451886	0.923383
Rbm12	0.05	0.86	0.03	0.904426	-0.08	0.79437	0.0456417	0.905873
Ncstn	0.31	0.37	-0.14	0.408247	-0.28	0.230978	0.0459057	0.901436
Mrto4	-0.79	0	-0.52	0.14173	-0.26	0.645125	0.0468314	0.921867
Chst15	0.22	0.31	0.55	0.054518	-0.06	0.894011	0.047397	0.931252
Slc4a7	-2.08	0	-0.82	0.791242	0.24	0.0128313	0.0481129	0.908337
Nat12	0.33	0.07	-0.48	0.291843	0.33	0.0748014	0.048348	0.906996
Bat1a	-0.14	0.48	0.14	0.358326	-0.52	0.253429	0.0490192	0.872255
Rspry1	0.3	0.25	0.23	0.387685	-0.05	0.852379	0.0491091	0.904119
Fgfr1op2	0.45	0	-0.18	0.518777	0.21	0.68425	0.0492233	0.634763
Wdr33	0.04	0.93	-0.18	0.592248	-0.51	0.354374	0.0492846	0.928343
Mak10	-0.38	0.31	0.03	0.95777	0.02	0.966364	0.0496503	0.887429
Mad1l1	-0.3	0.11	-0.06	0.867922	0.18	0.481442	0.0504417	0.744587
Tmem219	-0.13	0.61	0.06	0.856226	-0.35	0.0651202	0.0506198	0.924266
Akt1	0.12	0.72	0.22	0.665948	0.4	0.237647	0.0507631	0.903256
Pdgfra	0.8	0.03	0.34	0.384323	-0.45	0.473454	0.0514928	0.942658
2900092E17Rik	-0.66	0.01	-0.21	0.64597	-0.24	0.62526	0.051521	0.846661
Wnt5b	0.14	0.74	0.38	0.179601	0.14	0.720117	0.0517084	0.884086
Nucks1	-0.47	0.16	0.15	0.700623	0.02	0.961706	0.0525045	0.906726
Ppig	1.61	0.01	-0.64	0.0987572	-0.03	0.903369	0.0525557	0.85631
Ssr2	-0.15	0.69	-0.29	0.412772	-0.66	0.00010978	0.0527875	0.850663
Zfp207	-0.18	0.52	-0.51	0.0481361	-0.44	0.0377403	0.0532293	0.732454
Als2cr4	-0.07	0.66	0.34	0.000864206	0.02	0.93653	0.0535822	0.839305
Jhdm1d	-0.04	0.9	-0.01	0.971169	-0.43	0.200492	0.0550097	0.910849
Gps2	-0.59	0	-0.27	0.419647	-0.65	0.00846674	0.0558421	0.905102
LOC673652	-0.11	0.51	0.16	0.427974	0.32	0.15054	0.0561066	0.826739
Mesdc2	1.2	0.04	1.38	0.0376571	-0.08	0.561413	0.0565173	0.818698
Gpr152	0.5	0.19	-0.05	0.928839	0.62	0.0193114	0.0566621	0.890012
Prpf3	-0.24	0.4	-0.38	0.0509695	-0.34	0.0782578	0.056678	0.835121
Setd2	0.21	0.4	0.15	0.50595	-0.06	0.84145	0.0571969	0.843266
Dynlt3	0.12	0.63	-0.02	0.950694	0.38	0.357036	0.0583042	0.820734
Mpa2l	0.74	0.09	0.37	0.37184	0.15	0.715075	0.0585443	0.896248
2210018M11Rik	-0.22	0.46	-0.01	0.985293	-0.27	0.654305	0.0588932	0.835119
LOC100046338	-0.41	0.15	-0.2	0.668164	-0.07	0.891024	0.0589663	0.87195
Grwd1	-0.53	0	-0.4	0.0353598	-0.41	0.10521	0.0598249	0.904384
Dhx35	-0.71	0	-0.04	0.848712	-0.27	0.462885	0.0598874	0.897437
Taf9b	0.28	0.22	0.37	0.224987	0.31	0.311908	0.061372	0.486519
Eif5b	-0.44	0.39	0.43	0.268343	-0.54	0.184575	0.0614114	0.906424
Sap18	-0.1	0.33	0.53	0.20381	0.47	0.237835	0.0617911	0.408724
Ssu72	-0.15	0.57	-0.27	0.494719	-0.18	0.66194	0.0624005	0.740758
9130011J15Rik	-0.17	0.58	-0.08	0.15589	0.38	0.238569	0.0625099	0.817087
5730494M16Rik	-0.01	0.98	-0.09	0.827404	-0.12	0.513963	0.0629848	0.877749
Nudc	-0.58	0.03	-0.34	0.275378	0.08	0.86089	0.0630884	0.822281
Fance	-0.43	0.04	0.15	0.646836	0.06	0.884415	0.0635414	0.80407
Atg12	0.31	0.01	0.3	0.297888	0.11	0.464141	0.0637515	0.641025
Ints7	-0.22	0.61	-0.35	0.422156	0.13	0.668699	0.0644841	0.800452
Uba5	-0.15	0.77	0.08	0.781374	-0.12	0.698234	0.0649118	0.827389
Pds5b	-0.05	0.77	0.43	0.246852	-0.14	0.596677	0.0649537	0.890452
Tmem39b	0.24	0.16	0.24	0.372623	-0.44	0.120321	0.0650085	0.75691
Gm3460	0.04	0.94	-0.26	0.64234	0.59	0.285802	0.0656729	0.92191
Lrrc56	0.11	0.73	0.26	0.363112	0.22	0.519965	0.0659968	0.852804
Cblb	0.32	0.02	0.09	0.772735	-0.07	0.814785	0.0663295	0.792999
Aldh1l2	0.07	0.88	0.32	0.517085	0.13	0.769792	0.0665824	0.913077
4933424B01Rik	-0.14	0.32	0.36	0.138144	-0.01	0.974399	0.0669305	0.729688
S100a5	-0.24	0.86	0.17	0.763806	0.33	0.50111	0.0671821	0.913883
A930005H10Rik	-0.54	0.04	-0.13	0.751883	-0.34	0.222276	0.0677732	0.679431
2310036O22Rik	-0.36	0.04	-0.22	0.357831	0.11	0.706317	0.0682084	0.798174
Qars	-0.56	0.01	-0.25	0.257774	-0.14	0.61452	0.0683673	0.854652
Zfp746	-0.38	0.36	-0.55	0.257466	-0.1	0.847918	0.0705454	0.874606
Hes6	-0.46	0.03	-0.66	0.000146218	-0.38	0.231435	0.0705752	0.803005
Gm11222	-0.62	0.04	-0.36	0.281909	-0.28	0.575864	0.0706089	0.859483
Mad2l2	-0.44	0.29	-0.21	0.623724	0.11	0.841782	0.0707118	0.862772
Rbm19	-0.28	0	-0.11	0.402433	-0.26	0.040654	0.0709674	0.608588
Snx9	0.43	0.14	-0.02	0.969268	0.2	0.560587	0.0713061	0.830217
Ergic1	-0.17	0.78	-0.03	0.957571	0.31	0.476005	0.0713948	0.845118
Syvn1	-0.23	0.66	0.11	0.841858	-0.57	0.188309	0.0716836	0.878012
Plekhm1	0.18	0.63	-0.06	0.838386	0.35	0.381127	0.0731678	0.816559
Smap1	-0.15	0.15	-0.11	0.0724348	0.2	0.479288	0.0735205	0.786912
LOC100045720	-0.34	0.51	-0.46	0.386439	-0.42	0.43388	0.0746773	0.892794
Upf3b	-0.03	0.96	0.24	0.42711	-0.45	0.0605361	0.0754007	0.849724
Zfp407	-0.6	0.03	-0.04	0.887394	-0.16	0.673325	0.0758435	0.812216
Tshz1	-0.36	0.45	-0.11	0.830182	-0.11	0.816865	0.0759171	0.843154
Ppp6c	-0.26	0.2	-0.2	0.446406	0.21	0.587315	0.0759783	0.669052
Fbxw2	-0.17	0.79	-0.22	0.37341	-0.03	0.622127	0.0774902	0.866701
Rnf166	-0.21	0.57	-0.4	0.207189	-0.36	0.424981	0.0776933	0.864461
Ascc3	0.06	0.51	0.11	0.417889	-0.29	0.285251	0.0778349	0.440579
Gm7207	0.29	0.36	0.25	0.476794	-0.43	0.35837	0.0787096	0.804775
Pitpnb	0.14	0.76	0.24	0.217699	0.29	0.545734	0.078828	0.855875
Abhd4	-0.07	0.89	0.18	0.713524	0.4	0.4663	0.0792535	0.87973
Gm16444	0.37	0.4	0.57	0.222503	-0.04	0.878885	0.0809045	0.864378
Rab21	0.25	0.25	-0.18	0.478779	-0.39	0.2305	0.0824219	0.695001
2310002B06Rik	-0.63	0.07	-0.39	0.322935	-0.44	0.218829	0.083008	0.876001
Acot8	-0.01	0.93	-0.34	0.00903027	0.2	0.412483	0.0835505	0.715728
Nop16	0.01	0.98	-0.42	0.021677	-0.29	0.400845	0.0837073	0.85936
1700019N12Rik	1.87	0.28	-0.17	0.647591	-0.14	0.641835	0.083806	0.83299
Hmox2	-0.31	0.06	-0.15	0.400058	0.05	0.879835	0.0850649	0.752311
Spata2L	-0.16	0.38	-0.29	0.183442	-0.31	0.433619	0.0851231	0.882226
Tex14	1.3	0.05	0.32	0.541551	0.12	0.795711	0.0851501	0.860122
Mocs1	0.51	0.08	0.05	0.92039	0.5	0.0559988	0.0868406	0.759506
2510039O18Rik	-0.48	0.2	-0.09	0.851235	-0.3	0.518439	0.0870368	0.816243
LOC676812	-0.68	0.02	-0.29	0.460669	-0.19	0.640586	0.0871329	0.801158
Gm13642	-0.11	0.64	0.05	0.815069	0.25	0.342388	0.087333	0.78373
Fam103a1	-0.7	0	-0.43	0.31141	-0.15	0.810854	0.0878633	0.363383
Krtcap2	0.08	0.88	-0.15	0.739258	0.16	0.686784	0.0879122	0.803637
Rg9mtd2	0.05	0.73	0.27	0.452285	-0.46	0.13965	0.0881074	0.80856
Dlgap4	0.16	0.66	0.58	0.0456664	0.11	0.826827	0.0889139	0.825787
Sap130	0.12	0.62	-0.15	0.510007	0.03	0.908248	0.0896343	0.764284
Copb1	-0.02	0.96	-0.5	0.287589	-0.25	0.301736	0.091629	0.781831
Plekhf2	-0.12	0.66	0.12	0.797411	-0.03	0.943305	0.0924174	0.782631
Rnf215	0.05	0.83	0.5	0.0564222	-0.06	0.889041	0.092981	0.845315
Tmem9	-0.36	0.42	-0.16	0.601345	0.18	0.652617	0.0932026	0.845818
Utp23	0.07	0.77	-0.54	0.0821778	-0.44	0.129746	0.0934459	0.713394
Camk1	-0.36	0.53	-0.06	0.850974	-0.16	0.716901	0.0935723	0.823006
Npas3	0.71	0.52	0.44	0.33228	0.05	0.924516	0.0939191	0.887317
Armcx5	-0.28	0.02	0.09	0.692328	0.29	0.258426	0.0940917	0.732121
Senp5	0.27	0.51	0.06	0.815263	-0.05	0.920099	0.0942013	0.866385
Eif1	0.15	0.72	-0.16	0.441015	0.22	0.510792	0.0947339	0.761178
Taf8	-0.65	0.05	-0.47	0.141872	-0.4	0.201792	0.0955893	0.70235
Ccdc138	0.44	0.11	0.32	0.37977	-0.17	0.592066	0.0960615	0.846464
Exoc5	0.58	0.01	0.18	0.615202	0.08	0.642087	0.0962168	0.628829
Ankmy2	-0.04	0.92	-0.02	0.91399	-0.09	0.786277	0.0968445	0.803694
Speg	-0.1	0.81	0.17	0.473209	0.55	0.0744014	0.0970031	0.80278
Slc35c2	-0.34	0.06	-0.12	0.804448	-0.01	0.978994	0.0972927	0.756454
Nsbp1	0.42	0.47	0.38	0.250322	0.43	0.27937	0.0973091	0.761826
Rad21	-0.26	0.01	0.09	0.820498	-0.13	0.610491	0.0976515	0.747195
Ptges3	0.06	0.82	-0.23	0.337068	-0.13	0.601045	0.0984799	0.554137
Ddx24	-0.26	0.12	-0.07	0.831944	0.44	0.0616029	0.0986268	0.502483
AI837181	-0.37	0.02	-0.22	0.173359	-0.18	0.253707	0.0988302	0.699681
RP23-143A14.5	-0.02	0.88	-0.01	0.94512	0.46	0.0738358	0.0993185	0.759365
Gm4728	0.41	0.24	0.07	0.900253	0.49	0.164804	0.0993756	0.852574
Zfp87	0.24	0.67	0.04	0.940431	-0.34	0.625894	0.0998532	0.842884
Hyou1	0.16	0.69	0.07	0.836829	-0.23	0.471397	0.100266	0.80972
Trmt1	-0.43	0.01	-0.14	0.618015	-0.31	0.154129	0.101263	0.807846
Cpsf2	-0.54	0.11	-0.45	0.202802	-0.27	0.366681	0.101343	0.785158
Snap29	0.02	0.91	-0.32	0.361329	-0.18	0.676711	0.101558	0.741342
BC067068	-0.09	0.69	0.32	0.13483	0.17	0.437271	0.102485	0.588958
Gm13637	0.14	0.77	-0.15	0.587724	0.21	0.529173	0.103302	0.752166
Zfyve21	-0.19	0.73	0.18	0.5862	0.12	0.813462	0.104622	0.844616
LOC100047632	-0.32	0.32	-0.29	0.317649	-0.22	0.184546	0.104631	0.717073
LOC100046772	0.54	0.05	0.33	0.283999	0.7	0.0120336	0.10494	0.755289
LOC100045848	0.07	0.7	-0.36	0.295746	-0.48	0.02925	0.105332	0.75201
Pogz	-0.13	0.57	0.27	0.492956	0.01	0.983738	0.105455	0.745027
Daxx	-0.26	0.35	0.05	0.89791	0.34	0.120467	0.105499	0.799752
Gm16378	0.11	0.79	-0.14	0.434822	0.17	0.58771	0.105654	0.74876
Mib2	-0.54	0.19	-0.13	0.816787	-0.17	0.71033	0.105783	0.80933
Cln5	-0.34	0.29	0.08	0.71558	-0.37	0.275615	0.105932	0.784752
Alg1	-0.43	0.18	0.09	0.786646	-0.36	0.419949	0.107293	0.797119
Kitl	0.33	0.68	1.36	0.460906	1.32	0.557921	0.107759	0.907016
Rexo2	0.23	0.09	-0.15	0.615784	0.42	0.165249	0.108117	0.618451
LOC100047636	-0.23	0.54	-0.31	0.3219	-0.25	0.167996	0.109069	0.733857
Hnrnpul2	-0.35	0.12	0.03	0.944426	0.22	0.605251	0.109497	0.630714
Ccs	-0.54	0.14	-0.23	0.473611	0.09	0.863793	0.11012	0.780611
Cct8	-0.22	0.52	-0.24	0.578243	-0.43	0.27566	0.110303	0.820874
Gtf3a	-0.61	0.01	-0.27	0.184692	-0.42	0.249971	0.11036	0.825941
Gm5855	0.55	0.2	-0.1	0.845011	0.19	0.793894	0.110641	0.836725
Fam96b	-0.29	0.15	-0.41	0.0225869	0.02	0.94456	0.110677	0.737623
1700084E18Rik	-0.18	0.76	1.4	0.00536716	1.72	0.0233439	0.111124	0.857952
Gtf3c5	-0.54	0.08	-0.19	0.472395	-0.23	0.455218	0.111214	0.773493
NR_015574	0.01	0.98	-0.14	0.766915	-0.13	0.797523	0.111249	0.792501
Uchl5	-0.38	0.17	-0.33	0.455568	-0.14	0.752512	0.111351	0.773502
Gm4893	-0.22	0.19	-0.29	0.369998	-0.03	0.944282	0.111541	0.75472
Patl1	0.2	0.41	0.22	0.397252	-0.05	0.925877	0.111774	0.755955
Ythdf3	0.3	0.38	0.23	0.445065	0.04	0.895027	0.112053	0.572341
Ccdc75	-0.53	0.03	-0.24	0.567942	0.07	0.798615	0.11267	0.766082
Cog2	0.16	0.73	-0.26	0.444127	-0.24	0.368422	0.11332	0.7827
Mtch1	-0.01	0.98	-0.02	0.953677	0.24	0.597682	0.11404	0.784076
LOC100048299	-0.19	0.54	-0.17	0.525845	0.34	0.36361	0.114821	0.786092
Gnl2	-0.24	0	0.22	0.417802	-0.25	0.560444	0.115066	0.72192
Gm8390	-0.21	0.59	-0.13	0.647978	0.08	0.728257	0.115127	0.669965
Sfrs7	-0.47	0.01	0.26	0.185565	-0.19	0.687264	0.115289	0.661847
Elp2	-0.3	0.45	0.18	0.66665	-0.2	0.468983	0.11535	0.802837
Ppm1f	-0.51	0.18	-0.04	0.948645	-0.08	0.875113	0.115411	0.844282
Sash1	3.28	0.01	1.4	0.37263	2.92	0.0281906	0.115924	0.848412
Epc2	-0.21	0.16	0.35	0.32311	-0.24	0.565942	0.116178	0.461775
2310046O06Rik	0.08	0.83	0.29	0.446641	0.32	0.437523	0.116584	0.823613
1110034B05Rik	0.12	0.16	0.17	0.481677	0.28	0.449797	0.116981	0.486683
Pten	0.86	0	0.65	0.100739	0.34	0.312223	0.11703	0.701566
Zfp655	1.64	0	0.26	0.567769	1.19	0.000196885	0.117221	0.644959
Spdya	2.83	0.28	0.12	0.845447	-0.02	0.976589	0.117226	0.839687
Mapk9	0.42	0.22	0.07	0.847159	-0.09	0.727314	0.117315	0.739223
Dnajc10	-0.22	0.32	0.24	0.438864	-0.28	0.417346	0.117757	0.736648
Phax	0.28	0.24	-0.18	0.589984	0.23	0.438389	0.117926	0.59846
Crsp3	-0.4	0.05	0.07	0.856834	-0.04	0.69602	0.118258	0.735184
Sdf4	-0.4	0.28	-0.62	0.0296098	-0.49	0.0404404	0.118601	0.650571
Agtrap	0.34	0.19	0.29	0.542906	0.31	0.5058	0.119032	0.750332
Zfp422	-0.45	0.05	0.19	0.666444	-0.13	0.776224	0.119397	0.647322
Smek2	-0.26	0.08	-0.13	0.76992	-0.24	0.422172	0.120305	0.708282
Atpbd4	0.01	0.97	-0.45	0.25703	0.25	0.498861	0.120311	0.635183
Zfyve19	-0.59	0.12	-0.13	0.733217	-0.06	0.885639	0.120494	0.766362
B230339M05Rik	-0.15	0.5	0.08	0.822242	-0.31	0.247471	0.121149	0.726733
Wdr44	-0.58	0	-0.14	0.6777	-0.38	0.0291695	0.121771	0.5239
Gm9698	0.59	0.17	-0.14	0.794123	0.22	0.771804	0.122168	0.837734
Mtap1s	-0.12	0.11	-0.3	0.417418	-0.22	0.410362	0.122319	0.651098
Blvra	0.08	0.71	-0.11	0.466983	0.11	0.762648	0.122385	0.724973
Sfpq	1.89	0.03	1.24	0.40796	0.56	0.711079	0.122751	0.820055
1700012B15Rik	-0.16	0.75	0.19	0.155422	0.18	0.362505	0.122819	0.383007
Tmem55a	-0.07	0.81	0.11	0.754526	0.46	0.239736	0.123447	0.761505
Eif3b	-0.08	0.6	-0.01	0.958238	0.22	0.463356	0.125378	0.511191
Kpnb1	-0.13	0.28	0.26	0.217183	0.15	0.514691	0.125482	0.336354
LOC100045513	0.33	0.25	0.08	0.888167	0.02	0.972617	0.125571	0.7799
Rsu1	0.31	0.21	0.24	0.261834	0.27	0.109117	0.125843	0.65047
Zc3h18	-0.17	0.44	-0.31	0.144806	-0.5	0.159773	0.127536	0.671405
Itpa	-0.42	0.2	-0.39	0.273498	-0.11	0.849267	0.129536	0.453985
Wdr36	0.06	0.88	-0.2	0.650435	-0.3	0.409783	0.130277	0.730353
Eif1b	-0.3	0.17	-0.08	0.782169	0.28	0.504009	0.131307	0.705843
Mterfd1	0.11	0.7	-0.21	0.502932	0.13	0.683847	0.131784	0.587538
Fam178a	0.08	0.91	-0.16	0.791565	-0.08	0.91972	0.132272	0.705166
Gm7423	0.1	0.78	0.04	0.837562	0.23	0.627401	0.132348	0.225231
Chmp1b	0.46	0.19	-0.23	0.316978	0.28	0.595903	0.132462	0.653277
Exoc6	-0.06	0.9	0.4	0.424121	0.2	0.683854	0.13295	0.927649
Appl1	0.03	0.87	0.16	0.599356	0.06	0.77589	0.133696	0.508108
2210013O21Rik	0.43	0.37	0.39	0.53554	0.5	0.370966	0.13415	0.81944
3110002H16Rik	-0.81	0.56	-0.39	0.664626	-0.53	0.558805	0.135259	0.903441
Rnaseh2a	-0.1	0.79	-0.2	0.442057	0.08	0.841644	0.135437	0.723051
Wdr45l	0.08	0.76	0.18	0.406811	0.34	0.123104	0.135769	0.299143
Tgs1	-0.33	0.03	-0.49	0.216158	-0.18	0.164187	0.136666	0.704749
Pcgf1	-0.67	0.04	-0.24	0.383651	-0.16	0.518754	0.136747	0.693288
Ncln	-0.27	0.49	-0.44	0.229541	-0.75	0.011007	0.136752	0.688957
Dleu2	0.51	0.13	0.28	0.558913	0.1	0.786498	0.137724	0.75952
Rit1	-0.2	0.37	-0.13	0.671161	0.02	0.936928	0.137958	0.399954
Prdx1	0.29	0.4	0.02	0.937154	0.04	0.935108	0.139201	0.734075
Gm5556	-0.03	0.98	0.49	0.375602	0.67	0.119874	0.139871	0.826185
Gars	0.2	0.64	-0.21	0.680848	-0.07	0.861831	0.139911	0.774461
Dnajc18	-0.53	0	-0.22	0.475361	-0.26	0.365996	0.14011	0.79387
Zcchc11	2.12	0.32	-0.29	0.861039	-0.39	0.508826	0.141198	0.937509
Bbx	-0.36	0.28	0.35	0.279332	-0.03	0.944477	0.141208	0.600919
Mnat1	-0.28	0.02	-0.27	0.0755177	-0.15	0.700502	0.141317	0.7258
Rab40c	0.1	0.75	0.18	0.387253	0.14	0.653593	0.142096	0.549855
Eaf1	-0.07	0.79	0.41	0.252746	-0.01	0.973685	0.142245	0.655445
Spopl	0.22	0.48	0.21	0.471	0.21	0.385195	0.142839	0.695161
Zcchc8	1.79	0.3	0.24	0.669693	0.26	0.0951831	0.143424	0.598837
Ubfd1	-0.23	0.71	-0.38	0.0284788	-0.25	0.320046	0.144284	0.754397
Eif5	-0.29	0.4	-0.36	0.0891055	-0.33	0.0767162	0.144327	0.739661
Mcl1	-0.2	0.64	0.01	0.985701	-0.23	0.655972	0.144633	0.670221
Tbc1d5	-0.02	0.45	-0.14	0.514741	0.16	0.607015	0.144781	0.384962
Ppp1r11	-0.15	0.59	-0.2	0.688891	-0.16	0.720287	0.145152	0.49382
Esd	0.12	0.7	0.38	0.415722	-0.06	0.915211	0.145919	0.602637
Scarf2	0.29	0.42	0.67	0.0237275	-0.11	0.855196	0.146379	0.506232
Ccdc93	0.71	0.03	-0.23	0.62485	-0.62	0.186669	0.146683	0.640463
Kpna2	-0.17	0.23	-0.29	0.606335	-0.27	0.670711	0.146887	0.403813
Rpn1	-0.35	0.04	-0.02	0.971724	-0.2	0.359049	0.146892	0.782868
Mki67ip	-0.23	0.25	-0.18	0.676317	-0.14	0.754841	0.147317	0.414066
Gm15573	0.43	0.1	-0.38	0.284655	-0.01	0.991004	0.14753	0.791192
Gm4779	0.01	0.98	-0.16	0.053332	-0.23	0.53684	0.147984	0.718477
Acsl4	0.01	0.98	0.2	0.679509	0.03	0.92308	0.148005	0.786989
Rnf40	-0.07	0.76	-0.09	0.820028	-0.01	0.988278	0.148012	0.534453
Gapvd1	-0.07	0.84	0.14	0.602442	-0.5	0.2106	0.148083	0.602343
Zfp426	0.28	0.04	0.09	0.828955	0.36	0.434859	0.148712	0.671827
NM_010891	-0.08	0.79	0.13	0.79439	0.34	0.453548	0.149923	0.616721
1110006G06Rik	-0.33	0	0.02	0.938371	-0.13	0.639981	0.150246	0.703944
Ube2d3	0.47	0.15	-0.27	0.427017	-0.26	0.545222	0.150654	0.743776
Yif1a	-0.19	0.42	0.37	0.267681	-0.15	0.76723	0.150737	0.779165
Nedd8	-0.27	0.16	-0.42	0.143647	-0.25	0.575171	0.151051	0.634499
Sbno1	0.46	0.11	-0.01	0.980487	0.01	0.983792	0.152639	0.502827
D330038O06Rik	0.19	0.74	0.3	0.188849	0.04	0.923804	0.152654	0.790094
LOC100046073	0.42	0.13	0.12	0.362739	-0.27	0.437562	0.153109	0.640882
Fbxo27	0.35	0.35	-0.18	0.737565	0.28	0.297639	0.153135	0.740511
Arfrp1	-0.42	0.29	-0.24	0.400418	-0.45	0.205527	0.153574	0.641472
Tbc1d22a	0.04	0.92	0.15	0.756831	0.11	0.782254	0.153747	0.722493
Mapkap1	-0.03	0.93	0.35	0.0629428	0.26	0.105803	0.153792	0.149627
Ankrd11	1.75	0.12	-0.13	0.742942	0.49	0.368565	0.154334	0.738748
NM_172606	0.14	0.36	0.04	0.837404	-0.27	0.566425	0.155196	0.378454
Supt5h	-0.23	0.28	-0.11	0.645671	0.17	0.530337	0.156137	0.539258
Cgref1	0.33	0.23	0.11	0.813055	-0.33	0.382621	0.157173	0.801842
Oprl1	0.31	0.84	1.69	0.0341896	0.37	0.427988	0.157491	0.750851
Ncor1	-0.27	0.46	-0.25	0.580107	0.06	0.900056	0.158128	0.696336
Gm11971	0.03	0.91	-0.1	0.740117	0.28	0.574585	0.158781	0.436858
C330023M02Rik	-0.54	0.18	-0.25	0.595902	-0.15	0.600238	0.158878	0.753367
Tmed10	-0.38	0.14	-0.16	0.442663	-0.33	0.201215	0.158936	0.594318
1200009F10Rik	0.11	0.26	0.42	0.2913	0.05	0.887881	0.159528	0.716913
Pbx2	-0.21	0	-0.04	0.932773	0.19	0.447349	0.159773	0.282948
Pnkp	-0.58	0	-0.21	0.128789	-0.11	0.75775	0.160267	0.502213
Ambra1	0.37	0.2	0.46	0.132492	-0.15	0.732483	0.160313	0.561288
XM_001479174	-0.51	0.16	-0.02	0.956812	-0.13	0.746734	0.161042	0.480812
Ralbp1	0.1	0.68	0.21	0.378653	0.49	0.085726	0.161528	0.600668
Rpp21	-0.4	0.23	-0.3	0.345341	-0.09	0.832204	0.161628	0.239531
Usp48	0.25	0.64	0.39	0.50528	-0.26	0.677846	0.161963	0.810987
Gm8297	-0.65	0.53	0.11	0.852229	-0.26	0.807044	0.162768	0.763481
Lrrc57	1.34	0.01	0.44	0.07797	0.28	0.320786	0.163004	0.592337
1700015F17Rik	-0.09	0.87	-0.07	0.844816	0.09	0.885378	0.163202	0.71811
Pip5k1a	-0.15	0.66	0.17	0.0518936	-0.37	0.371014	0.163306	0.743131
Pldn	-0.13	0.58	-0.15	0.310431	-0.28	0.153371	0.163802	0.491701
Gon4l	-0.19	0.57	0.27	0.0794323	0.07	0.871948	0.164401	0.558463
Rfc1	-0.07	0.34	0.02	0.955748	0.19	0.581213	0.164959	0.299646
Gm8113	-0.11	0.81	-0.06	0.898678	-0.29	0.0976667	0.166171	0.643532
Fgfbp3	0.52	0.62	0.38	0.571026	0.52	0.287658	0.166414	0.797507
Ilk	0.35	0.19	0.11	0.834246	0.11	0.603142	0.16666	0.330027
Kifc3	-1.16	0.39	-0.52	0.761418	-0.47	0.764608	0.166664	0.817885
Tasp1	-0.35	0.52	-0.11	0.863057	-0.33	0.504911	0.167499	0.744997
Vti1a	-0.15	0.58	-0.13	0.619869	-0.11	0.461629	0.167764	0.0442745
Unc50	-0.25	0.48	-0.16	0.555025	-0.33	0.0478946	0.168206	0.495944
Prrc1	-0.07	0.68	0.06	0.839446	0.33	0.325315	0.169653	0.680025
Sf4	-0.22	0.33	-0.14	0.505038	0.06	0.844772	0.17002	0.518551
Abi2	0.03	0.94	0.64	0.145463	0.44	0.321281	0.170252	0.681031
Zfyve16	1.99	0.05	0.37	0.20095	0.29	0.203504	0.170568	0.522451
Gm6112	-0.22	0.62	0.01	0.97184	0.08	0.796384	0.171087	0.641629
Fbxl20	-0.14	0.89	0.36	0.207695	0.38	0.118155	0.171124	0.667362
LOC675695	-0.12	0.79	-0.09	0.858259	-0.32	0.152577	0.171575	0.657656
Scrib	-0.33	0.23	0.01	0.987299	-0.22	0.409303	0.172173	0.32636
Zfp449	0.41	0.25	0.42	0.241102	-0.14	0.723654	0.172446	0.67912
Mphosph9	-0.42	0.59	0.28	0.868851	0.02	0.979307	0.172455	0.766874
Gm3203	-0.46	0.18	0.26	0.566806	-0.04	0.932348	0.174064	0.384773
2510006D16Rik	0.04	0.82	0.12	0.579464	0.15	0.472792	0.174273	0.364749
Ahcyl1	-0.07	0.91	0.11	0.229781	-0.32	0.282983	0.174877	0.563843
Gclc	0.75	0	0.54	0.181525	0.32	0.611799	0.175439	0.488257
Phb2	-0.49	0.22	-0.31	0.324263	-0.37	0.402742	0.17547	0.714015
Kazald1	-0.13	0.66	0.31	0.187678	-0.09	0.739031	0.176027	0.686285
Tmem14c	-0.17	0.65	-0.29	0.0120824	-0.38	0.201332	0.176126	0.613616
Cdkn2aip	0.33	0.37	0.39	0.341353	0.16	0.512533	0.176197	0.35626
Vps28	-0.45	0.05	-0.22	0.300301	-0.11	0.778199	0.177229	0.406443
Hoxc5	-0.39	0.63	-0.51	0.518686	-0.42	0.640369	0.177439	0.82262
Upf2	-0.62	0.11	0.1	0.808318	-0.29	0.401836	0.177471	0.702709
Ykt6	0.39	0.01	-0.42	0.0181215	-0.17	0.466674	0.177878	0.418252
Ndufv3	0.23	0.38	-0.17	0.448342	0.25	0.2359	0.178644	0.729112
Smpdl3a	-0.03	0.92	0.15	0.667699	-0.18	0.51508	0.17978	0.719745
Dusp7	-0.03	0.8	0.24	0.0577878	0.23	0.39168	0.181678	0.338547
Nsf	0.52	0.45	0.09	0.895134	0.22	0.74327	0.181826	0.783321
Stx16	0.19	0.66	0.04	0.951245	0.21	0.0842123	0.18203	0.7482
LOC100046095	0.23	0.61	-0.31	0.52023	-0.28	0.569664	0.182122	0.635399
Gm7623	-0.26	0.19	-0.38	0.456972	0.06	0.894505	0.182135	0.562009
Golgb1	1.19	0	0.78	0.00466243	0.49	0.0531847	0.182469	0.809643
Ttll12	-0.09	0.67	0.12	0.566598	0.19	0.578775	0.184317	0.608034
Lrrc58	2.42	0	-0.07	0.560116	0.15	0.42275	0.18609	0.48057
Gm2531	-0.08	0.81	-0.15	0.515444	0.22	0.602688	0.186295	0.625428
Gpn3	0.06	0.91	0.05	0.925401	-0.04	0.937011	0.186417	0.635878
Telo2	-0.58	0.03	-0.11	0.80254	0.08	0.846658	0.187192	0.62416
Ccny	0.24	0.33	0.11	0.651201	0.29	0.378304	0.188274	0.653297
Mrps2	0.45	0.01	-0.06	0.901543	0.15	0.72149	0.188744	0.469649
Ube2s	-0.55	0.06	0.17	0.536433	-0.01	0.970304	0.18877	0.537056
LOC100045922	0.28	0.54	0.22	0.723756	-0.18	0.724133	0.189959	0.680275
Gnptg	-0.14	0.47	0.2	0.457914	-0.33	0.0204772	0.191011	0.529207
Chmp2a	0.04	0.78	-0.22	0.638166	0.07	0.762866	0.19121	0.398735
Ccdc84	-0.25	0.47	-0.01	0.959099	-0.29	0.420338	0.19179	0.72949
Heatr6	-0.5	0.15	-0.39	0.173322	-0.41	0.0965516	0.192178	0.531397
Mapre2	0.18	0.49	0.29	0.363618	0.39	0.212795	0.192606	0.496227
Gm11221	-0.21	0.15	-0.32	0.447033	0.05	0.916925	0.192712	0.532934
Pcnp	-0.34	0.24	0.15	0.698513	0.09	0.838784	0.193081	0.636073
Gm13311	-0.07	0.69	0.15	0.547028	0.25	0.263179	0.193309	0.581528
BC011426	-0.07	0.84	-0.02	0.969078	-0.3	0.64991	0.193665	0.517942
Ikbkg	0.82	0.11	0.21	0.702433	-0.03	0.93595	0.194005	0.720121
LOC633406	-0.25	0.16	-0.27	0.470404	0.08	0.87676	0.194375	0.525186
Fam108b	0.16	0.73	0.34	0.392075	0.04	0.870273	0.194377	0.54213
2310035C23Rik	-0.41	0.28	-0.73	0.188822	-0.18	0.357708	0.194481	0.512964
Araf	0.07	0.78	0.33	0.173434	0.04	0.881084	0.194548	0.557081
Gatad2a	0.48	0.04	0.26	0.604952	0.37	0.118408	0.195925	0.459892
Tbl3	-0.42	0.29	-0.41	0.205321	-0.05	0.910092	0.196468	0.757202
Zbtb45	-0.27	0.17	-0.18	0.598166	-0.17	0.208429	0.196714	0.12343
Glyctk	-0.09	0.83	-0.44	0.407165	0.19	0.639571	0.197484	0.691247
Sbsn	1.79	0.23	-0.3	0.374272	-0.03	0.956223	0.197594	0.886142
Actr1a	-0.02	0.96	-0.14	0.718677	0.37	0.30627	0.198229	0.523937
Ccnc	0.24	0.09	0.01	0.992072	0.23	0.689009	0.198243	0.686079
Dnajc5	-0.29	0.03	-0.09	0.671517	-0.32	0.216031	0.198647	0.332931
Ube2e3	0.36	0.08	0.39	0.109503	0.58	0.0522805	0.20003	0.438844
Zmym3	0.11	0.64	0.19	0.51127	0.45	0.0246087	0.201393	0.705492
Senp7	-0.73	0.02	0.01	0.985908	-0.39	0.446729	0.202436	0.740095
Acot9	-0.08	0.78	0.06	0.834186	0.28	0.451454	0.202616	0.607162
Taf13	-0.29	0.4	-0.1	0.677575	0.2	0.600249	0.203486	0.613028
Rnf146	0.63	0.04	-0.13	0.703186	-0.12	0.787067	0.204064	0.645344
Wdr75	0.32	0.49	0.01	0.978024	-0.48	0.317023	0.204442	0.634057
Ncoa6	-0.22	0.54	-0.05	0.919383	0.03	0.916768	0.204524	0.470012
Sphk2	-0.03	0.59	-0.02	0.710928	-0.01	0.869651	0.20478	0.419157
Ublcp1	-0.68	0.01	-0.13	0.824512	-0.2	0.692692	0.205293	0.686903
9130401M01Rik	-0.64	0.09	-0.29	0.562275	-0.01	0.988538	0.205544	0.720923
C1d	-0.25	0.54	-0.07	0.822991	0.04	0.932408	0.206595	0.558131
Arpp19	0.37	0.06	-0.4	0.474724	0.05	0.550433	0.206905	0.489939
Cbx1	-0.2	0.48	0.37	0.221012	0.01	0.989034	0.207125	0.195897
Snrpb2	-1.2	0	-0.13	0.763596	-0.13	0.728631	0.207325	0.324429
Sec31a	0.44	0.04	0.34	0.0236054	0.41	0.0420426	0.208396	0.129526
Kdelc1	0.09	0.7	1.65	0.0137423	-0.15	0.634508	0.209882	0.404933
Kdm4a	-0.53	0.06	-0.38	0.494963	-0.11	0.831565	0.210295	0.699802
Zfp62	0.11	0.87	0.24	0.599961	-0.4	0.462981	0.210406	0.649638
2810403D21Rik	-0.19	0.29	-0.18	0.691484	0.15	0.758403	0.210433	0.166161
Eif4ebp3	0.09	0.78	0.41	0.000193887	-0.22	0.612925	0.211154	0.307543
Ints5	-0.03	0.96	0.09	0.87941	-0.4	0.448676	0.211636	0.622717
Asb3	-0.28	0.55	0.09	0.862359	-0.14	0.723752	0.212233	0.789613
4930471M23Rik	0.17	0.02	0.4	0.133828	0.14	0.752247	0.212731	0.39968
Commd1	-0.2	0.37	-0.38	0.024906	-0.55	0.0879371	0.213048	0.576111
Speer5-ps1	-0.18	0.75	0.03	0.970227	-0.06	0.924581	0.213173	0.691876
Nosip	-0.14	0.41	-0.24	0.606	-0.05	0.685037	0.213676	0.45288
Scfd1	0.37	0.18	0.13	0.752498	-0.02	0.964482	0.21454	0.583573
Gm3879	-0.46	0.19	-0.1	0.797696	0.05	0.852608	0.214779	0.113299
Man1b1	0.1	0.71	0.4	0.20863	0.14	0.656814	0.215317	0.668996
Tusc4	-0.26	0.08	-0.36	0.0971526	-0.35	0.131746	0.215361	0.553711
Aip	-0.41	0.1	-0.16	0.721872	-0.26	0.336572	0.216797	0.557318
Ddx42	-0.15	0.28	0.06	0.854134	0.05	0.872949	0.216844	0.129157
Tbcc	-0.3	0.18	-0.08	0.826793	0.18	0.658214	0.217119	0.515929
Apeh	-0.42	0.04	-0.26	0.289159	-0.19	0.64099	0.218014	0.4861
Cenpc1	0.24	0.43	-0.03	0.962093	-0.05	0.9024	0.218198	0.562364
Gm232	0.33	0.43	0.21	0.726654	0.13	0.778412	0.218324	0.677753
Rap1gap	1.19	0.36	0.36	0.561386	0.02	0.972132	0.219295	0.763347
Ndrg3	2.11	0	0.22	0.343856	0.26	0.503299	0.219815	0.38513
Gtdc1	-0.42	0.11	0.23	0.418756	0.17	0.57001	0.220441	0.846494
Ccdc41	-0.15	0.02	0.07	0.685	-0.06	0.669624	0.220632	0.294652
Copb2	-0.1	0.67	0.03	0.939947	0.03	0.937264	0.22067	0.645655
Gm8594	-0.37	0.31	-0.02	0.958464	-0.02	0.940362	0.222037	0.307666
Ppp2r2a	0.49	0.3	0.39	0.0931696	0.13	0.717672	0.223855	0.702706
Brd1	-0.05	0.84	0.17	0.648261	-0.18	0.463479	0.224792	0.399794
Narg2	-0.14	0.52	-0.34	0.283774	-0.4	0.185769	0.224892	0.537774
Mllt1	-0.08	0.76	0.25	0.420235	0.23	0.156538	0.225389	0.537019
Fam168a	-0.08	0.66	0.16	0.687529	-0.34	0.433894	0.22542	0.460506
Ppp2ca	0.32	0.24	0.09	0.211189	0.22	0.102754	0.226722	0.544775
D330028D13Rik	-0.28	0.64	0.02	0.976933	-0.35	0.403686	0.226833	0.886853
Gm3571	-0.11	0.87	-0.62	0.208819	-0.39	0.521732	0.227078	0.763126
AA987161	1.71	0.31	-0.19	0.556998	-0.13	0.521211	0.22728	0.331091
Max	-0.09	0.73	-0.3	0.459634	0.37	0.32959	0.227309	0.554742
Osbpl5	0.3	0.07	0.39	0.112296	0.28	0.228386	0.227441	0.521747
Supt6h	0.13	0.67	0.15	0.72106	0.28	0.421272	0.228293	0.37147
Bnip3l	0.07	0.58	0.43	0.169954	0.26	0.427854	0.230257	0.305226
Gm8288	-0.33	0.39	0.03	0.911036	0.04	0.896165	0.23074	0.414411
Ptgfrn	-0.17	0.67	-0.25	0.478243	-0.06	0.570328	0.230748	0.579447
Med6	-0.19	0.07	-0.36	0.132208	-0.52	0.0230625	0.231477	0.548467
Golt1b	0.23	0.4	0.38	0.116785	0.22	0.377431	0.231558	0.508223
B230315N10Rik	-0.07	0.77	-0.08	0.663664	0.19	0.558748	0.231767	0.175393
Cys1	-0.28	0.43	-0.05	0.886577	0.45	0.171543	0.231796	0.852518
Usp42	0.31	0.33	0.12	0.636532	0.1	0.854934	0.232055	0.56698
Slc4a1ap	-0.26	0.25	-0.17	0.64069	-0.26	0.415595	0.232153	0.40379
Mea1	-0.55	0.1	-0.34	0.356965	-0.11	0.855255	0.232303	0.601856
Rnf5	0.07	0.83	-0.35	0.354725	-0.2	0.484923	0.232581	0.509297
Atp6v1a	0.71	0.01	0.73	0.00370924	0.13	0.665342	0.23297	0.537706
Nkiras2	0.11	0.47	-0.37	0.456204	-0.12	0.69764	0.233062	0.707148
Rps19bp1	-0.22	0.52	-0.41	0.117447	-0.33	0.432499	0.233096	0.675718
Ociad1	0.19	0.69	-0.41	0.182473	-0.45	0.182493	0.23313	0.582488
Gm8423	-0.5	0.16	-0.04	0.916501	-0.12	0.617343	0.233425	0.109066
Gm7422	-0.32	0.43	0.03	0.918498	0.15	0.625897	0.233698	0.387354
rp9	-0.61	0.01	-0.15	0.763627	-0.17	0.604488	0.234031	0.381647
Sympk	-0.51	0.04	-0.41	0.0521266	0.01	0.977601	0.234388	0.528845
3110062M04Rik	0.17	0.75	0.47	0.31789	-0.09	0.0917711	0.23468	0.626931
LOC100048343	-0.51	0.13	-0.02	0.953405	-0.02	0.901556	0.235472	0.167775
Shfm1	-0.2	0.54	-0.17	0.538563	0.1	0.818126	0.235625	0.330117
Ccpg1	0.24	0.3	0.4	0.289507	-0.57	0.14421	0.236884	0.35779
Sos1	0.71	0.05	0.28	0.348032	-0.05	0.942544	0.237404	0.622272
Gm6305	0.08	0.82	0.34	0.253904	0.52	0.243771	0.23764	0.471869
Gm6483	0.09	0.12	0.52	0.0197652	-0.15	0.763686	0.238041	0.525496
4121402D02Rik	-0.56	0.08	0.05	0.883763	-0.1	0.810774	0.239344	0.610763
Rcbtb1	-0.16	0.12	0.12	0.711426	0.1	0.9064	0.239753	0.0201665
Slc39a7	-0.19	0.52	0.39	0.305752	0.04	0.881981	0.240413	0.544761
Gm13126	-0.63	0.01	-0.18	0.687764	-0.12	0.744784	0.24132	0.560228
Crtc1	-0.36	0.07	0.16	0.63777	0.11	0.70841	0.241858	0.465052
Fzr1	-0.15	0.5	0.43	0.0792459	0.08	0.686125	0.242396	0.199331
Zfand2b	-0.42	0.17	-0.23	0.391488	-0.01	0.981217	0.242455	0.597505
Sdf2	-0.24	0.24	0.04	0.875326	-0.37	0.20361	0.242589	0.558025
Alg12	-0.13	0.53	-0.05	0.831939	-0.06	0.802937	0.242639	0.564905
Pdpn	0.05	0.94	0.46	0.330986	0.03	0.955615	0.243718	0.675702
Rbm12b	0.26	0.13	0.03	0.946391	0.07	0.649924	0.243905	0.488353
LOC100047249	-0.17	0.53	0.35	0.228835	0.24	0.324922	0.244429	0.272184
D8Ertd738e	-0.28	0.16	-0.47	0.0582202	0.15	0.776606	0.24494	0.457364
Dr1	-0.23	0.32	-0.2	0.449083	0.2	0.650613	0.245461	0.403223
Lemd2	-0.05	0.87	0.33	0.375181	-0.38	0.325415	0.247089	0.487397
Dda1	-0.04	0.87	-0.14	0.378516	0.05	0.784004	0.247627	0.326529
Cdv3	0.47	0.3	-0.31	0.514947	0.04	0.925404	0.248162	0.626625
E130314M14Rik	0.43	0.34	-0.04	0.92809	-0.37	0.466336	0.248687	0.581031
Limd1	-0.59	0.11	-0.07	0.808349	0.22	0.335704	0.249125	0.355675
Map3k7ip1	-0.83	0	-0.05	0.903002	-0.12	0.778815	0.249203	0.657132
Dnajc3a	0.5	0.06	0.19	0.355775	0.09	0.809152	0.249414	0.661253
6330407G11Rik	0.28	0.17	0.07	0.849987	0.05	0.893239	0.249606	0.263722
Qdpr	-0.13	0.75	-0.01	0.942315	0.16	0.502099	0.250621	0.548704
Nin	0.3	0.01	0.4	0.277266	0.09	0.846066	0.251142	0.350309
Armc9	0.54	0.03	0.22	0.671046	-0.63	0.607743	0.252101	0.471138
Sar1a	-0.26	0.61	0.23	0.589441	0.2	0.631407	0.252294	0.616319
Tug1	0.49	0.06	-0.14	0.828866	0.16	0.682971	0.252542	0.634727
Tmem208	-0.22	0.52	-0.04	0.931397	-0.06	0.884494	0.252627	0.552205
Pcbp2	-0.28	0.14	0.33	0.131226	0.54	0.0387187	0.252951	0.480464
Polr3f	-0.4	0.17	-0.21	0.0932341	-0.06	0.836119	0.253585	0.436348
Gm11224	-0.38	0.05	-0.31	0.344886	-0.17	0.645147	0.254658	0.336377
Trim44	0.64	0.03	0.45	0.312178	0.6	0.0476563	0.255464	0.438379
Mtmr4	-0.3	0.24	0.05	0.910028	0.23	0.374431	0.255579	0.379534
Dzip3	0.03	0.95	-0.28	0.471576	-0.47	0.0724694	0.256084	0.590561
Mrrf	0.41	0.15	0.25	0.710141	0.63	0.316106	0.256418	0.642535
Dync1li2	0.42	0.19	0.73	0.0677229	0.54	0.0632064	0.257069	0.475051
Zfp277	-0.47	0.04	-0.18	0.426066	0.41	0.151528	0.257396	0.0687237
Gpx7	0.21	0.55	0.01	0.941961	-0.18	0.145746	0.258094	0.447875
Pop7	-0.28	0.4	-0.47	0.0543078	0.07	0.894746	0.258359	0.420084
Stk16	0.12	0.72	0.06	0.712595	0.19	0.363645	0.25936	0.353008
Tcf25	-0.52	0.05	0.22	0.154539	0.22	0.289522	0.259432	0.530621
Klhl17	-0.17	0.69	0.14	0.657693	0.17	0.63336	0.259492	0.469614
Rab2b	0.07	0.81	-0.02	0.942531	0.09	0.507403	0.25977	0.88291
Tsen34	-0.38	0.31	0.12	0.818707	0.46	0.19937	0.260101	0.391411
Myo1a	-0.02	0.97	0.72	0.090216	0.14	0.810785	0.261034	0.588337
2310044H10Rik	0.41	0.2	0.5	0.22046	0.4	0.305402	0.261056	0.421559
Fam40a	-0.55	0.05	-0.06	0.857992	-0.31	0.508019	0.261444	0.590619
Hmg20b	0.06	0.82	0.32	0.463449	0.43	0.402123	0.261766	0.53801
Pnn	-0.01	0.99	0.16	0.762133	-0.34	0.407586	0.262343	0.545198
Trip12	-0.22	0.4	-0.01	0.989304	0.44	0.315681	0.263304	0.546163
Ssbp3	-0.13	0.65	0.42	0.420571	0.47	0.155883	0.263358	0.421444
Flrt2	0.19	0.64	0.7	0.0982574	-0.16	0.746272	0.264171	0.732512
AW554918	0.34	0.14	0.61	0.0355922	0.48	0.119212	0.2643	0.467131
Map4k5	0.22	0.62	0.1	0.891174	0.28	0.617214	0.264964	0.640161
Ankle2	-0.48	0.01	-0.41	0.480471	-0.54	0.0419118	0.265931	0.353756
Aak1	-0.41	0.26	0.21	0.601019	-0.19	0.597655	0.266376	0.424082
Mum1	0.14	0.78	0.14	0.783674	0.08	0.867329	0.266545	0.489527
B930046C15Rik	1.82	0	0.47	0.679304	0.56	0.727781	0.267181	0.861081
Gm527	0.7	0.01	0.46	0.0245273	0.68	0.000329785	0.267201	0.0722858
Gm12247	-0.57	0	-0.13	0.793929	-0.13	0.752584	0.267974	0.563407
Topors	0.13	0.1	0.27	0.193235	0.25	0.171755	0.268122	0.289823
Pum2	0.47	0.36	0.27	0.00747437	0.17	0.181861	0.268172	0.180237
LOC100046168	0.07	0.48	0.14	0.75111	-0.11	0.691885	0.26884	0.383638
Oraov1	-0.75	0.03	-0.2	0.384718	-0.24	0.303402	0.269166	0.0791099
Lcmt2	-0.59	0.07	-0.1	0.737548	-0.21	0.4554	0.269369	0.59375
Vps18	-0.11	0.8	-0.51	0.419131	0.43	0.270584	0.27008	0.187788
Epc1	-0.42	0.32	0.27	0.504282	-0.4	0.491429	0.270511	0.470841
Wdr47	-0.23	0.42	0.07	0.794417	-0.03	0.918096	0.270611	0.177943
Zbtb7c	0.44	0.01	0.32	0.420026	0.21	0.487714	0.270759	0.541631
Ubr7	-0.2	0.3	0.03	0.789136	0.1	0.605896	0.270794	0.251559
Hbxip	-0.24	0.47	-0.38	0.352848	-0.01	0.989096	0.270878	0.511375
Gm4103	-0.18	0.66	-0.07	0.461085	-0.15	0.648	0.27101	0.579937
Ube2d2	0.31	0.32	0.31	0.319667	0.38	0.246391	0.271077	0.134471
Chst11	0.57	0.22	0.54	0.351645	0.48	0.15308	0.272615	0.59382
2610002I17Rik	0.03	0.94	-0.34	0.110799	0.41	0.263879	0.273209	0.286967
Mknk1	-0.02	0.92	-0.31	0.712596	-0.04	0.903704	0.274031	0.348668
Lyzl6	0.07	0.91	0.04	0.945691	0.44	0.311402	0.274667	0.705144
Dhps	-0.35	0.09	-0.45	0.116837	-0.17	0.640394	0.27494	0.137343
Gmeb1	-0.47	0	-0.19	0.340618	-0.14	0.541454	0.275203	0.0776175
Scamp2	0.45	0.14	0.47	0.00603162	-0.12	0.796349	0.275671	0.500768
2210012G02Rik	-0.4	0.07	0.11	0.800205	-0.71	0.518865	0.276594	0.364527
Psmd5	-0.35	0.35	-0.08	0.838787	-0.3	0.528642	0.276947	0.56299
2810021B07Rik	-0.66	0.03	-0.57	0.202119	0.12	0.776058	0.277942	0.54153
Tsg101	0.39	0.48	0.4	0.027708	0.17	0.589882	0.278109	0.5245
Wbp1	-0.26	0.61	-0.06	0.895549	0.15	0.814987	0.278304	0.606615
Rnf181	0.13	0.6	-0.05	0.833645	-0.13	0.306749	0.27858	0.121236
Acot7	-0.25	0.56	0.13	0.784914	0.24	0.597725	0.278784	0.587218
Fam69a	0.29	0.56	-0.26	0.636576	-0.53	0.300994	0.279535	0.695759
Exosc1	-0.14	0.69	-0.29	0.437456	0.18	0.664601	0.280041	0.0563908
Qrich1	-0.32	0.13	0.24	0.673397	0.36	0.175122	0.280168	0.369828
Yy1	0.37	0.12	0.11	0.768435	0.25	0.479926	0.28023	0.457777
Abca9	1.7	0.01	0.33	0.573175	-0.46	0.461704	0.280344	0.624029
Chd1l	-0.68	0.12	-0.15	0.679551	-0.34	0.426699	0.282013	0.548726
Ccdc123	-0.44	0.09	0.05	0.911453	0.15	0.732313	0.282386	0.467128
Alkbh4	-0.17	0.71	-0.38	0.385368	-0.3	0.37443	0.282625	0.390978
Sdccag10	0.07	0.87	-0.12	0.775016	0.05	0.923917	0.282766	0.501489
Actr10	-0.3	0.01	-0.26	0.326488	-0.02	0.956439	0.283159	0.377637
Aspscr1	-0.38	0.11	0.09	0.72986	-0.05	0.891319	0.284645	0.457248
Dbndd2	-0.52	0.15	0.32	0.46199	0.19	0.699907	0.284702	0.568845
Exoc6b	-0.04	0.92	0.72	0.59657	0.23	0.54879	0.285011	0.323097
Gm12331	-0.37	0.34	-0.23	0.390553	-0.13	0.723743	0.286306	0.0992469
Utp20	0.22	0.84	-0.38	0.391407	-0.5	0.31288	0.286772	0.62281
Rnf169	-0.03	0.89	0.18	0.558058	0.07	0.822696	0.287112	0.0894391
Gm13368	0.12	0.6	-0.23	0.550062	0.24	0.69888	0.287706	0.0744895
Csnk1g1	0.73	0.01	0.34	0.326355	0.24	0.286339	0.288311	0.194848
Atg16l1	-0.28	0.5	0.02	0.968952	0.03	0.912092	0.288356	0.509269
Siah1b	-0.45	0.13	0.04	0.933171	-0.19	0.604612	0.288565	0.453717
Tmem127	1.72	0.09	0.32	0.421021	-0.04	0.901229	0.288671	0.373505
Sfrs11	0.18	0.63	0.37	0.0818942	-0.46	0.288811	0.28929	0.597631
Prep	0.01	0.95	0.03	0.9046	0.21	0.578246	0.289301	0.108339
Mettl6	0.15	0.72	0.25	0.574441	0.19	0.50618	0.289467	0.511167
0610038F07Rik	-0.26	0.16	-0.28	0.445888	0.09	0.841107	0.289473	0.540711
Ift57	-0.12	0.38	0.21	0.152914	0.24	0.528161	0.290197	0.153531
Kctd3	-0.62	0.72	0.34	0.584391	0.47	0.461284	0.290739	0.791591
Lcorl	0.31	0.35	0.26	0.46178	0.76	0.31175	0.290977	0.503313
Bfar	-0.48	0.61	-0.21	0.656323	0.08	0.682604	0.291089	0.755537
Anapc10	0.39	0.02	0.01	0.970202	0.25	0.579524	0.291262	0.195228
Gm9370	-0.49	0.15	-0.03	0.934138	-0.02	0.944498	0.291733	0.0760227
Slc7a6	-1.12	0.49	-0.06	0.934977	-0.15	0.846525	0.291861	0.636265
Gm3829	-0.36	0.32	0.15	0.655992	0.12	0.540596	0.293136	0.0978587
Ube2a	0.16	0.07	-0.16	0.467422	-0.16	0.552573	0.29357	0.27956
Alkbh6	-0.28	0.22	-0.26	0.236815	0.14	0.59466	0.293921	0.471434
Gm6473	-0.2	0.48	0.21	0.665148	0.54	0.145197	0.294201	0.297948
Ankrd12	0.17	0.51	0.39	0.235278	0.22	0.375765	0.294408	0.499164
Eif2b2	-0.19	0.27	-0.1	0.478315	-0.05	0.885397	0.294605	0.409017
Zfyve20	-0.16	0.71	0.25	0.274826	-0.09	0.809148	0.295041	0.435345
Srp72	0.16	0.64	-0.19	0.610821	-0.19	0.626509	0.29557	0.220645
Nae1	-0.5	0.06	-0.19	0.655288	-0.22	0.593659	0.296087	0.458118
Psma7	-0.09	0.57	-0.27	0.133801	-0.04	0.933727	0.296215	0.222902
Ubqln1	-0.08	0.82	-0.44	0.338286	0.05	0.918511	0.296313	0.516577
Leng1	-0.24	0.48	0.19	0.0177372	0.1	0.785332	0.296648	0.0537559
Cd59a	1.42	0.03	1.52	0.0348918	1.44	0.0472582	0.296666	0.613936
Usp4	0.15	0.11	0.28	0.16168	0.28	0.0286496	0.297798	0.237879
Sec23ip	0.15	0.65	0.11	0.740739	0.05	0.891791	0.298305	0.443404
Arl6ip6	-0.13	0.47	0.15	0.780464	-0.3	0.393612	0.298528	0.136439
Pacs2	-0.03	0.7	-0.29	0.442595	0.41	0.135875	0.299245	0.126038
Med14	-0.33	0.29	0.26	0.475713	-0.23	0.422488	0.299654	0.402173
Cnih4	0.3	0.13	0.04	0.946056	0.83	0.115535	0.299787	0.298903
Gm3148	-0.26	0.53	0.2	0.45446	0.08	0.783261	0.299996	0.217119
Defb36	-0.06	0.87	0.19	0.660212	0.32	0.407999	0.300136	0.671095
Map3k2	0.59	0.17	0.42	0.189975	0.07	0.905593	0.301272	0.385075
Rraga	-0.33	0.26	-0.13	0.820347	-0.13	0.751193	0.301343	0.615221
LOC100039692	0.25	0.76	0.28	0.194901	0.39	0.300753	0.301361	0.587039
Matr3	1.65	0.51	0.2	0.564474	0.12	0.73039	0.301438	0.253937
Acp2	0.59	0	0.5	0.0584659	-0.27	0.0255076	0.301455	0.330314
Cdk10	-0.36	0.18	0.27	0.21189	0.45	0.0750881	0.301653	0.270084
Kcp	0.46	0.26	-0.13	0.718173	-0.11	0.35375	0.302018	0.490581
Nmt1	-0.3	0.44	-0.34	0.201113	0.09	0.839154	0.303834	0.386559
Lin37	-0.05	0.89	0.09	0.837866	0.25	0.48525	0.304032	0.322816
Nat15	2.25	0.01	-0.25	0.288757	0.12	0.765825	0.304183	0.278403
Esf1	-0.86	0	-0.18	0.0845367	-0.37	0.0595239	0.304353	0.35972
Msto1	-0.04	0.84	0.1	0.48458	0.42	0.060144	0.305111	0.43664
Wdr24	-0.55	0.07	-0.28	0.130781	-0.39	0.227765	0.305569	0.473773
Dhx36	-0.06	0.85	-0.05	0.923874	-0.02	0.954154	0.305628	0.472841
Helb	-0.15	0.73	0.21	0.690361	0.18	0.6811	0.306174	0.541795
Gt(ROSA)26Sor	-0.02	0.97	0.34	0.11675	0.49	0.014115	0.306202	0.0985746
Cog7	-0.25	0.71	0.23	0.664221	0.43	0.38347	0.30622	0.47543
Drg2	-0.16	0.69	-0.2	0.362489	-0.13	0.706671	0.306827	0.522581
0610037L13Rik	-0.12	0.09	-0.16	0.616665	-0.02	0.418918	0.307018	0.230371
Urm1	-0.04	0.93	-0.04	0.893329	-0.42	0.254946	0.307097	0.301213
Ubap2l	0.54	0.12	0.32	0.527518	0.28	0.510855	0.307127	0.52482
3110054G05Rik	-0.19	0.77	-0.38	0.574725	-0.33	0.611244	0.309784	0.652319
Dis3	-0.04	0.78	-0.06	0.794062	0.01	0.956351	0.309999	0.323548
Zfp82	-0.19	0.72	-0.19	0.64549	-0.5	0.110097	0.310308	0.138751
Hist3h2a	-0.29	0.32	-0.13	0.62208	-0.25	0.488552	0.310314	0.227393
Plxdc2	0.19	0.58	0.14	0.711121	-0.22	0.457452	0.310385	0.481544
Hddc2	-0.33	0.03	-0.11	0.858224	0.03	0.957881	0.311705	0.407451
Zbtb22	-0.23	0.39	0.29	0.312588	0.22	0.557814	0.31192	0.528542
Mrps26	-0.65	0.02	-0.34	0.117162	-0.14	0.778549	0.312155	0.546912
Otub1	-0.21	0.23	-0.2	0.598396	-0.41	0.318496	0.312395	0.153118
Cdyl	0.4	0	0.71	0.000108786	0.21	0.469366	0.31315	0.496199
Ints4	0.01	0.98	-0.14	0.790911	-0.52	0.361479	0.314462	0.624655
Gm5630	0.05	0.8	-0.22	0.537711	0.29	0.560889	0.314756	0.0561169
Abcf3	0.29	0.4	0.24	0.439693	-0.11	0.674241	0.314866	0.367494
Ankrd46	-0.15	0.79	0.2	0.464931	0.16	0.613862	0.314939	0.476134
C130022K22Rik	-0.25	0.06	0.1	0.830458	0.4	0.45545	0.31515	0.657597
Psmd14	-0.22	0.35	-0.37	0.388464	-0.04	0.935624	0.316015	0.464218
6330577E15Rik	0.33	0.2	0.41	0.00432961	0.55	0.177711	0.316175	0.0177158
LOC100048542	0.05	0.88	-0.27	0.48409	0.22	0.731523	0.317097	0.0351337
Rad17	-0.38	0.15	-0.2	0.736638	-0.35	0.28481	0.317424	0.474007
Polr3k	-0.45	0.02	0.05	0.921798	0.17	0.730542	0.318329	0.268499
Surf5	-0.01	0.97	0.01	0.983247	0.23	0.460731	0.319709	0.368445
Psma2	-0.21	0.29	-0.18	0.640158	0.04	0.938145	0.320034	0.202915
Eif4enif1	0.13	0.81	0.17	0.659391	0.19	0.437043	0.320056	0.0738324
1110007A13Rik	0.27	0.28	0.4	0.258321	-0.44	0.149435	0.320412	0.201301
Prdm15	0.27	0.66	0.22	0.63496	-0.17	0.285905	0.320709	0.498973
LOC665048	-0.08	0.85	-0.01	0.987474	0.41	0.509057	0.32154	0.542096
Timm17b	-0.28	0.24	-0.3	0.56337	0.09	0.887445	0.321891	0.231496
Foxj3	-0.13	0.21	0.23	0.522545	0.22	0.334555	0.322149	0.377042
Aig1	-0.59	0.08	-0.05	0.904807	0.08	0.849027	0.322389	0.128935
Rab11b	-0.12	0.19	0.31	0.0578729	0.4	0.0717863	0.322621	0.0518318
Mphosph10	-0.42	0.21	-0.44	0.346986	-0.43	0.279986	0.322679	0.449306
Psmf1	0.5	0.11	0.22	0.625438	0.17	0.584262	0.322722	0.0283409
Exosc4	-0.5	0.06	-0.21	0.503204	-0.16	0.619789	0.323821	0.307078
Serpina3k	3.5	0.11	1.86	0.00977674	2.41	0.0117161	0.324668	0.778524
Cbx5	0.39	0.16	0.59	0.00152391	0.19	0.456179	0.32593	0.160644
Gatad1	0.42	0.03	0.19	0.599034	0.15	0.709241	0.326045	0.367512
Nol8	0.09	0.88	-0.13	0.756706	-0.11	0.816969	0.32709	0.493268
LOC676530	-0.44	0	-0.15	0.779933	-0.13	0.756156	0.327782	0.454126
Cxxc5	0.1	0.84	0.13	0.0747909	0.3	0.094994	0.328461	0.258181
Tcf20	-0.04	0.89	0.07	0.902355	0.02	0.964117	0.328782	0.621871
Rab5a	0.61	0	0.66	0.00852177	0.44	0.176491	0.329082	0.301616
Gm7768	-0.46	0.21	0.14	0.720196	0.21	0.381872	0.3292	0.00843992
Ccdc101	-0.24	0.46	-0.18	0.647538	0.22	0.490466	0.329228	0.379406
Ruvbl2	-0.47	0	-0.36	0.200658	-0.27	0.532464	0.329662	0.520088
Eif2s1	0.37	0.26	-0.26	0.538109	-0.28	0.629186	0.329942	0.0934723
Dusp11	0.36	0.05	-0.55	0.0570814	-0.55	0.0438893	0.330276	0.0112502
Tshz3	0.39	0.06	0.81	3.5835e-05	0.06	0.89883	0.331044	0.330869
4930452B06Rik	-0.65	0.58	1.45	0.01467	0.18	0.613144	0.331288	0.406299
Gm12470	-0.03	0.88	0.44	0.126535	0.45	0.057125	0.331738	0.142225
Mtss1	-0.6	0.01	-0.03	0.903087	-0.38	0.113592	0.332436	0.395779
Umps	-0.71	0.13	-0.45	0.628415	-0.03	0.957431	0.332875	0.580138
Slc4a2	0.56	0.08	0.4	0.330227	0.17	0.7147	0.333099	0.4764
Setd1a	-0.03	0.93	0.33	0.384674	0.16	0.640207	0.334532	0.27803
Man1a2	0.57	0.01	0.14	0.758062	-0.24	0.279481	0.334608	0.411985
Med16	-0.53	0	-0.27	0.215711	-0.37	0.0018426	0.336276	0.298159
Atrnl1	1.79	0	-0.04	0.867329	0.65	0.49667	0.336443	0.0743906
Yipf6	0.26	0.46	0.61	0.1016	0.47	0.109566	0.336724	0.285505
Txnl4a	-0.42	0.22	-0.16	0.674159	-0.4	0.247976	0.337012	0.282236
Fam179b	0.38	0.08	0.42	0.122036	0.08	0.578183	0.337816	0.0153688
Gm6665	0.63	0.18	0.1	0.887804	0.5	0.216905	0.338451	0.449243
Zfp35	-0.39	0.27	-0.29	0.44178	-0.31	0.300881	0.338878	0.0401041
Exoc3	-0.47	0	-0.22	0.688148	-0.03	0.953087	0.339253	0.274699
Hax1	-0.07	0.66	-0.23	0.501777	-0.21	0.288096	0.339318	0.292422
Eif1ay	-0.43	0.24	-0.58	0.0589627	-0.23	0.323954	0.339564	0.0371252
Stt3a	0.28	0.49	0.32	0.439968	-0.43	0.0601431	0.339948	0.384987
Pwwp2a	0.13	0.75	0.5	0.140146	-0.14	0.639144	0.340818	0.434375
Fabp4	2.67	0.01	0.11	0.788411	2.5	0.0273856	0.341306	0.530889
Zdhhc7	-0.41	0.36	-0.02	0.920208	0.13	0.805896	0.341357	0.551659
Cst3	0.48	0.14	0.28	0.523689	0.18	0.483711	0.341709	0.172701
ORF19	0.02	0.95	0.38	0.239643	0.33	0.432087	0.342784	0.357634
Apex1	-0.04	0.76	-0.12	0.736509	0.02	0.898383	0.343171	0.38727
Cox18	-0.07	0.81	-0.26	0.28536	0.21	0.641077	0.343455	0.267109
Nova2	0.89	0.04	0.49	0.204449	0.48	0.319543	0.343594	0.412673
Gemin5	-0.12	0.32	-0.52	0.0568273	-0.58	0.0874741	0.344314	0.464556
Sirt2	-0.24	0.16	-0.11	0.709803	-0.46	0.243601	0.344545	0.262268
Elavl1	-0.47	0.04	0.19	0.647272	0.22	0.393014	0.345109	0.134256
Psmg3	-0.62	0.02	-0.33	0.472011	-0.24	0.65845	0.34711	0.577803
Gm3307	-0.32	0.44	0.18	0.568869	-0.06	0.841879	0.347307	0.157218
Stag1	-0.15	0.63	0.15	0.292179	0.25	0.138044	0.348451	0.508952
Zfp777	-0.16	0.03	0.04	0.790202	0.27	0.219414	0.349713	0.00909835
Pgm3	0.24	0.46	0.73	0.0331699	-0.27	0.54428	0.350362	0.533248
Xpc	-0.42	0.4	0.22	0.522183	-0.38	0.369259	0.352562	0.313715
Tmem218	-0.08	0.81	-0.08	0.808	0.2	0.712004	0.353646	0.30358
LOC100046462	0.61	0.03	0.42	0.222063	0.51	0.16349	0.354757	0.34745
Sdad1	-0.49	0.19	-0.43	0.493657	-0.34	0.405962	0.355211	0.446839
Gm3565	-0.38	0.31	0.13	0.731366	0.19	0.421607	0.355223	0.0416313
Tmem165	0.09	0.69	0.07	0.702652	-0.27	0.309855	0.355474	0.198558
2900064A13Rik	-0.15	0.67	0.04	0.912688	-0.11	0.743459	0.356175	0.424065
Gm5441	0.09	0.83	-0.18	0.168206	0.46	0.243453	0.357297	0.316332
Exoc2	0.42	0.28	0.26	0.610947	-0.54	0.378713	0.357654	0.390578
Pir	0.3	0.23	0.74	0.0470479	0.57	0.0596341	0.357833	0.207758
9530068E07Rik	0.46	0.18	0.31	0.300774	-0.38	0.448169	0.358061	0.24012
Tpr	-0.4	0.11	-0.55	0.0526187	-0.02	0.954807	0.358837	0.327324
Gins4	0.14	0.14	-0.03	0.944197	0.1	0.798316	0.360849	0.103267
Cuedc2	-0.13	0.78	0.18	0.653951	0.28	0.585372	0.361542	0.397336
Med31	0.29	0.1	0.33	0.157989	0.43	0.0218239	0.362265	0.0920221
Pin4	0.01	0.98	-0.23	0.456329	0.3	0.572727	0.362487	0.114537
Arglu1	0.39	0.28	0.12	0.783267	-0.17	0.727053	0.362765	0.272183
Ddx3x	0.55	0.11	0.69	0.09494	1.46	0.424261	0.362832	0.505135
Osbpl9	0.79	0.07	0.2	0.607848	0.31	0.338757	0.362832	0.310251
Senp6	0.17	0.61	0.06	0.748682	-0.08	0.757253	0.363179	0.47036
2610002M06Rik	0.4	0.07	0.32	0.428894	0.21	0.556733	0.36446	0.109074
Snw1	-0.2	0.56	-0.06	0.913523	0.02	0.973514	0.365853	0.0264059
Optc	1.22	0	-0.26	0.388431	0.48	0.16208	0.366112	0.132985
Ppp2r4	0.35	0.41	0.44	0.278017	0.33	0.424836	0.366149	0.364059
Narg1l	0.13	0.57	-0.15	0.72792	0.01	0.946318	0.36638	0.00219535
Hint1	-0.13	0.71	0.07	0.850125	0.19	0.759709	0.366942	0.106009
D14Ertd436e	-0.26	0.03	0.17	0.620594	0.23	0.351015	0.369601	0.229304
Vti1b	0.25	0.29	0.02	0.918409	0.29	0.582519	0.371514	0.277398
Ppp4r2	-0.23	0.09	-0.12	0.688929	-0.14	0.629998	0.371771	0.263031
Herc4	0.43	0.71	-0.25	0.623847	-0.38	0.338914	0.371981	0.87093
Nbn	-0.22	0.09	-0.2	0.258002	-0.17	0.626579	0.372691	0.321071
Zfp644	0.76	0.01	0.36	0.250311	0.34	0.376791	0.372967	0.369882
Tia1	-0.27	0.47	0.1	0.861589	-0.43	0.345942	0.374311	0.477777
Dctn6	-0.07	0.81	0.26	0.32649	0.43	0.187096	0.374723	0.0312067
Gtf2h1	0.18	0.17	0.12	0.790966	0.35	0.225031	0.375705	0.216464
5430437P03Rik	-0.31	0.18	-0.1	0.713023	-0.2	0.465229	0.375798	0.376584
Anapc1	-0.43	0.41	0.38	0.531451	-0.11	0.815514	0.377065	0.469277
Snx17	0.22	0.29	0.21	0.306866	0.44	0.18589	0.377553	0.21372
Necap1	0.35	0.35	0.04	0.475752	0.41	0.0232539	0.37785	0.176008
Tbc1d8b	0.33	0.17	0.27	0.37061	0.48	0.132701	0.377986	0.217271
Tada3l	0.34	0.12	0.13	0.432667	0.01	0.985208	0.37926	0.121083
LOC674674	-0.05	0.94	-0.59	0.359371	0.01	0.988645	0.379876	0.567944
Scamp4	0.16	0.72	0.3	0.172897	-0.3	0.204868	0.380074	0.307563
Ap3m1	0.16	0.44	0.29	0.391052	-0.29	0.42469	0.380359	0.103584
Pbrm1	0.22	0.05	0.24	0.170818	0.63	0.0658026	0.380814	0.00764007
Aipl1	0.4	0.81	0.4	0.129291	0.68	0.00862751	0.380847	0.41276
Asf1a	-0.42	0.02	-0.47	0.233773	0.06	0.901259	0.381956	0.317648
LOC673806	0.15	0.2	0.25	0.509958	0.12	0.679904	0.383201	0.0501272
Nfx1	-0.33	0.58	0.54	0.347654	-0.14	0.847832	0.384083	0.383093
Pkn2	0.26	0.09	0.05	0.859496	0.21	0.522933	0.385636	0.285305
Gm9735	0.11	0.86	2.03	0.00846825	0.16	0.720273	0.386508	0.46583
Baz2b	0.37	0.07	0.31	0.574124	0.14	0.894343	0.387401	0.256364
Tmem214	-0.06	0.78	0.1	0.380843	-0.1	0.724135	0.38774	0.215239
Sestd1	1.65	0	0.51	0.0899415	0.63	0.0165773	0.388011	0.00767028
1110037F02Rik	0.26	0.52	0.33	0.307996	0.06	0.635983	0.38802	0.187933
Polr2f	-0.09	0.63	-0.17	0.508224	0.1	0.799391	0.38833	0.422474
Lztr1	-0.15	0.59	0.12	0.691856	0.25	0.406787	0.388465	0.202151
Slc25a40	1.9	0.01	1.56	0.0199211	0.61	0.0608273	0.389249	0.301357
Ighmbp2	0.34	0.72	0.4	0.279614	0.55	0.10293	0.389559	0.377012
Lin7c	0.21	0.25	-0.29	0.363703	0.2	0.584282	0.389935	0.0801378
Exosc9	-0.24	0.3	0.06	0.87892	0.34	0.360855	0.390503	0.207775
Armc5	0.02	0.94	0.45	0.176022	0.28	0.491021	0.390623	0.216536
4933427G23Rik	-0.09	0.69	0.08	0.722251	0.22	0.581063	0.390652	0.00904004
Zfp553	-0.21	0.62	-0.07	0.823669	-0.18	0.552879	0.390744	0.0497351
Krit1	0.03	0.95	0.36	0.2972	-0.08	0.889782	0.391399	0.405396
Tpp2	0.28	0.14	0.21	0.430428	-0.19	0.654957	0.3927	0.231148
Snapc2	-0.23	0.21	-0.09	0.695592	-0.12	0.72584	0.39465	0.318306
Gm7979	-0.01	0.98	-0.59	0.286778	-0.04	0.953511	0.394774	0.500797
Ap2m1	-0.3	0.16	-0.04	0.931341	-0.54	0.0122543	0.395013	0.357231
Nlk	0.18	0.56	0.14	0.734712	-0.06	0.77167	0.395308	0.206986
Scly	0.24	0.57	0.25	0.447085	0.32	0.32983	0.395631	0.28873
Cstf3	0.24	0.46	0.36	0.440804	0.44	0.133091	0.397733	0.266529
Gm5902	0.45	0.17	-0.01	0.977314	0.34	0.525271	0.397993	0.256475
Tomm70a	-0.2	0.22	-0.18	0.685595	0.36	0.361215	0.398387	0.250589
Gm7604	0.25	0.55	0.15	0.690274	0.23	0.673671	0.39848	0.275201
Tmem80	0.59	0.27	0.44	0.0897264	0.15	0.486008	0.399248	0.513818
Ypel3	0.27	0.05	0.02	0.96634	0.4	0.0944705	0.399399	0.110081
4930405M20Rik	0.18	0.52	0.1	0.679307	0.38	0.331169	0.400918	0.174739
Denr	-0.26	0.02	-0.29	0.476911	-0.24	0.593104	0.401792	0.0442563
Eid2b	-0.06	0.63	-0.09	0.74127	0.38	0.197015	0.403626	0.241668
Imp3	-0.11	0.69	0.1	0.632963	0.18	0.488693	0.405395	0.0307777
Ssbp2	0.2	0.15	0.52	0.131701	0.42	0.219714	0.40639	0.0492691
Atf1	-0.33	0.03	-0.15	0.148134	-0.22	0.442867	0.408547	0.247624
Zfyve27	0.18	0.65	0.28	0.555206	-0.29	0.395975	0.409854	0.351022
Blzf1	0.7	0.01	0.46	0.168217	0.09	0.800155	0.409881	0.0305001
Pwp1	-0.07	0.62	0.1	0.815454	-0.11	0.819603	0.411022	0.262579
LOC100044398	0.58	0.01	0.45	0.115829	0.47	0.176359	0.411703	0.118803
Nol12	-0.34	0.11	-0.27	0.580081	-0.11	0.847261	0.412854	0.395136
Sspo	0.39	0.29	0.39	0.354397	0.05	0.879409	0.414636	0.0343118
Th1l	-0.59	0.19	-0.05	0.882391	-0.09	0.815146	0.414724	0.45089
Creb3	-0.05	0.84	-0.24	0.0487724	-0.16	0.135518	0.414809	0.157183
Mrfap1	0.13	0.34	0.15	0.581082	0.36	0.345926	0.415165	0.153598
Rab14	0.13	0.29	0.39	0.103862	0.3	0.197127	0.416293	0.216222
Rhbdd1	0.24	0.21	0.62	0.0802781	0.17	0.604971	0.417149	0.193488
Plrg1	0.14	0.31	-0.53	0.338084	0.18	0.494777	0.418114	0.0175872
Tmem114	1.48	0	0.66	0.508587	0.47	0.613304	0.418796	0.251051
Tfdp2	0.34	0.47	0.65	0.019371	0.63	0.0340185	0.418814	0.108219
2810452K22Rik	0.61	0.02	-0.06	0.865313	0.08	0.88507	0.419303	0.162892
Map1lc3b	0.34	0.15	-0.6	0.0814638	0.36	0.218989	0.419671	0.372038
Usp7	-0.1	0.41	0.09	0.715398	-0.05	0.743576	0.420061	0.192699
Zmym4	0.3	0.22	0.27	0.269478	-0.04	0.917649	0.420497	0.162989
Kdm5c	0.14	0.61	0.61	0.102815	0.14	0.346113	0.420633	0.146533
Mtap7d3	2.43	0.04	1.5	0.00838827	1.88	0.100637	0.421366	0.699273
Mri1	-0.46	0.13	0.34	0.564063	-0.05	0.922606	0.421516	0.424014
Msl3	0.36	0.31	-0.24	0.593566	-0.08	0.882018	0.421862	0.24583
Zfp385a	0.35	0.44	-0.31	0.503809	-0.01	0.959817	0.423322	0.486789
Stra13	0.13	0.71	-0.03	0.95544	0.11	0.856416	0.424306	0.151739
Rab9	0.11	0.56	0.03	0.821837	0.17	0.63526	0.424561	0.138174
Ptdss2	0.24	0.33	0.08	0.572769	0.08	0.690733	0.424663	0.167599
Gtf3c2	0.17	0.6	0.5	0.112613	0.15	0.658044	0.425072	0.34896
Mark3	0.11	0.76	0.57	0.0529381	0.11	0.732524	0.425221	0.172891
Arid2	-0.24	0.62	0.19	0.476565	-0.19	0.626657	0.425402	0.108391
Wdr77	0.63	0.24	-0.18	0.75173	0.14	0.741177	0.425411	0.501886
Dad1	0.5	0.3	0.63	0.5004	0.31	0.355968	0.426189	0.25245
Gosr2	0.16	0.06	-0.3	0.391497	0.19	0.499419	0.427763	0.179508
2810422J05Rik	-0.23	0.34	-0.11	0.746472	0.2	0.683729	0.428194	0.159946
Rsbn1l	0.3	0.49	-0.6	0.190046	-0.15	0.766222	0.428362	0.303268
Csnk2b	-0.05	0.88	-0.13	0.715905	0.21	0.713484	0.428737	0.181042
Gm8283	0.48	0.01	0.4	0.130981	0.45	0.210498	0.429312	0.0411215
Tdrd3	0.6	0.18	0.19	0.588737	0.14	0.819241	0.429317	0.270136
Ddrgk1	-0.3	0.35	0.12	0.487629	-0.08	0.799749	0.431251	0.293125
Ryr3	-0.08	0.96	0.36	0.34423	0.56	0.177234	0.432076	0.396703
Sip1	-0.37	0.05	-0.06	0.843233	0.14	0.649589	0.432079	0.177879
LOC100048814	0.31	0.49	-0.03	0.939731	-0.24	0.644439	0.432251	0.270428
Rai12	0.13	0.71	0.29	0.47321	0.13	0.724894	0.432481	0.252862
Dhx33	0.2	0.54	0.47	0.645412	0.33	0.364784	0.435129	0.257729
Ube2k	0.25	0.02	-0.3	0.173236	0.09	0.782299	0.435279	0.120004
Gm5817	0.29	0.64	0.15	0.683744	-0.11	0.663677	0.435476	0.24237
Nacc2	0.16	0.38	-0.17	0.699576	0.08	0.836171	0.435783	0.137241
Stat5a	-0.16	0.8	0.27	0.638341	0.31	0.534312	0.435856	0.474629
Tmco4	-0.73	0	-0.59	0.0159026	-0.76	4.91776e-06	0.437238	0.163828
Rasa1	0.61	0.03	0.46	0.126839	0.11	0.829815	0.438623	0.119411
Rnf187	-0.06	0.73	0.12	0.421667	0.4	0.235313	0.438642	0.194468
Mtx1	-0.13	0.57	-0.09	0.772507	0.2	0.582584	0.439322	0.292212
2210404J11Rik	-0.3	0.12	-0.21	0.704262	-0.24	0.551842	0.439561	0.349371
Papola	-0.48	0	-0.28	0.363058	-0.04	0.918958	0.439704	0.331855
RP23-195K8.6	-0.25	0.53	0.12	0.636533	-0.19	0.420057	0.440315	0.0955858
Trip4	0.37	0.01	0.22	0.51196	0.29	0.408104	0.44036	0.128431
1110007L15Rik	-0.14	0.58	0.39	0.0512437	0.18	0.589962	0.440603	0.170801
Skiv2l2	0.05	0.8	0.03	0.924267	-0.11	0.602278	0.440767	0.189596
2610101N10Rik	0.16	0.71	-0.02	0.930615	0.19	0.655137	0.443834	0.439232
Ankrd13c	0.43	0.18	-0.48	0.20605	-0.18	0.550503	0.445586	0.10578
Golph3l	0.23	0.06	-0.31	0.537174	0.03	0.93257	0.445912	0.186717
Ece2	-0.22	0.24	-0.59	0.0284953	0.38	0.270327	0.446808	0.200603
Nub1	0.16	0.44	0.25	0.347708	-0.12	0.787482	0.446902	0.188503
Rsrc1	0.51	0	0.06	0.755012	0.44	0.268495	0.448901	0.144832
LOC637496	0.73	0.65	0.26	0.819685	1.58	0.00934342	0.449104	0.362856
Zfp119	0.14	0.54	-0.53	0.0355712	0.83	0.496277	0.449212	0.138123
Uhrf1bp1l	-0.12	0.87	-0.45	0.499347	-0.29	0.543413	0.449518	0.54091
Hspa4l	-0.28	0.57	0.24	0.362013	0.37	0.0818367	0.449831	0.258806
Phf3	0.05	0.85	-0.53	0.0344169	0.32	0.580204	0.45039	0.313267
Nup133	-0.4	0.16	-0.05	0.899375	-0.13	0.671577	0.4512	0.341684
Ddx19b	-0.5	0.2	0.14	0.393698	0.39	0.0974106	0.455426	0.210073
Golph3	0.59	0.06	0.48	0.0769568	0.6	0.0508416	0.455606	0.0871588
XM_001478770	-0.31	0.55	-0.13	0.825731	-0.23	0.666428	0.457015	0.798171
Dpp9	0.02	0.89	0.07	0.82279	0.18	0.706822	0.457526	0.241087
Rbbp9	0.78	0.02	0.72	0.0258649	0.82	0.0180905	0.457539	0.328519
Dimt1	-0.24	0.25	-0.07	0.833153	-0.21	0.345616	0.457887	0.0363291
Sltm	-0.55	0.38	-0.08	0.708189	-0.04	0.90836	0.460291	0.204387
Xpo5	0.62	0.03	0.23	0.480516	0.31	0.330373	0.460908	0.144198
Rab22a	0.71	0	0.76	0.00050663	0.39	0.135265	0.46449	0.00795522
Ccar1	-0.24	0.3	-0.24	0.360136	-0.29	0.375358	0.465657	0.358849
Dhfr	-0.21	0.7	-0.23	0.424457	0.05	0.875785	0.466012	0.247588
Sdccag1	0.38	0.53	-0.04	0.942775	-0.32	0.31121	0.466541	0.442112
Kif5b	-0.21	0.04	0.59	0.182423	0.06	0.754802	0.467047	0.192865
Nop2	-0.1	0.56	-0.17	0.534143	-0.05	0.891972	0.46711	0.196383
Copa	0.67	0.01	0.54	0.0459466	0.4	0.0573417	0.467226	0.130352
Wdr13	0.53	0.18	0.7	0.0881437	0.64	0.118102	0.47067	0.275777
Stx8	-0.37	0.03	-0.07	0.792001	-0.17	0.635652	0.470968	0.18228
Rrp9	-0.05	0.83	-0.01	0.986036	-0.3	0.140701	0.471287	0.178875
1600025M17Rik	0.18	0.68	-0.44	0.246362	0.43	0.428237	0.47387	0.337139
Fbxo3	0.34	0.02	0.63	0.00843881	0.09	0.744942	0.474076	0.126158
Atp8b1	1.87	0.44	2.2	0.0287431	0.53	0.640963	0.475885	0.538327
Zeb1	0.55	0.16	0.65	0.144515	0.46	0.206112	0.477736	0.263722
Snrpc	0.23	0.35	0.25	0.351763	0.21	0.565847	0.477797	0.0113776
Stam	0.12	0.75	0.42	0.396702	0.33	0.551238	0.479113	0.27344
Ciao1	-0.15	0.36	-0.14	0.708957	0.13	0.799025	0.47919	0.0545586
Maz	-0.3	0.41	-0.14	0.665269	1.11	0.560875	0.481352	0.00184893
Herpud1	-0.09	0.47	0.21	0.285912	-0.05	0.832032	0.482088	0.033648
Ppm1b	-0.29	0.11	0.17	0.74876	0.38	0.230716	0.482513	0.0311511
Epb4.1	0.29	0.4	0.26	0.417984	0.14	0.68863	0.485579	0.215434
RP23-303F24.3	-0.07	0.91	0.34	0.515284	0.56	0.261356	0.487545	0.335253
2410025L10Rik	0.01	0.99	0.15	0.735295	0.02	0.968113	0.488146	0.273877
Mtpap	0.1	0.26	0.16	0.613309	0.13	0.538421	0.490116	0.0256317
Psmg1	0.46	0.05	0.23	0.361497	0.23	0.470616	0.490559	0.0197455
1110018G07Rik	-0.43	0.34	-0.23	0.713723	-0.31	0.441183	0.492747	0.322497
[truncated: 252 more rows]

## Sheet: Adipose Tissue week_6
Gene Symbol	HFHSD	p-value	Kal_5	p-value	kal_20	p-value	kal_75	p-value
Slc2a5	-9.11107	0.0058328	-5.98961	0.12634	-6.97241	0.0740693	-5.84877	0.135832
Gm7247	-5.04206	0.0537918	-0.778721	0.0107406	-5.38945	0.0382819	-5.13767	0.0518026
Gm4738	-3.12028	0.31241	-3.56402	0.163812	-3.46974	0.205931	-4.18749	0.149052
Aspg	-6.42917	0.0529632	-4.89418	0.242606	-4.85208	0.183452	-3.81723	0.379193
Rnase9	-2.32975	0.00862089	-0.711704	0.692146	-4.08544	0.111177	-3.64369	0.121553
1700030F18Rik	-2.88639	0.313964	-0.670197	0.00858305	-3.41094	0.184923	-3.34772	0.228451
Mup-ps11	-1.94528	0.16223	-3.25172	0.0267409	-3.44815	0.0359435	-3.1817	0.0432698
Pdzk1ip1	-5.68807	0.0206087	-2.88563	0.138822	-4.04451	0.0513573	-3.14005	0.142603
Snhg11	-2.49423	0.33748	-5.11011	0.360206	-2.18961	0.624938	-3.11414	0.886988
Mpzl2	-3.12243	0.049121	-3.46632	0.230767	-2.38747	0.127804	-2.91442	0.258781
Gm3866	-4.34767	0.0493557	-3.40972	0.190288	-3.09864	0.229545	-2.87989	0.173031
4933417O08Rik	-3.9345	0.00526629	-2.39027	0.05396	-3.18527	0.0679529	-2.86298	0.045007
LOC675543	-1.68042	0.0118209	-0.570452	0.012391	-2.89142	0.104788	-2.62797	0.0834596
Ntsr2	-3.35598	0.0957077	-0.437396	0.777117	-2.82963	0.0590978	-2.51611	0.157622
Gm454	-2.03195	0.480361	-2.80382	0.214619	-2.85803	0.180917	-2.48309	0.21785
Gm3572	-2.78978	0.00886846	0.139593	0.778145	-0.755127	0.486552	-2.47486	0.0308993
Prss8	-1.55094	0.0113248	-2.33512	0.0888183	-3.12552	0.0262013	-2.43995	0.0833894
LOC677051	-2.84344	0.047079	-2.02477	0.129222	-2.77988	0.0443304	-2.40758	0.0859393
Acaca	-4.55413	6.32e-05	-1.12288	0.0765215	-2.67772	0.0387682	-2.29987	0.0316241
Chrna9	-2.19936	0.0067178	2.86847	0.277158	0.962943	0.968246	-2.1834	0.00508334
Cr2	-0.02306	0.552349	0.925368	0.820717	1.6489	0.409225	-2.02447	0.0390644
Gm8104	-1.72515	0.0753989	-0.657238	0.0649351	-1.63356	0.0908878	-2.01317	0.0710499
Gm9648	-4.14602	0.0580779	-1.05025	0.970729	-2.18969	0.580869	-1.99151	0.631529
XM_001480110	-2.08096	0.0415392	-0.0137575	0.960528	-2.28774	0.0223398	-1.94088	0.0243451
A730049H05Rik	-2.26916	0.165119	-1.31827	0.356151	-0.810853	0.685872	-1.92039	0.22675
Defb1	-1.69193	0.0139773	-0.786737	0.0180581	-2.93358	0.124819	-1.8724	0.0190507
Bank1	0.148951	0.814503	0.130827	0.759142	0.683764	0.777804	-1.81907	0.0859976
Gys2	-2.02216	0.449059	-2.67235	0.223283	-2.35888	0.315004	-1.76544	0.567129
Dnmt3l	-2.49466	0.0571828	-1.56769	0.148639	-0.890948	0.767191	-1.73681	0.122102
Gm9679	-1.97313	0.0121926	-0.441205	0.857276	-1.84697	0.00513939	-1.71572	0.0252623
Olah	-1.47353	0.0501696	-0.708198	0.599084	-1.99581	0.0152993	-1.71293	0.0360387
Gm4011	-1.88796	0.0528417	-1.57707	0.0906947	-1.91898	0.0475628	-1.65351	0.0664553
Il8rb	-2.41962	0.00811863	1.5456	0.556041	-0.390165	0.421087	-1.64466	0.034739
Ms4a10	-2.47774	0.0177154	-0.50786	0.90146	-2.15015	0.01749	-1.6432	0.0483056
Gm12789	-2.58107	0.573301	2.95497	0.0915449	-1.31677	0.901498	-1.59587	0.828522
Gm8159	-0.408936	0.150744	-0.302557	0.195975	-2.06042	0.0200778	-1.59444	0.000637487
Defb2	-0.940038	0.411307	1.35904	0.661911	-2.35894	0.367663	-1.57053	0.444176
Klf2	-1.14191	0.691419	-1.26567	0.765191	0.177981	0.754778	-1.56579	0.430948
Sf3a1	0.266937	0.251783	-0.269708	0.139475	-0.261431	0.499752	-1.55846	0.00381594
Scrt1	0.0967086	0.90392	-0.700012	0.089962	1.93778	0.0153894	-1.52393	0.000252317
Vav3	0.321372	0.315349	0.254317	0.452825	-0.175448	0.551616	-1.47897	0.316001
Msi2	-1.57174	0.00775616	-0.776174	0.0688241	0.0985533	0.914604	-1.34129	0.017586
Aym1	-1.43914	0.644332	3.10109	0.198184	-0.747744	0.762745	-1.23221	0.692793
Rasl12	-1.59305	0.646191	-0.481747	0.430462	0.125053	0.534056	-1.17884	0.929559
Ppargc1b	-2.99687	0.195462	-1.6751	0.757633	-1.41536	0.857581	-1.17157	0.958499
Nup160	-0.147522	0.314797	0.289384	0.301202	0.194824	0.0803305	-1.08407	0.31516
4930555G01Rik	-0.465724	0.154199	-1.2788	0.00562371	-1.62444	0.0345468	-0.965109	0.685542
LOC100040002	-2.12015	0.131132	0.235978	0.619374	-0.312347	0.868012	-0.950083	0.767313
Kcnk3	-2.10077	0.192557	-1.32798	0.706094	-1.88975	0.823694	-0.942947	0.891576
Kap	-2.02976	0.0450725	1.40919	0.520419	-1.09319	0.431271	-0.919712	0.614882
Cd44	-2.25357	0.0362477	-0.132035	0.498236	-0.0743866	0.925664	-0.893751	0.000243218
Sash1	-0.362484	0.203304	0.437804	0.0748213	-0.227244	0.585597	-0.883547	0.436728
Azgp1	-1.93971	0.13442	0.439215	0.83434	-0.607101	0.70566	-0.863912	0.670138
Gm6250	-2.06052	0.0859247	-0.177394	0.921472	0.994839	0.810951	-0.852297	0.537641
Clec5a	0.814306	0.00410474	0.278679	0.236235	0.190012	0.822672	-0.798329	0.00446777
Ino80	-1.37253	0.0408155	-0.316043	0.61432	-0.416876	0.339656	-0.752738	0.111419
Ift140	-0.191209	0.911537	0.0148546	0.714711	-0.278268	0.741575	-0.748078	0.364481
Ilf3	-1.53551	0.00546287	-0.575015	0.239436	-0.342794	0.619888	-0.743627	0.321913
Malt1	-0.236985	0.253691	0.297106	0.469149	0.153534	0.879073	-0.73017	0.0237242
Zfp236	-0.333846	0.259832	-0.388948	0.0225147	-0.111111	0.446585	-0.728567	0.0213959
Relb	-0.166901	0.922707	-0.735074	0.0118279	-0.658013	0.0374191	-0.716617	0.0611242
Pbrm1	-0.882092	0.00912203	-0.380377	0.265558	0.250456	0.108851	-0.71461	0.0227087
Adal	-0.834009	0.207706	-0.366916	0.270211	-0.0259473	0.921973	-0.708796	0.324319
Mrto4	0.331699	0.0883726	-0.472513	0.348442	0.113449	0.44802	-0.692973	0.299261
Gabpa	0.169325	0.613271	-0.189682	0.72983	-0.57448	0.393666	-0.674278	0.247754
2610030H06Rik	-0.858255	0.00161839	0.112629	0.488796	-0.177244	0.751666	-0.665091	0.192669
Pmm2	-1.2966	0.0126352	-0.748883	0.0417802	-0.0442762	0.884539	-0.665049	0.0936625
Srxn1	-0.405961	0.505768	-0.343545	0.665549	-0.572712	0.153469	-0.66088	0.144394
Avl9	-0.321701	0.218365	1.19352	0.686002	-0.225902	0.648202	-0.660485	0.459252
LOC626000	-0.890766	0.0284046	-0.416744	0.599147	-0.58324	0.188862	-0.648294	0.134892
1110034B05Rik	-0.579093	0.417695	0.197567	0.520231	-0.566398	0.386945	-0.645566	0.271778
Klrb1a	-0.539303	0.139732	-0.0946897	0.895883	0.108608	0.692249	-0.645495	0.0664868
H2-K1	1.7201	0.00678281	-0.347503	0.214718	-0.607623	0.206731	-0.643402	0.0784648
Cul5	-0.547948	0.0653476	0.305095	0.55342	-0.0208147	0.720312	-0.64286	0.526284
Fhit	-0.619583	0.716237	-0.38965	0.933323	-0.446097	0.977477	-0.64262	0.682429
1700020I14Rik	-0.535617	0.0401433	0.0156673	0.755775	-0.467916	0.0552851	-0.640804	0.0575212
A730027B03Rik	0.103396	0.560714	0.117667	0.617273	-0.00291538	0.810366	-0.639328	0.202449
LOC100046567	-0.617946	0.168495	-0.354454	0.843411	-0.876513	0.0464023	-0.638873	0.122589
Gm2401	0.583178	0.156001	-0.22479	0.589791	-0.104032	0.791924	-0.627852	0.0490518
Gramd3	0.172897	0.804649	-0.479188	0.106635	-0.0704581	0.547611	-0.626175	0.0530291
Fas	-0.0722529	0.586034	-0.087424	0.626356	-0.731091	0.280847	-0.625181	0.394496
Amfr	-0.742394	0.28137	-0.359595	0.876963	-0.68484	0.292273	-0.624169	0.356601
C130022K22Rik	-0.443086	0.304381	-0.458832	0.157276	-0.459665	0.171429	-0.623029	0.0867277
LOC100041704	-1.35424	0.00531738	-0.830801	0.0115793	-1.56059	0.00418263	-0.620532	0.51647
Vmn2r51	-0.77174	0.127415	0.957692	0.697299	-1.12646	0.0141255	-0.619853	0.108634
Rab23	0.374687	0.0657302	-0.0646078	0.570114	0.470852	0.12588	-0.615809	0.166699
Ect2	0.172319	0.167583	-0.384956	0.356868	0.354272	0.139477	-0.613548	0.0576972
Irak2	-0.238358	0.979014	-0.653145	0.261934	-0.696647	0.226659	-0.613502	0.329307
Ube2b	0.544122	0.0600456	-0.241169	0.274656	-0.266371	0.133809	-0.61291	0.359287
Nab1	-0.4888	0.526662	0.640335	0.224808	-0.556208	0.348574	-0.612476	0.414356
Atp6v1a	-0.713428	0.0363749	-0.0845254	0.596595	-0.393538	0.208859	-0.611484	0.0684055
3830406C13Rik	-0.179448	0.378267	-0.328252	0.391935	-0.189538	0.462301	-0.60877	0.0287632
Igf1	-0.0784313	0.647922	-1.43052	0.221409	0.0614595	0.833812	-0.607498	0.350689
Gm14399	-0.607648	0.550442	-0.458182	0.746995	-0.528263	0.609124	-0.605956	0.51922
Fmn2	1.40962	0.0749974	-0.728941	0.0156599	-0.267828	0.832795	-0.604688	0.17665
Gm7748	-0.371905	0.66342	-0.208359	0.978889	-0.575184	0.310344	-0.601165	0.287665
Ube2a	-0.467536	0.0684936	0.0231813	0.696617	-0.0966756	0.834714	-0.599681	0.551564
Fgfr3	1.46444	0.0230891	0.384691	0.524966	0.234659	0.288546	-0.598768	0.0780423
D4Ertd22e	-0.766519	0.0183084	-0.295628	0.199554	-0.538798	0.141695	-0.596906	0.082289
Matn2	-0.261901	0.691824	-0.697861	0.751882	-0.814179	0.616693	-0.595052	0.884426
Thy1	-0.127312	0.861546	-0.853015	0.146296	0.649935	0.481093	-0.594716	0.429272
Vps11	-0.748426	0.106326	-0.197001	0.387287	-0.502419	0.203388	-0.592483	0.154347
6030429G01Rik	0.0804648	0.659444	-0.208198	0.921233	-0.153323	0.872701	-0.590179	0.659203
C1qtnf5	0.134785	0.351419	-0.501456	0.294257	-0.156005	0.987774	-0.587395	0.36107
Sfmbt1	-0.775548	0.0559633	-0.0376752	0.434261	-0.495876	0.154932	-0.586542	0.0853436
Terf2	0.600036	0.130029	-0.209824	0.217107	-0.320214	0.562498	-0.585819	0.115421
Zfp1	-0.302044	0.871895	-0.658079	0.390132	-0.444676	0.639867	-0.584011	0.371736
Dennd1a	-0.00677697	0.643078	-0.464006	0.651369	-0.225031	0.996097	-0.58339	0.474191
Ube2n	0.420971	0.00724215	-0.259596	0.270253	-0.236907	0.265082	-0.580769	0.0674732
Adam9	-0.298244	0.846962	-0.572104	0.725512	-0.305767	0.858788	-0.579435	0.679172
Cib2	-0.168481	0.714185	-0.284681	0.468846	-1.40324	0.00391977	-0.574451	0.0935854
LOC100134990	-0.244819	0.828002	-0.532728	0.390275	-0.587048	0.205929	-0.573669	0.24549
Dnmt1	-0.0508129	0.625287	-0.318569	0.798695	-0.152789	0.882543	-0.572532	0.455843
Nol3	-2.15219	0.311689	-0.0973547	0.727526	-1.15079	0.911419	-0.572396	0.528796
Gm5985	-1.08016	0.0949172	0.328847	0.611935	-0.327752	0.66687	-0.569117	0.602217
Tmem87b	0.0852075	0.67868	-0.596268	0.063862	-0.412505	0.204502	-0.567707	0.189468
Intu	-0.441261	0.148608	-0.468976	0.543197	-0.0497328	0.541236	-0.566585	0.431495
Zfp330	0.160564	0.520265	-0.261353	0.161615	-0.764249	0.0351892	-0.563951	0.164202
Pcdhb6	-0.396777	0.0302994	-0.0914286	0.385547	-0.309979	0.243161	-0.562534	0.0535562
Nfkb2	-0.252595	0.534192	-0.520464	0.0435526	-0.311488	0.0142776	-0.561636	0.00236434
Tiprl	0.147553	0.411595	0.315874	0.133798	0.27493	0.145948	-0.560866	0.182792
Pi4k2a	-0.494563	0.446024	-0.36968	0.648645	-0.185391	0.911025	-0.556449	0.362719
E130203B14Rik	0.0203495	0.459215	-0.21356	0.887315	-0.250899	0.81596	-0.554605	0.295998
Ror2	-2.06325	0.0222154	1.64409	0.00329708	0.9318	0.542559	-0.552751	0.668924
Gramd1b	-0.407693	0.70946	0.156887	0.630186	-0.416192	0.121114	-0.551629	0.0969558
Snx27	2.02769	0.00408257	-0.281997	0.503129	-0.459006	0.669659	-0.550431	0.516578
Hsp90b1	-0.54669	0.0171795	-0.294828	0.116708	-0.304206	0.330806	-0.549982	0.0323231
Tinf2	-0.398108	0.00877483	-0.415525	0.0088118	-0.3124	0.0817561	-0.545927	0.0121301
Grk5	0.334878	0.148147	-0.279937	0.640756	-0.59931	0.00596228	-0.543913	0.03543
Ndrg3	-0.805934	0.138196	0.454789	0.665834	-0.0573618	0.878299	-0.539982	0.555987
Rsrc1	-1.71025	0.0274806	-0.614744	0.594912	-0.31705	0.472909	-0.539833	0.147337
Tmed5	-0.7173	0.00715643	-0.359471	0.0595898	-0.644231	0.0791109	-0.539649	0.000185431
Znrf1	-0.265813	0.231009	-0.398155	0.00447083	-0.767952	0.00302173	-0.538713	0.0193017
Ctage5	-0.722634	0.0417944	0.361601	0.912924	-0.456817	0.692151	-0.537363	0.510082
Epb4.1l2	-0.00911109	0.480351	-0.402725	0.947808	0.300412	0.764166	-0.534216	0.724063
Pemt	0.103339	0.995206	-0.543414	0.570636	-0.610076	0.500199	-0.533969	0.585067
Gm7250	-0.681292	0.18432	-0.469339	0.539395	-0.543428	0.355955	-0.530918	0.392519
Pitpnb	-0.236684	0.416781	-0.432084	0.923778	-0.776517	0.38989	-0.528579	0.760336
Zfp263	-0.582562	0.0047283	-0.451274	0.104589	-0.31861	0.138497	-0.528068	0.00602298
Ewsr1	1.08161	0.00923219	-0.373269	0.519635	-0.180808	0.963444	-0.527295	0.254255
Tle2	-0.599388	0.0331915	-0.653501	0.0147422	-0.310396	0.460764	-0.526725	0.233526
Cbx2	0.0200453	0.945259	-0.346095	0.24742	0.0109015	0.93203	-0.525906	0.0243742
Srd5a1	0.373689	0.230787	-0.558834	0.0528832	-0.017045	0.874924	-0.525722	0.124575
Ptpn2	-0.523886	0.270086	0.199296	0.911507	-0.587119	0.0603674	-0.525549	0.302977
AK129341	-1.33591	0.0204622	0.306422	0.628316	-0.659823	0.624225	-0.525253	0.735588
Nhp2	-0.217027	0.600043	-0.563834	0.0922514	-0.367097	0.401601	-0.524736	0.146
Siah1b	-0.303888	0.182781	0.559343	0.701669	-0.149736	0.696115	-0.524731	0.167146
Crhr1	-0.296895	0.887916	0.415608	0.566612	-0.123832	0.901019	-0.524386	0.557362
Tmem128	0.417985	0.0205447	-0.251861	0.518635	-0.417813	0.506436	-0.523971	0.43214
4933421O10Rik	-0.1708	0.481241	-0.412877	0.0813055	-0.320045	0.295283	-0.522662	0.114053
Gne	0.204813	0.182339	-0.443434	0.288178	-0.32986	0.566595	-0.522646	0.0305125
Rffl	-0.561311	0.0567408	-0.38576	0.130971	-0.488169	0.0271867	-0.521363	0.0269711
Rbm42	-0.407017	0.0528923	-0.419346	0.0197918	-0.271813	0.315848	-0.51956	0.179665
Ebna1bp2	-0.614161	0.236918	-0.557945	0.53607	-0.373033	0.76899	-0.517804	0.509324
Ppfibp1	-0.76134	0.00961449	0.473013	0.07822	-0.598659	0.436342	-0.51758	0.0507554
Ube2q1	2.05157	0.0292644	0.574776	0.642035	-0.234833	0.70232	-0.516474	0.127039
Atg12	-1.48848	0.00423474	0.644893	0.292554	-0.433093	0.287592	-0.515522	0.309119
Mpzl1	-0.155516	0.317922	-0.197409	0.415342	-0.51081	0.12494	-0.514055	0.0846824
Adipor1	-0.640806	0.0244916	-0.269161	0.714568	-0.713483	0.0288021	-0.513181	0.0699
Apol7c	0.553921	0.292985	-1.83102	0.0825146	-0.0445587	0.909625	-0.513089	0.573564
Gnptab	-0.11562	0.59776	0.415614	0.669415	0.262868	0.526411	-0.512887	0.22184
2610035D17Rik	-0.580029	0.0848247	-1.51579	0.00844907	0.345339	0.408389	-0.512264	0.0620322
Phf21a	-0.0457997	0.45522	0.749791	0.136139	0.13519	0.947291	-0.511842	0.145612
Rpgrip1l	-1.73405	0.0104002	-0.418012	0.318035	-0.304629	0.483581	-0.511606	0.645129
BC030336	-0.411152	0.801556	-0.257984	0.557793	-0.285638	0.46323	-0.510594	0.0953576
Gm3217	-1.05819	0.00142314	-0.409873	0.152781	-0.871803	0.00303323	-0.510586	0.0281892
Siah1a	-0.911019	0.00351069	-0.416773	0.31254	-0.657207	0.0161257	-0.509479	0.249193
Rai12	-0.535299	0.0576101	-0.503327	0.100281	-0.279525	0.242681	-0.508945	0.123031
Gm8565	0.275432	0.707018	-0.121035	0.795744	-0.419175	0.692615	-0.508858	0.556588
Mdn1	-0.804807	0.0222713	-0.59838	0.105143	-0.272901	0.665953	-0.508794	0.324387
Cpsf6	-0.525373	0.228418	-0.542679	0.248954	-0.220782	0.280281	-0.507497	0.207981
Cbx1	-0.504367	0.0377185	0.0975456	0.983694	-0.406904	0.145499	-0.506102	0.0719861
Ugcg	-0.221792	0.534967	-0.490358	0.255626	-0.365599	0.0426815	-0.505447	0.0998092
Gm2629	-0.706141	0.430287	2.0269	0.373949	-0.670836	0.471356	-0.504967	0.597855
Gm5312	-0.651667	0.0507	-0.0558771	0.418721	-0.13262	0.262372	-0.504333	0.157509
Rab22a	-0.413427	0.217732	0.414613	0.24569	-0.522765	0.250465	-0.503536	0.218404
Ttpal	-0.357733	0.0431554	-0.569147	0.0678346	0.927981	0.930458	-0.501882	0.0538411
4930402H24Rik	-0.21569	0.306959	0.223806	0.467866	-0.108601	0.431837	-0.501628	0.28864
Aqr	1.18059	0.211189	0.369635	0.428418	0.407286	0.51087	-0.501063	0.284585
Rwdd1	-0.508278	0.0601696	0.519462	0.213931	-0.140817	0.583571	-0.50005	0.114475
Memo1	-0.583498	0.354185	0.60815	0.311895	0.480032	0.523032	-0.499849	0.496282
Donson	-0.559883	0.00882455	-0.313925	0.0209182	-0.177058	0.396065	-0.498582	0.0124237
Akr1e1	-0.484131	0.838028	-0.433216	0.921755	-0.552935	0.735468	-0.498089	0.814871
Ing2	-1.6351	0.00578253	-0.283379	0.0270555	-0.497431	0.0283449	-0.497818	0.254809
BC049807	0.382668	0.12146	-0.122515	0.860883	-0.330553	0.753331	-0.49638	0.405492
Crlf3	-0.385599	0.144702	-0.344518	0.515108	0.16819	0.587515	-0.495776	0.0724238
Rab21	-1.11136	0.00359398	0.635871	0.0668198	0.138775	0.431499	-0.495132	0.13953
Zfp335	-0.250014	0.177596	-0.713903	0.00183448	-0.266659	0.384084	-0.494814	0.11108
Pomc	-0.63671	0.0750318	-0.0322318	0.767628	-0.451719	0.169277	-0.494331	0.107156
Gm8983	-0.899108	0.0149431	-0.197965	0.637345	-0.437942	0.172754	-0.492712	0.248839
Ankrd28	-0.176677	0.442757	0.0367311	0.927043	-0.41221	0.116986	-0.491361	0.0131175
Kcnj8	-0.554503	0.593191	-0.472032	0.882999	-0.760571	0.320908	-0.490449	0.158836
Snn	-0.52986	0.015597	-0.349795	0.400873	-0.602409	0.0523613	-0.489029	0.0129293
Taok1	-0.753761	0.0967926	-0.385021	0.703454	-0.668871	0.18559	-0.488959	0.509859
Orc4l	-1.26545	0.0141738	-0.275476	0.820898	-0.392092	0.944478	-0.488027	0.803116
Gm5120	-0.672038	0.0510616	-0.339271	0.313151	-0.351631	0.218876	-0.487604	0.20448
2410017P07Rik	-1.83399	0.000680869	0.361062	0.640731	-0.220522	0.417614	-0.487065	0.213957
Skint6	-0.679989	0.0427022	-0.758013	0.167973	-0.561298	0.0865786	-0.483673	0.134031
Gm6524	-0.123628	0.635585	-0.0138734	0.777419	-0.260083	0.508764	-0.483184	0.143465
Rpl7l1	0.302348	0.104365	-0.49902	0.240654	-0.156916	0.944691	-0.482127	0.61067
Spnb2	-0.442714	0.0186518	-0.258001	0.214503	-0.145618	0.448908	-0.480438	0.157936
Tspyl4	-1.45743	0.0330429	0.472444	0.792413	0.762256	0.372802	-0.479813	0.397825
Ap3s1	-0.400602	0.270174	-0.400191	0.620204	-0.557767	0.35276	-0.479698	0.356627
Dom3z	-0.37596	0.571745	-0.621507	0.19812	-0.451598	0.460236	-0.479374	0.363695
LOC100045708	-0.611849	0.00550691	-0.505311	0.107835	-0.371113	0.313378	-0.479118	0.0503396
Gm9057	-0.765004	0.0339017	-0.157121	0.98387	-0.310326	0.697567	-0.477732	0.386613
Gnai2	-0.225077	0.521426	-0.347055	0.0306511	-0.443809	0.0841188	-0.477412	0.121779
Qrich1	-0.560098	0.0422912	-0.167307	0.486167	-0.215748	0.388558	-0.476298	0.140533
1110054O05Rik	-0.556262	0.0425774	-0.201036	0.477585	-0.312974	0.215162	-0.476089	0.256994
Cdkn2aip	-0.571357	0.0148628	0.659671	0.165072	-0.244076	0.500399	-0.474619	0.0257053
Hmgcr	0.421966	0.169415	0.263135	0.436635	0.494691	0.4741	-0.474238	0.0837199
Ppp1r15b	-0.170065	0.731071	-0.0218767	0.914577	-0.234433	0.487171	-0.473207	0.209979
Lsm4	-0.54333	0.181908	-0.439461	0.54572	-0.297101	0.714805	-0.472784	0.309731
4931440P22Rik	-0.372492	0.300114	-0.141201	0.591755	-0.250966	0.530394	-0.472775	0.153859
Pyroxd1	-0.351375	0.89685	-0.502742	0.610421	-0.342359	0.90289	-0.471052	0.675632
6330409N04Rik	-0.447731	0.335871	-0.238132	0.763687	-0.490992	0.306333	-0.470927	0.266254
Gm7389	-0.329728	0.611457	0.126965	0.429413	-0.701259	0.159195	-0.469653	0.327516
Plagl2	-0.319868	0.379359	-0.311626	0.41047	-0.295688	0.461855	-0.469289	0.409012
Dynlrb1	-0.656982	0.0488481	-0.381533	0.604966	-0.268608	0.819886	-0.467953	0.396662
Pdia6	2.15366	0.236679	-0.515036	0.178466	-0.330321	0.383705	-0.467	0.295889
Rpl27	-0.547246	0.14387	-0.447971	0.0348321	-0.259017	0.25751	-0.46573	0.271074
Tbp	-0.236217	0.381422	-0.431622	0.498001	-0.206017	0.708722	-0.465556	0.47548
Zmynd15	-0.102315	0.750041	-0.251107	0.101716	-0.0738525	0.754356	-0.46548	0.0571083
Pdik1l	-1.67723	0.00552954	-0.386102	0.325425	-0.550126	0.292789	-0.465303	0.593106
Eif5b	-1.6742	0.00665975	0.757738	0.336819	0.0463427	0.642894	-0.464228	0.738982
Fgf14	-2.10508	0.00258506	-0.164912	0.718593	-0.359633	0.415813	-0.462578	0.245837
Eif5	-0.167038	0.0455046	-0.458345	0.443238	-0.353478	0.50288	-0.462123	0.357517
Slc4a8	-0.338042	0.488514	1.25532	0.448567	-0.121459	0.928717	-0.462085	0.160969
Klrc1	-0.170655	0.499571	0.162641	0.943387	-0.261558	0.353703	-0.461903	0.0726199
LOC100046413	-0.584783	0.426529	-0.416221	0.743827	-0.364799	0.798416	-0.460829	0.618628
Dnajc11	-0.565073	0.35424	-0.615115	0.316802	-0.423387	0.61131	-0.460673	0.515851
Tex10	-0.00479015	0.9814	-0.705411	0.377119	0.23226	0.709159	-0.460189	0.751958
Tubb5	-0.512912	0.0702154	-0.470751	0.0158609	-0.161661	0.652228	-0.459951	0.139541
Qser1	-0.737004	0.793517	1.03791	0.801371	-0.0585272	0.674553	-0.459522	0.552315
Tbca	-0.629791	0.104935	-0.138476	0.970715	-0.338102	0.498526	-0.458949	0.230612
Rpn2	2.83557	0.0307693	-0.590245	0.318963	-0.281287	0.841212	-0.458894	0.479364
Ptpn11	-1.55821	0.000697303	-0.198496	0.261879	-0.212654	0.701404	-0.458577	0.129279
Socs1	0.188642	0.616796	-0.556992	0.0187113	-0.281702	0.511925	-0.458128	0.0958301
Gm8406	-0.348125	0.246495	-0.139376	0.237617	-0.117093	0.560121	-0.458027	0.177825
Gm5871	0.62009	0.0864711	-0.589791	0.310578	-0.354359	0.725388	-0.457416	0.681629
5930416I19Rik	1.29724	0.00359294	0.158246	0.684379	-0.262044	0.948237	-0.457268	0.719167
Olfr801	-3.86042	0.084698	-1.98954	0.359114	-1.11022	0.766695	-0.457224	0.97818
Ccni	-1.42465	0.000460779	-0.234561	0.152225	-0.601515	0.0793069	-0.457138	0.155658
Zdhhc2	-0.557132	0.459556	0.0131168	0.476979	-0.022843	0.494345	-0.455436	0.649498
Nap1l4	1.60913	0.000584562	-0.0811764	0.771448	-0.26013	0.599995	-0.455419	0.810911
Riok3	-0.49	0.0161873	-0.588991	0.00690624	-0.498403	0.00215624	-0.45529	0.0111554
Rtf1	-0.65824	0.0979956	0.399295	0.22603	-0.126205	0.675197	-0.455248	0.136884
Hdac6	-0.37949	0.68925	-0.671482	0.331903	-0.506252	0.533251	-0.455222	0.586471
Gopc	-0.697957	0.0536123	0.121007	0.846325	-0.559235	0.0819949	-0.455201	0.332475
Gm8936	-0.431429	0.169966	-0.313682	0.114586	-0.160079	0.412691	-0.45411	0.158396
Tgtp	-0.213303	0.181089	0.903269	0.966477	-0.195755	0.527382	-0.453559	0.122385
Plaa	-0.587441	0.170813	0.268507	0.480254	-0.4424	0.819584	-0.45306	0.816503
EG621312	-0.140251	0.774243	-0.467492	0.0846821	-0.218457	0.433721	-0.452513	0.0328218
LOC100044215	-0.515906	0.0864132	-0.172282	0.234877	-0.473705	0.134658	-0.452361	0.0923688
Utp23	-0.47674	0.0747486	-0.483144	0.707872	-0.139278	0.813356	-0.45152	0.265375
Tomm34	0.833806	0.00377904	-0.400495	0.0552823	-0.208943	0.355004	-0.451497	0.184865
Usp19	1.48828	0.000185712	0.256385	0.0806505	-0.345717	0.42092	-0.451477	0.331807
Ap1m1	-0.882714	0.000820468	-0.610854	0.00651316	-0.28756	0.399312	-0.451356	0.130029
Il10rb	-0.629209	0.0136697	-0.480245	0.348714	-0.364719	0.334449	-0.450972	0.216233
Gm9214	-0.236632	0.999922	-0.491263	0.385333	-0.115362	0.766849	-0.450834	0.561034
6330578E17Rik	-0.54307	0.0155371	0.33406	0.0247015	-0.143503	0.746489	-0.449106	0.615477
Bace1	-0.440775	0.817221	-0.621083	0.589792	-0.168869	0.79519	-0.448965	0.832451
Gm8799	-1.99142	0.00941179	0.708045	0.830846	-0.788669	0.417061	-0.448815	0.502153
Dph3	-0.723126	0.00424251	-0.195145	0.261971	-0.525084	0.0944164	-0.448622	0.201215
Ggct	-0.395461	0.346949	-0.541018	0.284455	-0.382791	0.366129	-0.448455	0.272616
Cdc23	0.683079	0.429058	-0.343655	0.646107	-0.163628	0.996765	-0.447622	0.261195
2310008H04Rik	-0.185335	0.89203	-0.589394	0.259717	-0.234977	0.969119	-0.447394	0.394471
Kdelc1	-0.371499	0.827447	-0.433863	0.74511	-0.232717	0.905159	-0.447118	0.728646
Igf1r	-0.675404	0.0441045	-0.505615	0.015534	-0.24268	0.460214	-0.446739	0.120859
Zcchc8	-1.2552	0.0556545	1.48885	0.208508	-0.316544	0.611569	-0.445971	0.232248
Eif4h	-0.057548	0.538707	-0.551257	0.491296	-0.419554	0.631863	-0.445134	0.543932
Slc22a21	0.0309525	0.596768	-0.171716	0.52944	0.0763791	0.427283	-0.444827	0.226532
Srebf2	-0.206167	0.600229	-0.513026	0.184586	-0.316727	0.708262	-0.444695	0.378828
Gm2180	0.366645	0.564818	-0.277124	0.62358	-0.359292	0.537079	-0.444098	0.424392
Atp2b1	-0.503445	0.0378319	-0.109462	0.314837	0.0431954	0.450523	-0.44356	0.00876956
Isca1	-0.857678	0.0045485	-0.356908	0.124151	-0.522047	0.183724	-0.443278	0.148718
Tpr	-0.800744	0.0366182	0.622791	0.154755	0.378668	0.708284	-0.442583	0.393971
Atp5g2	-1.2654	0.00086845	-0.152939	0.212088	-0.230441	0.367364	-0.442006	0.1412
Osbpl7	-0.546644	0.0854865	-0.291865	0.373588	-0.31632	0.371404	-0.440682	0.313554
Fuca2	-0.497993	0.49776	-0.359832	0.864551	-0.431443	0.6533	-0.440523	0.677401
A930035D04Rik	0.311461	0.0444981	-0.0972346	0.418686	-0.35148	0.186537	-0.440045	0.298936
Tshz1	3.01873	0.0138666	-0.489982	0.433286	-0.325775	0.591963	-0.439981	0.423656
Mcm6	0.264933	0.207687	-0.377325	0.320545	0.385801	0.304109	-0.439728	0.0876255
LOC100047249	-0.637848	0.0168829	-0.775378	0.00563412	-0.414055	0.418903	-0.439576	0.38504
Zfp367	-2.15329	0.108707	-0.185769	0.98581	-0.527865	0.210488	-0.438532	0.349146
Phf3	-0.567272	0.0203441	-0.312271	0.3703	-0.547079	0.0278208	-0.43852	0.0139836
Gm11893	-0.680867	0.062738	-0.276423	0.802613	-0.474085	0.251174	-0.437189	0.211299
LOC100046282	-0.296094	0.282911	-0.247817	0.56123	-0.487339	0.0662783	-0.43701	0.101626
Msl2	-0.748282	0.00535088	-0.125958	0.822033	-0.554161	0.0233924	-0.436381	0.0887701
Gm5686	-0.391936	0.399287	-0.703471	0.10419	-0.510769	0.328833	-0.436104	0.529828
Ctnna2	0.700685	0.622135	0.47862	0.619453	0.806121	0.511313	-0.435943	0.028141
Gm15730	-0.626217	0.15086	-0.374112	0.327852	-0.33391	0.272743	-0.435736	0.266495
Gm7204	-0.272339	0.864741	-0.279426	0.802721	-0.429433	0.552221	-0.43492	0.508241
4933426M11Rik	-0.126568	0.456883	-0.334121	0.103341	-0.386321	0.166708	-0.434834	0.0318184
Ube2g2	3.19215	7.04e-05	-0.486347	0.130429	-0.288573	0.372945	-0.434372	0.270054
Rnf13	-0.749921	0.0893651	0.494874	0.149497	0.174698	0.736733	-0.433467	0.471757
2510006D16Rik	-0.794932	0.00602759	-0.312599	0.393565	-0.389331	0.412422	-0.43236	0.249328
Gna13	-0.220175	0.541416	-0.239547	0.160554	-0.21483	0.337494	-0.431313	0.0731429
Sfrs8	-0.597803	0.00810239	-0.429305	0.0185319	-0.276446	0.0842048	-0.431217	0.202007
Tmem11	0.694853	0.0097611	-0.15796	0.264764	-0.607498	0.405979	-0.43105	0.67651
Dhx35	-0.501598	0.299269	-0.571689	0.455071	-0.371513	0.684271	-0.43102	0.578556
Chtf18	-0.0532246	0.664131	-0.249523	0.496575	0.0815838	0.525122	-0.430809	0.371806
Topbp1	-0.23224	0.0713226	-0.187034	0.41512	-0.044075	0.829471	-0.430796	0.0609712
Cd164	-1.76527	0.00682021	-0.672632	0.368822	-0.455783	0.694313	-0.429983	0.702714
Hist1h2bc	-0.478622	0.0763846	0.33297	0.117251	-0.392423	0.266699	-0.428806	0.315617
Agxt2l2	-0.490496	0.305153	-0.507011	0.261577	-0.350767	0.569563	-0.428421	0.39396
Pelo	-0.923673	0.0044153	-0.523751	0.325972	-0.708368	0.0287645	-0.428311	0.511552
Atp1b3	0.454532	0.0766534	-0.326084	0.176059	-0.356047	0.361163	-0.428069	0.226188
LOC631649	-0.697516	0.116005	-0.415967	0.312498	-0.308231	0.415657	-0.425569	0.388741
Rsbn1l	-0.19665	0.32181	-0.156833	0.645002	-0.304325	0.0678308	-0.425427	0.102007
Supt4h1	-0.467801	0.129857	-0.456144	0.494831	-0.19927	0.902146	-0.425168	0.30096
Yrdc	0.330124	0.271107	-0.312721	0.0195516	-0.598396	0.218758	-0.425109	0.364997
Pold1	-0.340106	0.106355	-0.371236	0.233384	0.0350978	0.533522	-0.424396	0.315067
Mri1	-1.99456	0.161342	0.584376	0.0544307	-1.04452	0.73994	-0.423773	0.579345
Mia3	-0.435048	0.293921	-0.714194	0.258262	-0.229554	0.898627	-0.423421	0.780411
Commd10	-0.575837	0.151472	-0.399818	0.579165	-0.25384	0.809772	-0.422893	0.436616
Cdk2ap2	-0.471795	0.753597	-0.533607	0.640269	-0.330622	0.998732	-0.422861	0.844944
1110028C15Rik	-0.71587	0.0124735	-0.421105	0.0286416	-0.3937	0.969077	-0.422475	0.202886
Rnf141	-0.729715	0.0171912	0.111275	0.311695	0.28427	0.0742557	-0.422388	0.130946
Tia1	-0.453939	0.222724	-0.608172	0.112622	-0.16279	0.368847	-0.422322	0.174178
Gm15267	-0.720357	0.0346695	-0.137178	0.996254	-0.272504	0.708895	-0.421965	0.392654
BC028528	-0.349565	0.107001	-0.536986	0.112955	-0.331681	0.0630724	-0.421233	0.156135
B230339M05Rik	-0.638986	0.106108	-0.478314	0.420547	-0.433997	0.46769	-0.419383	0.543202
Serp1	0.0539095	0.709003	-0.46968	0.0402168	0.295139	0.632901	-0.418801	0.261548
Fam49a	-0.671447	0.33506	-0.372181	0.858462	-0.474185	0.718727	-0.417775	0.801662
Ppid	-0.180793	0.804803	-0.328347	0.677245	-0.0345643	0.690567	-0.417341	0.629717
Gm8514	0.652829	0.0794365	0.383766	0.467762	-0.215345	0.950674	-0.415656	0.54828
Gm5630	-0.506435	0.0412795	-0.328116	0.429396	-0.483048	0.0619919	-0.415531	0.146793
Zfp689	-0.261735	0.81334	-0.518812	0.990589	0.0497206	0.591054	-0.415216	0.931065
Nfkbib	-0.584695	0.0412808	-0.294987	0.13571	-0.323243	0.253925	-0.415149	0.130271
Vhl	0.152226	0.300717	-0.124673	0.737492	-0.191098	0.783368	-0.415119	0.868218
Gm12183	0.449576	0.255721	0.37573	0.160989	-0.212447	0.889846	-0.414915	0.550773
Uspl1	-0.533367	0.350572	-0.652388	0.22853	-0.203651	0.909726	-0.414611	0.610735
Papd4	-0.89361	0.0175401	-0.605998	0.173906	-0.468316	0.450157	-0.414453	0.579088
Rae1	-0.5944	0.207472	-0.699102	0.177173	-0.38823	0.684505	-0.413937	0.501134
Rps6kb1	0.117629	0.416726	0.537664	0.435192	0.164467	0.868116	-0.413683	0.150517
Ranbp2	0.0741526	0.350647	-0.285927	0.283101	-0.217044	0.444927	-0.413629	0.647189
Kdm4a	0.144737	0.292891	0.161906	0.455232	-0.342164	0.834042	-0.411851	0.91366
Vapa	-0.642066	0.0846299	-0.332593	0.580756	-0.685465	0.481203	-0.411528	0.443217
Ap3m1	-0.744362	0.139465	-0.662757	0.218523	-0.689046	0.26636	-0.411506	0.68738
Magohb	-0.599371	0.0976359	-0.168334	0.895633	-0.183177	0.887614	-0.411489	0.431946
Arpc3	-0.143944	0.916788	0.613272	0.722402	-0.363936	0.284131	-0.410496	0.287634
5730403M16Rik	-0.218208	0.487044	-0.60338	0.00981066	-0.164597	0.528396	-0.410026	0.110608
Dctn3	-0.542949	0.391642	-0.262838	0.965875	-0.409136	0.691108	-0.409656	0.695855
Gm5202	-0.537607	0.117709	-0.39396	0.0463733	-0.333949	0.0586979	-0.409252	0.0643068
2410017I17Rik	-0.531671	0.552549	2.0241	0.0405918	-1.36922	0.410623	-0.408933	0.717432
Hspa14	-0.229404	0.810725	-0.622444	0.23879	-0.334985	0.609683	-0.408846	0.475616
Rnf19a	1.75979	0.0933743	-0.494576	0.207351	-0.346533	0.362771	-0.40875	0.355002
Tomm40l	-0.79565	0.14896	-0.313713	0.824612	-0.332512	0.832904	-0.408464	0.698386
Pabpc4	-0.560473	0.0345268	-0.496319	0.0341042	-0.421594	0.150584	-0.408197	0.140558
Cenpe	0.433905	0.147068	-0.301184	0.925257	0.0568975	0.690781	-0.408028	0.706012
Cyb5r3	-0.242673	0.746497	-0.497311	0.321159	-0.52512	0.321591	-0.408024	0.212189
Eaf1	-0.785944	0.000870775	-0.340732	0.376816	-0.326477	0.263257	-0.407854	0.0369696
E2f3	-0.547374	0.151698	-0.475938	0.789263	-0.389044	0.378353	-0.407771	0.203642
Katna1	-0.263742	0.308589	-0.0408249	0.629521	-0.31618	0.194733	-0.40776	0.0775119
Chst12	0.132979	0.405404	-0.39696	0.815118	-0.0891414	0.563885	-0.407272	0.830251
Tspyl5	-0.139205	0.568293	-0.282997	0.328956	0.042686	0.977327	-0.406598	0.0984609
Ip6k1	-0.523107	0.00693777	-0.335926	0.192237	-0.327612	0.0677568	-0.40603	0.00700324
Mybl2	0.567682	0.0654636	-0.445414	0.0374455	0.388299	0.412427	-0.405882	0.198761
C130090K23Rik	0.245132	0.832414	2.50774	0.61804	-1.91539	0.525176	-0.405877	0.733619
Gm15779	-0.649464	0.0862079	-0.408037	0.248585	-0.332205	0.17539	-0.405592	0.287429
Pacs2	0.256863	0.0257407	-0.671979	0.55255	-0.0254992	0.744857	-0.405471	0.899114
2610528A11Rik	-0.0633771	0.777687	0.374034	0.49719	0.0427389	0.974428	-0.405433	0.366096
Gm6142	-0.603231	0.0677858	-0.0940711	0.92469	-0.250033	0.714243	-0.405144	0.247428
Rnf103	-2.94325	0.0100778	0.287407	0.340564	-0.376197	0.755864	-0.40492	0.929213
Dda1	-0.668412	0.0491826	-0.514379	0.263925	-0.397566	0.496803	-0.403452	0.388569
1700019G17Rik	-0.350173	0.314046	-0.716021	0.0440838	-0.750885	0.00831632	-0.403366	0.288887
Btaf1	-0.264976	0.471183	-0.555255	0.093887	-0.253894	0.536473	-0.403048	0.447868
Mbnl1	-0.497444	0.156745	-0.314016	0.554021	-0.174205	0.826187	-0.402429	0.343689
Dock5	-0.0151661	0.480802	-0.162723	0.227769	-0.0898395	0.423397	-0.402141	0.325544
Obfc1	1.25559	0.0107398	-0.611355	0.132797	-0.285503	0.676191	-0.401975	0.462629
Tacc1	-0.0896346	0.521309	-0.284543	0.683545	-0.450752	0.153685	-0.40088	0.195711
Gm6728	0.293196	0.297229	-0.494257	0.778497	-0.293928	0.86298	-0.400401	0.92125
Ankrd13c	-0.403979	0.00403109	-0.233144	0.0655301	-0.370231	0.0771416	-0.3996	0.0333745
Ubfd1	-0.631572	0.0501993	-0.202213	0.23767	-0.251604	0.335598	-0.399525	0.0980818
Zfp52	0.482146	0.306066	0.4354	0.544241	0.333947	0.700765	-0.399407	0.107792
Tns4	0.566582	0.0917813	-0.0411941	0.909633	0.169092	0.643093	-0.399188	0.141288
C2cd3	-0.0258937	0.47225	-0.212319	0.660227	-0.394327	0.952941	-0.399182	0.957013
Gm10705	-0.645955	0.0284083	-0.0472501	0.694766	-0.344497	0.575465	-0.399078	0.389534
Zc3hc1	-0.212982	0.420347	-0.479718	0.277179	-0.224209	0.676004	-0.398053	0.226676
Tmem33	0.554379	0.224572	0.516814	0.333362	0.333865	0.616481	-0.397708	0.265442
LOC630751	-0.373526	0.630805	0.0983907	0.862434	-0.887455	0.67747	-0.397593	0.802945
Eefsec	-0.913282	0.0484595	-0.452911	0.455816	-0.233685	0.968236	-0.397144	0.650541
Ubac2	1.23318	0.0633606	-0.428868	0.455269	-0.286726	0.693512	-0.395466	0.412206
ENSMUST00000101240	-0.711323	0.0413822	-0.264497	0.62903	0.0337893	0.838712	-0.395201	0.237692
1110005A03Rik	-0.448122	0.0663891	-0.125283	0.714647	-0.102795	0.72733	-0.393788	0.201627
Srrt	-0.1833	0.9807	-0.596995	0.262182	-0.185798	0.865617	-0.39321	0.467802
Dennd4c	-0.780883	0.000804876	0.223176	0.1628	0.106422	0.753412	-0.392316	0.238514
Fastkd3	-0.299127	0.487247	0.0944169	0.520916	-0.191456	0.667056	-0.391723	0.317191
Atl1	-0.269299	0.0433823	0.371889	0.400868	-0.242758	0.40342	-0.390671	0.123012
2310003L22Rik	-0.394944	0.506604	-0.360692	0.610787	-0.390001	0.465287	-0.39004	0.521387
Stat2	-0.506162	0.113805	-0.464708	0.131566	-0.408646	0.16887	-0.389828	0.176492
Arid1b	-0.45118	0.00810548	-0.206416	0.815167	-0.212159	0.370781	-0.389502	0.270898
Pppde2	-0.72734	0.00554385	-0.54635	0.0233826	-0.529805	0.0199357	-0.389322	0.249602
Pwwp2a	-0.86916	0.0100044	-0.488376	0.00239731	-0.335308	0.199598	-0.389083	0.234365
Zbtb25	-0.61992	0.20195	-0.687169	0.168843	-0.233109	0.559206	-0.388665	0.445113
Wrn	-2.47836	0.0241623	0.184166	0.386466	-0.180617	0.393479	-0.388651	0.331894
Wdr70	0.00375557	0.787072	0.0833351	0.820035	0.0325235	0.991776	-0.388635	0.233688
2310036O22Rik	-0.775667	0.0138412	-0.526499	0.247236	-0.425124	0.355845	-0.388596	0.204221
Arl13b	-0.181128	0.412281	-0.292071	0.123844	-0.245193	0.396766	-0.388568	0.181872
Il17rd	-0.0724982	0.720607	-0.486105	0.500849	-0.588671	0.43282	-0.386881	0.346929
Gm8512	0.0443366	0.509614	-0.317165	0.899126	-0.176744	0.872299	-0.386563	0.783203
Ndufa12	-2.07581	0.0459676	0.053977	0.379743	-0.540619	0.313237	-0.386149	0.45364
Slc7a6os	-0.298334	0.419501	-0.729908	0.0544263	-0.273217	0.662584	-0.386057	0.386957
Ppig	-0.468985	0.227488	0.501864	0.0738944	-0.406749	0.317569	-0.385853	0.179102
Grit	-0.26359	0.942776	-0.684175	0.298557	-0.392529	0.680253	-0.385779	0.658931
LOC675017	-0.383039	0.276148	-0.175831	0.919194	-0.124284	0.968484	-0.385365	0.286826
Wac	-0.901544	0.00389201	-0.130884	0.211841	-0.282042	0.373077	-0.385085	0.188133
Gm14044	-0.286709	0.279095	-0.0636196	0.250153	0.00067997	0.655102	-0.384857	0.243947
Tmed4	0.110042	0.892054	-0.269371	0.342893	-0.544287	0.0057252	-0.384828	0.0227493
Dusp11	-0.880042	0.00424987	-0.273758	0.00727228	-0.204953	0.194108	-0.384161	0.341559
Mapk7	-0.443594	0.0807393	-0.435115	0.348941	-0.329142	0.451965	-0.38384	0.096062
Ufc1	-0.600741	0.142494	-0.411516	0.433184	-0.304283	0.678892	-0.383354	0.418036
Skp1a	-0.270933	0.338923	-0.264969	0.434743	-0.328031	0.224165	-0.383034	0.204137
Nipa2	-0.192835	0.21947	0.0891557	0.79861	-0.0816155	0.529825	-0.382637	0.0261966
LOC100047161	-0.163494	0.727009	-0.544158	0.526537	-0.419284	0.63068	-0.381477	0.736363
Gm4706	0.170904	0.904644	2.8508	0.142639	-0.767628	0.409113	-0.381328	0.624843
Bsdc1	-0.268084	0.826317	-0.636779	0.212462	-0.635947	0.255367	-0.38053	0.594925
Csnk1g3	-0.786943	0.00660577	-0.431872	0.167146	-0.287154	0.303929	-0.38015	0.425393
Arf4	-0.247013	0.0857409	-0.327357	0.110036	-0.483251	0.0317213	-0.3801	0.0360577
LOC100045200	-0.50251	0.360607	-0.510268	0.556038	-0.416371	0.567256	-0.379695	0.630226
Cox4nb	-0.645933	0.192703	-0.264647	0.746397	-0.218336	0.809173	-0.379584	0.544912
Aspn	0.0193531	0.375796	-0.0947471	0.614975	0.158037	0.376109	-0.379426	0.933881
Stard6	-0.552536	0.747542	-0.150304	0.495237	-0.253829	0.537131	-0.379061	0.638336
Ube2f	-0.525843	0.0334604	-0.265759	0.261669	-0.390272	0.157182	-0.378491	0.106272
Smu1	1.79091	4.24e-05	0.142377	0.206429	-0.33129	0.995276	-0.378467	0.922407
Cuedc2	-0.662346	0.0916933	-0.312456	0.034085	-0.431444	0.497863	-0.378128	0.546527
Nktr	-0.586237	0.341775	-0.357389	0.0132447	-0.154211	0.258785	-0.377762	0.0139898
Gm5566	-0.230234	0.738365	-0.0242446	0.668159	-0.096748	0.851975	-0.377708	0.426634
Wars	-0.495551	0.0967762	-0.329321	0.203344	-0.543125	0.102128	-0.377634	0.0795662
Wdr19	-0.551885	0.61405	-0.428121	0.869798	-0.30762	0.946304	-0.377585	0.934674
AI987944	-0.0283526	0.831926	0.14642	0.555135	-0.33047	0.512816	-0.377436	0.202635
Snx18	0.0281164	0.838527	0.214582	0.644124	-0.254796	0.339933	-0.377192	0.222529
Sh3kbp1	-0.533577	0.125212	-0.628156	0.180682	-0.209063	0.953478	-0.377131	0.584217
1110005A23Rik	0.447267	0.13946	-0.280404	0.953166	-0.168474	0.812021	-0.377048	0.731469
Gm14449	-0.434286	0.135817	-0.363986	0.0551595	-0.168569	0.331406	-0.376917	0.106033
Pcdhb17	-0.516224	0.0949345	-0.234797	0.179367	-0.339323	0.24927	-0.3765	0.144199
Rptor	0.0988638	0.484619	-0.425781	0.58422	-0.293428	0.855415	-0.376344	0.754937
Gm8578	-0.162545	0.82335	-0.0209355	0.665169	-0.226015	0.96802	-0.376153	0.758679
Hspa13	-0.129368	0.699162	-0.576665	0.619593	-0.110303	0.662912	-0.376094	0.933964
Frat1	-1.57643	0.0993678	-0.121609	0.658332	-0.19544	0.687026	-0.375748	0.159986
Nr1h2	-0.544943	0.0113729	-0.452581	0.0202334	-0.359206	0.0126859	-0.375728	0.0489109
Piga	-0.191881	0.717428	-0.0547255	0.911489	-0.116651	0.953709	-0.375568	0.332279
Eif2b2	-0.302409	0.427575	-0.441988	0.195182	-0.242134	0.650429	-0.375438	0.400017
Usp38	-0.263098	0.144998	-0.558346	0.367545	-0.329798	0.317947	-0.375244	0.0926685
4930485B16Rik	-1.73342	0.0151996	1.74592	0.578808	-1.15375	0.481923	-0.375225	0.751564
Mre11a	-0.0679154	0.986382	0.803396	0.622679	0.114077	0.650896	-0.374409	0.429208
Acsl4	-0.466631	0.204782	0.710035	0.382348	-0.311613	0.331642	-0.374381	0.307001
Dnajc1	-0.317792	0.874872	-0.172408	0.139202	-0.0765498	0.559753	-0.37437	0.133074
Gm5256	0.0158494	0.636081	-0.444659	0.556749	-0.243973	0.871323	-0.374054	0.659457
Tsr2	-0.512753	0.00972652	-0.25315	0.352692	-0.359279	0.320412	-0.374049	0.0895977
Nomo1	-0.356185	0.64868	-0.530773	0.372202	-0.306206	0.759942	-0.373857	0.616748
D330028D13Rik	-0.197333	0.608373	-0.355652	0.429148	-0.523826	0.304524	-0.373608	0.298957
Col4a6	2.30524	0.0847784	-0.337001	0.289496	0.142351	0.632302	-0.37344	0.710385
Brwd1	-1.40086	0.0373367	-0.455883	0.0702266	-0.292654	0.476565	-0.37262	0.306174
Ctsl	-0.00810496	0.718524	-0.515724	0.329733	-0.361977	0.508271	-0.372389	0.554005
Gm9642	-0.18132	0.708303	-0.637158	0.658816	-0.533253	0.804021	-0.37194	0.940856
Nsmaf	-1.47894	0.0679835	0.724621	0.944929	-0.239413	0.606221	-0.371912	0.533204
Rnf146	-1.28387	0.000662424	-0.186527	0.281407	-0.330098	0.224601	-0.371643	0.147091
Jhdm1d	-1.42333	0.0395699	-0.222944	0.0255652	-0.202962	0.0174739	-0.371437	0.00905402
Nampt	-0.468386	0.235301	-0.666891	0.0623717	-0.403377	0.243262	-0.371367	0.448198
Prpf18	-0.175489	0.361618	-0.234928	0.637828	-0.214389	0.0996066	-0.371329	0.281049
Qk	-0.493924	0.117139	-0.177338	0.845461	-0.353569	0.523219	-0.371224	0.436316
Fam65a	-0.593118	0.0556896	-0.381652	0.133688	-0.620513	0.0201386	-0.37116	0.266944
Tmem63b	-0.108555	0.713984	-0.550168	0.475184	-0.373148	0.674081	-0.371053	0.674192
Srgap2	-0.524679	0.000483948	-0.348994	0.451801	-0.314113	0.247561	-0.370467	0.299119
Cars	1.15105	0.040864	-0.547126	0.108028	-0.26357	0.423981	-0.370433	0.404833
Ep400	0.202372	0.317713	0.247988	0.229594	0.177314	0.388268	-0.369221	0.324641
6430548M08Rik	-2.14529	0.00604319	-0.300096	0.36596	0.00369533	0.704638	-0.368759	0.541506
Rab24	-0.120234	0.65655	-0.40131	0.504126	-0.342593	0.548059	-0.368617	0.627388
Eif2s2	0.326083	0.263129	-0.217928	0.0484038	-0.25181	0.330888	-0.368583	0.213445
Ubl3	-0.544469	0.00583833	-0.14373	0.233715	-0.608832	0.00420927	-0.368494	0.00549014
Timm17b	-0.849824	0.00957424	-0.47228	0.20478	0.280509	0.578101	-0.368251	0.342853
Rexo1	-0.276689	0.110175	-0.00272211	0.838948	-0.190853	0.742696	-0.368106	0.256547
Ocrl	-0.552006	0.33342	-0.431136	0.700968	-0.301763	0.862393	-0.367997	0.707133
Wwox	-0.511509	0.29342	-0.660046	0.137632	-0.17327	0.754639	-0.367757	0.479115
Shc1	-0.0941655	0.319146	-0.410463	0.0937299	-0.307283	0.0884536	-0.367456	0.0998803
Hnrpdl	-0.551106	0.265353	-0.547834	0.321058	-0.237734	0.348145	-0.367348	0.143922
Golt1b	-0.257205	0.454165	-0.461753	0.0648866	-0.225925	0.5673	-0.36712	0.264982
Cspg5	0.346999	0.337121	0.729915	0.51138	-0.621878	0.601862	-0.36705	0.817225
Slc7a13	-0.139485	0.596568	-0.207675	0.292785	-0.174579	0.685698	-0.366959	0.133177
Trim2	-0.562763	0.0571064	0.157533	0.455093	-0.131732	0.661307	-0.366614	0.657474
Ppp4r2	-0.567613	0.0865821	-0.317136	0.353892	-0.255808	0.292696	-0.366063	0.148663
Sbds	1.41855	0.140784	-0.318088	0.608607	-0.545665	0.0732526	-0.365564	0.189868
Zfp593	-0.634478	0.0245627	-0.215126	0.115893	-0.408711	0.0170631	-0.365125	0.186455
Zfp120	0.176427	0.372335	-0.296766	0.860357	-0.219795	0.94093	-0.36466	0.658819
Gm5824	-0.345469	0.0248642	-0.35772	0.0543626	-0.129329	0.546596	-0.364614	0.292943
Ranbp1	-0.777473	0.114078	-0.263763	0.786832	-0.459565	0.657214	-0.364384	0.356259
Gm8519	0.488432	0.211799	0.609652	0.658268	-0.729695	0.00290274	-0.364266	0.751898
Gm7358	-1.98177	0.0617734	1.45387	0.784902	-0.743666	0.48423	-0.364245	0.530316
Txlna	-0.899166	0.078032	-0.765126	0.149861	-0.562814	0.372437	-0.364126	0.703402
LOC673642	-0.227061	0.675266	-0.382507	0.536227	-0.297777	0.663303	-0.36393	0.418958
NM_017380	-0.125485	0.720027	-0.396161	0.290152	-0.341286	0.257137	-0.363506	0.0982596
Vps37a	-0.362893	0.0409207	-0.341076	0.104316	-0.358052	0.136391	-0.3634	0.297978
Ly96	-0.163708	0.438072	-0.432504	0.377166	-0.247602	0.743368	-0.363327	0.607756
8430410A17Rik	-0.0765829	0.593942	-0.593661	0.258188	0.0869948	0.620741	-0.363164	0.771439
Zzz3	0.588659	0.251523	-0.394445	0.715738	0.252487	0.692278	-0.362681	0.766242
Wdr37	-0.620163	0.000357512	-0.0871547	0.0760217	-0.163978	0.520823	-0.362319	0.0071986
Snx10	-0.463678	0.420559	-0.655272	0.131461	-0.59318	0.254528	-0.361223	0.609263
Rnf10	-0.685072	0.184599	-0.396902	0.705888	-0.353303	0.779452	-0.36112	0.718105
Mkks	-0.63441	0.0358076	0.150381	0.607024	-0.154774	0.692653	-0.360427	0.660534
Fam38a	-0.487088	0.0991714	-0.612182	0.109682	-0.561802	0.0326356	-0.360179	0.406668
Txndc9	-0.223928	0.0184479	0.0355978	0.675086	-0.126408	0.373765	-0.359749	0.270058
Mrpl13	-0.818755	0.0512122	-0.324172	0.751596	-0.350564	0.726455	-0.359358	0.623199
Alkbh3	-0.557747	0.590433	0.117966	0.681165	0.471985	0.325322	-0.358808	0.936572
Gigyf1	0.389825	0.486028	0.251546	0.457948	0.156003	0.725073	-0.358484	0.511051
BC037112	-0.739547	0.0157396	-0.739821	0.0330372	-0.223058	0.439143	-0.358323	0.477737
Rasa1	-0.801943	0.000307008	-0.219441	0.229596	-0.217713	0.553498	-0.358041	0.303633
Pou4f1	-0.131635	0.987698	-0.701273	0.0140593	-0.227069	0.793792	-0.357934	0.595002
Pisd-ps1	0.093356	0.453503	-0.293812	0.35535	-0.280186	0.198927	-0.356921	0.0947136
Ttll5	-0.662685	0.171615	-0.561497	0.246028	-0.406671	0.643821	-0.356723	0.751369
Mettl5	-0.520464	0.0862053	-0.0953678	0.995947	-0.119554	0.916762	-0.356602	0.380292
Gm5870	-0.297677	0.531899	-0.246337	0.789565	-0.133034	0.975133	-0.356564	0.467806
Gm15770	-0.753964	0.0386361	-0.471193	0.165899	-0.423702	0.4265	-0.355472	0.252949
Cotl1	-0.20149	0.668971	-0.302004	0.200675	0.293653	0.448743	-0.355372	0.532951
Grlf1	-0.324211	0.970489	-0.330162	0.989583	-0.349992	0.979766	-0.35525	0.971417
Ppm1d	-0.369988	0.355528	-0.229293	0.590955	-0.151612	0.80851	-0.354996	0.426983
Huwe1	-2.24008	0.0163701	-0.502714	0.474216	-0.518671	0.204636	-0.354652	0.585934
Col28a1	-0.0442718	0.384955	1.50758	0.894832	-0.0486873	0.549933	-0.354626	0.413617
2010012O05Rik	-0.487738	0.170177	0.261323	0.276965	-0.44694	0.297562	-0.354497	0.387014
Dnm2	-0.492628	0.0303063	-0.518904	0.0385914	-0.333862	0.282775	-0.354288	0.0690002
Gm6341	-0.618776	0.100635	-0.395896	0.245649	-0.27947	0.376031	-0.354056	0.418282
Setd5	-0.791398	0.0427075	-0.00220982	0.810216	-0.37403	0.291252	-0.353956	0.385126
Gm6909	-0.353486	0.0975118	-0.308263	0.463861	-0.143659	0.574903	-0.353349	0.197198
Anks1	-0.576691	0.331074	-0.666776	0.337972	-0.468686	0.63246	-0.353109	0.844391
Gm2609	-0.274103	0.848485	0.235277	0.377681	-0.13066	0.891242	-0.353056	0.687159
Nenf	-0.661241	0.192737	-0.524127	0.396156	-0.400336	0.744932	-0.352908	0.669453
Stard3	-0.269598	0.45092	-0.387135	0.526527	-0.283541	0.555988	-0.352528	0.326786
Fam175a	0.274087	0.264016	-0.364682	0.185729	-0.478752	0.233014	-0.352462	0.274748
Gm6954	-0.479167	0.679655	-0.35415	0.850379	-0.416964	0.68346	-0.35238	0.930751
1810032O08Rik	-0.289267	0.324237	-0.466552	0.0116329	-0.281554	0.0625168	-0.352074	0.13171
Zfp280c	-0.575468	0.73875	-0.313071	0.84567	-0.0976335	0.517526	-0.351999	0.912371
C920006C10Rik	-0.438141	0.603386	-0.383685	0.702912	-0.230083	0.951405	-0.351964	0.776676
2410003K15Rik	-0.657585	0.0541396	-0.387852	0.154795	-0.349983	0.136268	-0.351848	0.203228
Rhoj	-0.382383	0.256387	-0.370487	0.18981	-0.0317021	0.705568	-0.351625	0.255497
Mecom	0.0801573	0.465539	1.12631	0.913181	-0.497472	0.11463	-0.351392	0.132757
Fam58b	-0.328486	0.763136	-0.257601	0.958457	-0.0769962	0.777037	-0.351281	0.691319
Sfrs2	-0.568446	0.00203074	-0.304392	0.101108	-0.355294	0.256646	-0.351092	0.300946
Arl1	1.38822	0.0215324	0.568753	0.402379	-0.14157	0.998276	-0.349781	0.373798
Rab18	1.65335	0.236428	-0.53523	0.487081	-0.436718	0.552845	-0.349672	0.746126
Nup155	-0.378002	0.0731752	-0.243242	0.161999	-0.196786	0.414845	-0.349295	0.121995
AI837181	-0.580482	0.189839	-0.654343	0.092218	-0.305225	0.648972	-0.349136	0.481996
Myo9b	-0.650696	0.0666483	-0.708972	0.0439777	-0.113159	0.991557	-0.348993	0.621853
Gm3479	-0.169609	0.74845	-0.687282	0.462186	-0.50687	0.708224	-0.348956	0.991623
Chd1	-0.872769	0.00636818	-0.16989	0.78248	-0.392019	0.355041	-0.347947	0.51219
Cab39l	-0.782697	0.132908	-0.313833	0.885058	-0.251606	0.98973	-0.347904	0.785942
Acbd6	-0.766088	0.00929152	-0.359675	0.396238	-0.460762	0.334326	-0.347881	0.373982
Tollip	-0.284247	0.53922	-0.531023	0.293997	-0.311755	0.568462	-0.347334	0.477597
Phactr1	-0.206625	0.323595	-0.32455	0.256074	-0.425485	0.00640962	-0.346783	0.152612
Raf1	2.0567	0.0155196	-0.242831	0.567395	-0.187402	0.604746	-0.3467	0.526536
Ap1g2	-0.597839	0.416417	-0.393501	0.724175	-0.158061	0.787553	-0.346421	0.854503
BC004004	-1.62865	0.0716873	-0.318212	0.854745	-0.363452	0.783082	-0.346403	0.816039
Gm5814	-0.352512	0.317879	-0.197611	0.935361	-0.351695	0.494357	-0.346309	0.375657
Eif4enif1	-0.43006	0.037289	-0.219798	0.00968802	-0.117554	0.665187	-0.346106	0.216979
Ccnb1	0.634882	0.127865	0.396571	0.0335081	0.479062	0.244642	-0.345927	0.115248
Fscn3	-0.668494	0.0138566	0.179737	0.668511	-0.187342	0.711755	-0.345682	0.326274
Ripply2	-0.650323	0.0833606	-0.549225	0.125061	-0.521694	0.112124	-0.345468	0.664009
Ei24	-0.897122	0.032778	-0.624615	0.326226	-0.653922	0.29479	-0.345069	0.803493
Ttrap	-0.240009	0.368202	-0.243416	0.595086	-0.18292	0.236531	-0.344889	0.113989
Rdh13	-0.36145	0.862629	-0.435053	0.95733	-0.177962	0.674514	-0.344565	0.839894
Pde7a	-1.56929	0.00463371	-0.297345	0.384496	-0.319248	0.491294	-0.344503	0.385683
Polr1a	0.0139987	0.516752	-0.457041	0.783225	-0.184755	0.845413	-0.34424	0.932083
Fbxl19	1.34157	0.00323772	-0.590512	0.0267963	-0.330136	0.188932	-0.344139	0.306492
Igsf3	0.459689	0.309881	-0.34451	0.611537	0.125013	0.71544	-0.343941	0.665411
Tnpo1	-0.326392	0.179072	-0.209602	0.694145	-0.177578	0.68554	-0.343542	0.342305
1110034A24Rik	-0.429854	0.139078	0.186496	0.153995	-0.263895	0.518899	-0.342404	0.433089
Eif2ak4	-0.334278	0.658733	-0.768006	0.213213	-0.648334	0.257906	-0.342204	0.708698
Mtbp	-0.245926	0.425758	-0.247661	0.742881	0.429526	0.368937	-0.342089	0.578716
Gm10145	-0.553574	0.0297198	-0.0162004	0.828028	-0.208242	0.561947	-0.341777	0.374697
Med9	-0.232172	0.931857	-0.415255	0.555953	-0.28581	0.856036	-0.341574	0.692615
Slc35a5	-0.378433	0.334391	-0.482438	0.31937	0.0247696	0.633483	-0.341516	0.660304
Cisd2	0.194067	0.236465	-0.482885	0.564245	0.133298	0.28361	-0.341133	0.755293
Gm6378	-0.158974	0.535036	0.179988	0.778784	-0.0795987	0.559381	-0.341071	0.402766
Aftph	-1.99395	0.0573513	-0.415664	0.0735126	-0.322037	0.134721	-0.340023	0.389897
Arpc1b	-0.357886	0.436499	-0.44372	0.0859259	-0.236643	0.639243	-0.339941	0.441149
Chmp2b	-0.540862	0.00879298	0.074789	0.785746	-0.419931	0.176741	-0.339372	0.283127
Cdk10	-0.634932	0.119203	-0.535875	0.233283	-0.216633	0.906927	-0.338605	0.634217
Glipr1	0.310227	0.227119	-0.278933	0.585682	0.590078	0.132174	-0.33857	0.549946
Mad1l1	-0.315906	0.139043	-0.299341	0.00610703	-0.089856	0.434777	-0.338049	0.00573951
Exosc9	-0.544708	0.526559	-0.287383	0.957793	-0.475472	0.666208	-0.337893	0.952623
LOC100046516	-0.696911	0.0612847	-0.31611	0.615343	-0.459567	0.359054	-0.337479	0.582909
Zbtb37	-2.15894	0.0604335	0.210186	0.357842	0.0354037	0.725769	-0.337181	0.500495
LOC619711	-0.190713	0.738154	-0.649736	0.602776	-0.534976	0.756549	-0.336827	0.917978
Lrrc8e	-0.515936	0.141767	1.41999	0.485142	0.048322	0.979595	-0.336825	0.461231
Rbm16	-0.583523	0.227999	-0.511883	0.492947	-0.14524	0.772029	-0.336815	0.794716
Ulk1	-0.145923	0.145486	-0.520935	0.105941	-0.295358	0.0633464	-0.336688	0.459008
Tardbp	0.2819	0.253946	0.229887	0.159963	-0.1317	0.899724	-0.336547	0.377347
Rbms3	0.185348	0.254896	-0.354602	0.952384	-0.216171	0.735379	-0.336187	0.911517
2410088K16Rik	-0.135629	0.40303	0.49535	0.768952	-0.0283249	0.948337	-0.335808	0.29957
LOC100047971	-0.4837	0.296443	-0.0360476	0.965622	-0.296444	0.170139	-0.335087	0.266895
Rnf215	-0.398528	0.0208725	-0.435344	0.342749	-0.165303	0.511802	-0.335072	0.495993
Btf3l4	-0.679105	0.196155	-0.260951	0.819468	-0.305098	0.703845	-0.334993	0.600915
Ywhae	0.589801	0.210655	-0.283784	0.182703	-0.39642	0.146988	-0.334647	0.202715
Kcmf1	-0.669794	0.0528222	-0.48497	0.205262	-0.648802	0.0627848	-0.334644	0.622516
Cpsf2	-0.229153	0.231157	-0.47085	0.0747854	-0.106259	0.703157	-0.334535	0.878718
Abcc4	-0.257683	0.322678	0.0554946	0.638734	-0.238206	0.407769	-0.334267	0.266046
Fam167b	0.18998	0.937944	0.481393	0.234229	-0.130413	0.53817	-0.334054	0.173604
Zmym5	-0.606213	0.679038	0.0576663	0.495865	-0.383839	0.549506	-0.333809	0.47487
Tmem214	-0.682578	0.152116	-0.670078	0.120427	-0.303215	0.823755	-0.333576	0.605951
Flrt3	0.258244	0.231832	-0.104685	0.572988	0.0783618	0.412798	-0.333434	0.764605
Gm7730	-0.338334	0.368573	-0.0894295	0.922828	-0.121108	0.99685	-0.331806	0.354355
Cops7a	1.13457	0.00466816	0.451528	0.106986	0.34786	0.544477	-0.33153	0.389179
Lrrc57	-0.520499	0.0440684	-0.320874	0.247386	-0.247845	0.306539	-0.331316	0.274571
5730507C01Rik	-0.805928	0.0556433	0.265892	0.0386292	0.293778	0.396956	-0.331308	0.0794275
Kat2b	0.496092	0.187077	-0.10203	0.54462	-0.320722	0.91917	-0.331175	0.937064
Trp53bp1	0.429865	0.167062	-0.415796	0.509584	0.129738	0.594565	-0.33064	0.429165
Polr2e	-0.927452	0.0185961	-0.194931	0.38418	0.115124	0.931725	-0.330375	0.796197
Tesk2	-0.524026	0.0258244	-0.243535	0.253571	-0.0993703	0.58026	-0.330372	0.0887013
Sec62	1.49037	0.0023417	-0.37091	0.373111	-0.0615535	0.882826	-0.330311	0.473589
Tspan3	2.67647	0.00193552	-0.696713	0.581235	-0.232862	0.763358	-0.329849	0.872981
Gm12642	0.4431	0.0526965	-0.220231	0.748158	-0.0554401	0.956766	-0.329743	0.408054
Ube2o	-1.47316	0.0112729	-0.503291	0.430398	-0.276973	0.694001	-0.329403	0.701104
Phlpp	-0.209359	0.874272	0.0168101	0.486147	-0.171184	0.841272	-0.329147	0.905182
Nol8	-2.95328	0.0794703	-0.424144	0.0329596	-0.410422	0.23174	-0.328991	0.533728
BC003331	-0.396639	0.0151172	-0.378584	0.237891	-0.104652	0.518476	-0.328856	0.589409
Rc3h1	-0.712545	0.00136737	-0.342318	0.0344957	0.187944	0.403035	-0.328852	0.382115
Gm5117	-0.80261	0.000628077	-0.292028	0.292851	-0.206199	0.068526	-0.328569	0.182278
Mtch1	-0.494482	0.0135986	-0.143989	0.486278	-0.285151	0.266219	-0.32843	0.226361
Rrm2	1.21501	0.0778131	-0.456024	0.133955	0.514065	0.137774	-0.328243	0.191382
Fbxo3	-0.168718	0.679392	-0.645425	0.0108271	-0.471282	0.362466	-0.328222	0.452422
Map3k11	-0.483687	0.0214133	-0.224367	0.0527293	-0.376173	0.158003	-0.328164	0.223881
Tmco1	-0.0441179	0.734514	-0.689768	0.0104124	-0.248003	0.851301	-0.327444	0.722516
Strap	-0.701371	0.00864451	-0.27166	0.605364	-0.579414	0.00719506	-0.326811	0.170037
1810063B05Rik	-0.532707	0.238145	0.0301393	0.72306	-0.258397	0.717572	-0.326739	0.533725
Gm6357	-0.104706	0.625454	-0.660239	0.57273	-0.520532	0.777628	-0.326464	0.898668
Manea	-2.6444	0.00332699	-0.547546	0.177271	-0.30774	0.537661	-0.326052	0.441928
Set	-1.49899	0.0373704	1.37067	0.403648	-0.408378	0.316887	-0.325942	0.832606
Psmd6	-0.0353425	0.529389	-0.501797	0.623846	-0.206947	0.892596	-0.325824	0.905596
Jak1	-0.0351205	0.522269	0.157946	0.830562	0.264969	0.868684	-0.325546	0.221002
Sbno1	-0.440296	0.11683	-0.393086	0.0302334	-0.216044	0.260887	-0.32553	0.0924441
Eml5	0.434203	0.48394	-1.27727	0.670233	-0.0844168	0.827952	-0.325354	0.905366
Magoh	-0.630214	0.046423	-0.412694	0.518204	-0.307886	0.51818	-0.325253	0.592476
Gm13092	-0.342325	0.121645	-0.0526257	0.786289	-0.0299714	0.541259	-0.325161	0.0373477
Prrc1	0.281451	0.293049	-0.556325	0.236824	0.0886898	0.565216	-0.325107	0.662872
Dhx33	-0.179153	0.547426	-0.527149	0.648151	-0.284251	0.982998	-0.324931	0.910296
Sfrs15	-0.693041	0.155787	-0.390675	0.728501	-0.232985	0.929144	-0.324909	0.830558
Clk1	0.337836	0.273496	-0.38437	0.152387	-0.276402	0.678126	-0.324744	0.686974
LOC639700	-0.158317	0.509243	0.0100095	0.868573	0.0334962	0.83387	-0.32439	0.42655
Ykt6	-0.576546	0.00203254	-0.456362	0.00437553	-0.280404	0.39579	-0.324248	0.153634
Copz1	-0.653358	0.092594	-0.564187	0.192857	-0.369743	0.599874	-0.324238	0.548207
Cxxc5	-0.205254	0.182412	-0.53217	0.635102	-0.0215314	0.627362	-0.324217	0.959202
Med16	-0.705399	0.232904	-0.730713	0.204291	-0.491517	0.673369	-0.324147	0.533128
Sarnp	-0.351122	0.326665	-0.5288	0.384181	-0.314267	0.650878	-0.32414	0.584772
OTTMUSG00000016571	-0.449242	0.235754	-0.204049	0.792296	-0.233306	0.860478	-0.324	0.965643
Hccs	-0.726021	0.0344374	-0.228694	0.416518	-0.174935	0.421217	-0.323928	0.0443203
Zfp407	-0.256346	0.396591	-0.0570866	0.927013	-0.312307	0.724186	-0.323879	0.647118
Rbbp4	-0.377356	0.023126	-0.434815	0.110003	-0.305027	0.118188	-0.323293	0.169799
D3Ertd751e	0.0909685	0.578259	2.02587	0.0484684	-0.427292	0.812792	-0.323179	0.944836
Rnf123	-0.260446	0.384349	-0.409119	0.0826521	-0.00883373	0.806798	-0.322607	0.822169
Dpp8	-0.58562	0.000502909	-0.0552621	0.715698	-0.312999	0.197818	-0.322352	0.283614
Gpr107	0.318677	0.214211	-0.50431	0.0349626	-0.367177	0.275745	-0.322325	0.226309
Aff1	-1.74419	0.14814	-0.193584	0.702609	-0.294438	0.490545	-0.321906	0.480735
Dyrk1a	-0.125799	0.659605	-0.120032	0.346039	-0.254297	0.424387	-0.321398	0.156129
C030048B08Rik	-2.05911	0.00507673	0.152404	0.761725	-0.174197	0.391883	-0.321244	0.306381
Tmc4	-0.671596	0.034141	-1.62394	0.0122449	-0.197614	0.30644	-0.320884	0.119024
Scrib	-0.302556	0.450046	-0.682168	0.114753	-0.347245	0.460883	-0.320826	0.605011
Acss3	-1.6415	0.0442768	0.304633	0.390049	-0.233857	0.69846	-0.320564	0.571296
Nop56	-0.00760412	0.881948	-0.26475	0.549502	0.0351184	0.765268	-0.320371	0.0680091
Atg4a	-0.601625	0.0419555	-0.416721	0.258623	-0.487183	0.0487664	-0.320162	0.257479
Myd88	0.0868742	0.927935	-0.111478	0.283735	-0.0668033	0.427916	-0.319785	0.188005
Dstyk	0.652832	0.0137498	-0.344766	0.281623	-0.272182	0.514713	-0.319686	0.508771
Lca5l	-0.518802	0.154705	-0.391749	0.501983	-0.366563	0.632748	-0.319679	0.547471
Cask	-0.155947	0.551421	3.74776	0.291274	-0.247757	0.368329	-0.319564	0.0728846
Ddx46	0.252273	0.221674	-0.470195	0.0341789	-0.166551	0.444505	-0.31953	0.0799122
Nosip	-0.824356	0.0872277	0.329702	0.676008	0.00538	0.571247	-0.319503	0.833644
Gm10784	-0.238019	0.881133	-0.260203	0.915455	-0.266161	0.874498	-0.319082	0.703481
Hnrnph2	-0.349763	0.648721	-0.337011	0.817474	-0.255606	0.87747	-0.318321	0.756133
Gm14277	-0.590108	0.0227938	-0.338802	0.263061	-0.1356	0.499046	-0.318206	0.293999
Dynll2	0.415464	0.0141496	0.0957025	0.645084	-0.399918	0.466945	-0.317906	0.529387
Glrx3	-0.617339	0.0800917	-0.318362	0.424153	-0.380896	0.330203	-0.317375	0.309244
Cep72	-0.417817	0.83865	-0.219046	0.833569	-0.117815	0.488034	-0.317269	0.203714
Mcm4	-0.134264	0.311753	-0.27438	0.0338486	0.0100899	0.825624	-0.316928	0.0351579
C030046E11Rik	-0.688861	0.00271361	-0.747577	0.247968	-0.575907	0.00449715	-0.315992	0.459038
Zc3h7a	-0.617801	0.0354672	-0.556916	0.278739	-0.349044	0.276518	-0.315935	0.658628
Gm5500	0.0794454	0.330025	-0.453344	0.777106	-0.274016	0.935682	-0.315911	0.981574
Nufip1	-0.708688	0.597769	4.40916	0.236788	-0.368451	0.614649	-0.315656	0.856515
Zfp800	-0.0124846	0.445254	-0.150775	0.656949	-0.0539799	0.814783	-0.315305	0.115006
Rnf2	-0.110263	0.490763	-0.431784	0.0566491	-0.389963	0.270138	-0.315278	0.324663
Atp5sl	-0.157642	0.974555	-0.469632	0.125819	-0.26335	0.121057	-0.315122	0.329214
Cbwd1	-0.429202	0.241773	-0.106241	0.527383	-0.389738	0.203965	-0.314873	0.377273
Acpl2	0.253751	0.226478	-0.390772	0.817322	0.179315	0.351403	-0.314578	0.988587
Yeats4	0.0398186	0.688906	0.271441	0.361242	0.0633589	0.527776	-0.314324	0.361722
Sfrs3	-0.316405	0.118163	-0.166746	0.355835	-0.17024	0.0654474	-0.314192	0.0433118
Laptm5	0.0712339	0.516939	0.446182	0.871703	0.556504	0.655111	-0.314058	0.187718
Mphosph10	-0.589936	0.0109179	-0.431632	0.485566	-0.294763	0.0836731	-0.313685	0.465026
Ptma	-0.366786	0.365008	-0.186686	0.635728	-0.35378	0.0335256	-0.313451	0.232784
Srrm1	-0.125478	0.835597	-0.18677	0.0199293	-0.150139	0.564643	-0.312929	0.431336
Ccdc127	-1.68773	0.0289968	-0.194553	0.0438832	-0.242706	0.528068	-0.312452	0.424199
Rbm9	0.168285	0.250648	-0.278709	0.957037	0.0481731	0.441173	-0.312406	0.514536
Necap1	-0.395015	0.488701	-0.276182	0.674277	-0.245424	0.745069	-0.312378	0.523069
Sap30l	-0.687096	0.101732	-0.388804	0.689291	-0.385583	0.658871	-0.312357	0.770262
Btf3	-0.29248	0.260554	-0.348517	0.247055	-0.190533	0.353208	-0.312238	0.0831485
Ppp6c	-0.65406	0.043775	-0.365417	0.486409	-0.385511	0.483433	-0.311791	0.69645
Zfp384	-0.434297	0.349777	-0.639916	0.0421469	-0.36006	0.35488	-0.311749	0.441777
Lrp10	-0.3684	0.0368158	-0.475971	0.00122793	-0.373511	0.0057652	-0.31146	0.17651
Mll1	-0.725829	0.0152222	-0.646801	0.014115	-0.246802	0.26217	-0.310959	0.426308
Fpr-rs6	-1.4595	0.606936	3.4012	0.213423	-1.09163	0.675447	-0.310947	0.862638
LOC633860	-0.45479	0.233803	-0.406929	0.274423	-0.332888	0.201473	-0.310713	0.321086
Slc22a15	-0.490508	0.259966	0.131798	0.583352	-0.180036	0.38785	-0.310505	0.422302
Svil	-1.34577	0.00366515	-0.163981	0.213957	0.181355	0.311767	-0.31038	0.377619
Dclre1c	-2.10174	0.0209737	-0.597605	0.140425	-0.225197	0.918202	-0.310346	0.736279
LOC673806	-0.787325	0.0106525	-0.514277	0.0594951	-0.316516	0.413892	-0.310314	0.667276
Tpp2	-0.555808	0.0296612	-0.0938384	0.412485	-0.237499	0.368872	-0.310245	0.322441
Il34	-0.36638	0.900277	-0.444222	0.98605	-0.140669	0.609731	-0.310198	0.850476
Hip1	-0.0376461	0.867475	-0.099782	0.499214	-0.068999	0.835426	-0.310113	0.32355
Sh2b2	-0.324474	0.180568	-0.277018	0.117162	-0.19586	0.525492	-0.310034	0.21623
LOC544983	-0.147672	0.765594	-0.644943	0.424787	-0.506012	0.629475	-0.309686	0.974069
Higd1a	1.79543	0.00184223	0.629046	0.0030174	-0.471702	0.437252	-0.309407	0.635809
LOC100044811	0.150511	0.456288	0.294282	0.20543	-0.239659	0.449508	-0.30933	0.311921
Tox4	0.247806	0.0877145	-0.328282	0.409102	-0.151186	0.927103	-0.308951	0.55137
Zfp846	-0.106938	0.977397	-0.376172	0.814269	-0.218671	0.848785	-0.308875	0.947225
Arhgef11	1.20746	0.00295853	-0.539487	0.320884	0.312457	0.564598	-0.308702	0.6355
Hjurp	0.155493	0.209941	-0.177745	0.303462	0.308325	0.506521	-0.308682	0.449693
Tgm2	1.89603	0.262666	-0.417498	0.0906811	-0.439445	0.13592	-0.308537	0.305031
Gm9169	-0.443962	0.315103	-0.372517	0.659204	-0.273812	0.737171	-0.308537	0.650801
9130011J15Rik	0.447563	0.0717338	-0.264723	0.17827	-0.233424	0.331631	-0.307602	0.180193
2310044H10Rik	-0.32721	0.0182162	-0.379023	0.277931	-0.261429	0.613313	-0.307532	0.553099
Nipbl	-0.788154	0.382486	-0.248529	0.782655	-0.105046	0.562693	-0.307341	0.878306
Polr2k	-0.731671	0.00782842	-0.144968	0.620302	-0.328434	0.349273	-0.307324	0.487172
Xpot	-0.264714	0.876426	-0.19064	0.96921	-0.299391	0.783652	-0.307307	0.800544
XM_001479174	-0.453332	0.158665	-0.479328	0.439175	-0.148936	0.965469	-0.307249	0.590363
Rfx1	-0.33398	0.106222	-0.298058	0.249898	-0.0870376	0.434767	-0.306939	0.252172
Herpud2	-0.564302	0.0421335	0.105781	0.358541	-0.0866652	0.966841	-0.306915	0.481865
Map3k12	-0.288757	0.110159	-0.207955	0.743361	-0.0236281	0.859398	-0.306483	0.830211
Dclk1	-0.692584	0.0940354	-0.142506	0.724541	-0.678746	0.321063	-0.306461	0.445899
Igf2bp1	-1.67674	0.029415	-0.0519738	0.513352	-1.65058	0.0238001	-0.306414	0.439539
Gm13835	-0.574923	0.0453797	-0.279971	0.734812	-0.370918	0.404118	-0.306255	0.54586
Man2a2	-0.13571	0.469803	-0.599959	0.85479	0.15786	0.35047	-0.305772	0.603177
Nol6	0.547141	0.416604	-0.727705	0.300151	-0.0667815	0.735516	-0.305522	0.890197
Gipc1	-0.00921329	0.911115	-0.304277	0.543177	-0.392866	0.394006	-0.305224	0.411638
Fbxo33	-0.248898	0.324862	-0.365255	0.206672	-0.162054	0.21275	-0.305033	0.0854634
Zcchc2	-0.374073	0.331023	-0.244232	0.396485	-0.384837	0.186817	-0.30464	0.167016
Mpp7	0.455201	0.0786984	2.28663	0.0186764	0.382251	0.272556	-0.304492	0.827696
LOC100048654	-0.577237	0.0192128	-0.363769	0.0146967	-0.365975	0.201399	-0.304462	0.165098
Znrd1	-0.660587	0.00651546	-0.41787	0.0258216	-0.179269	0.441647	-0.304168	0.289456
4933407H18Rik	-1.46548	0.00948736	-0.706994	0.00982835	-0.671406	0.125099	-0.304112	0.654847
Gm9518	-0.276822	0.555353	-0.287873	0.665546	-0.1067	0.99592	-0.303985	0.357381
Rbks	-0.653785	0.0160968	-0.634	0.0273065	-0.376124	0.397031	-0.303806	0.418067
LOC100044937	-0.891108	0.00833827	-0.0239585	0.901463	-0.319711	0.414933	-0.303705	0.371655
Ctnnb1	0.700314	0.00870274	-0.246586	0.170206	-0.331495	0.0705716	-0.303681	0.125735
Kdm3b	-0.44702	0.701268	-0.0637716	0.542121	-0.21953	0.831484	-0.303558	0.991148
Tfb2m	-0.49032	0.422552	-0.667629	0.203635	-0.368792	0.680582	-0.303473	0.79683
Larp2	0.0780733	0.350822	-0.355596	0.619797	-0.279898	0.681017	-0.303219	0.657666
Gng8	-0.0495261	0.936458	0.578293	0.2336	0.333013	0.726947	-0.302675	0.53269
Gm12263	0.216904	0.127386	-0.245266	0.452432	-0.294185	0.674001	-0.302221	0.641897
Prr8	2.19058	0.0600741	-0.369638	0.499903	0.237539	0.884375	-0.301827	0.706226
Ankrd26	-0.264461	0.0366935	-0.374861	0.332787	-0.244512	0.24819	-0.301522	0.506034
Slc4a7	-0.332321	0.0531401	-0.247067	0.425759	-0.29421	0.234669	-0.301328	0.893928
Ap3d1	0.152083	0.356401	-0.440105	0.239227	-0.307282	0.351725	-0.301307	0.0470866
B4galt1	-0.736363	0.013628	-0.484308	0.259345	-0.204636	0.581808	-0.300844	0.258451
Pik4cb	-0.559486	0.0433932	0.0833368	0.77148	0.0557354	0.871579	-0.30046	0.404737
Phf1	-0.46154	0.204788	-0.320435	0.687692	-0.183028	0.780941	-0.300246	0.629633
Stradb	-0.11848	0.733691	-0.0125688	0.950538	-0.368894	0.267477	-0.300183	0.348456
Tceb1	0.187263	0.176494	-0.163627	0.0203858	-0.213789	0.0375167	-0.299822	0.103602
Lbr	-0.482363	0.0308865	-0.26707	0.520377	-0.278756	0.0132187	-0.299561	0.163201
Sfrs12	-0.456584	0.115925	-0.432395	0.130876	-0.321821	0.327627	-0.299493	0.488008
U2af1l4	-0.745267	0.0299943	-0.660117	0.0334533	-0.530217	0.338084	-0.29902	0.533618
2310035K24Rik	-0.180141	0.503253	-0.591369	0.0780648	-0.498957	0.187499	-0.298983	0.288157
Zfp143	-0.0417822	0.378543	2.14746	0.200783	-0.212894	0.893142	-0.298969	0.77969
Lpcat1	0.398706	0.210162	-0.384415	0.890789	0.201969	0.38779	-0.298724	0.80022
Plekhb2	1.85889	0.00529001	0.488979	0.370128	0.503392	0.356154	-0.298457	0.691491
Kpnb1	0.34104	0.140621	0.431747	0.115474	-0.00580215	0.705656	-0.298329	0.54959
D030056L22Rik	-0.795777	0.00515474	-0.401915	0.341191	-0.246804	0.585108	-0.297069	0.440188
Obfc2a	-2.15168	0.129995	-0.647525	0.0673157	0.111812	0.938891	-0.296941	0.411068
Galnt11	-0.291264	0.788322	-0.555021	0.265835	-0.370147	0.661425	-0.296779	0.793381
Pcyt1a	-0.259033	0.258248	-0.180873	0.941285	-0.227502	0.93828	-0.296219	0.693763
Med31	-0.341505	0.114075	-0.066089	0.377133	-0.215549	0.356261	-0.295877	0.225518
Gm6436	-0.229525	0.223588	0.0694876	0.567626	-0.153052	0.34223	-0.295177	0.268859
Zdhhc5	-0.499407	0.26091	-0.530908	0.0960401	-0.365262	0.427028	-0.295164	0.558005
Zfp433	-0.339212	0.110319	-0.463834	0.0548521	-0.262706	0.210517	-0.295118	0.204013
Nbr1	-0.496691	0.664881	0.323841	0.0648102	-0.387401	0.878759	-0.295109	0.965411
2610029G23Rik	0.241283	0.299089	-0.570532	0.0722202	0.00990867	0.732266	-0.29497	0.503991
Pgs1	0.0184294	0.669731	-0.296698	0.424726	-0.164128	0.701606	-0.294676	0.446282
Sub1	-0.50846	0.136196	-0.167466	0.655142	-0.247502	0.10615	-0.294302	0.194709
E130308A19Rik	0.637022	0.101519	-0.287001	0.765667	-0.0382964	0.645234	-0.294097	0.514943
LOC665048	-0.214526	0.424609	0.0633291	0.394795	-0.349769	0.55278	-0.294054	0.214924
Armc5	-0.603532	0.126213	-0.443193	0.339565	-0.20152	0.940614	-0.293839	0.776755
Aig1	-0.237686	0.19263	-0.119195	0.241983	-0.237383	0.152796	-0.293821	0.220007
Cep192	-0.662326	0.19627	0.09189	0.738766	-0.212123	0.341825	-0.293696	0.202075
Gm6530	-0.132744	0.623215	-0.692239	0.578183	-0.492315	0.844417	-0.293476	0.793141
Barx2	-0.334112	0.478386	-0.610699	0.0234312	0.639919	0.0603201	-0.293441	0.304457
Baz2a	-2.59378	0.000225487	-0.352122	0.119289	-0.236288	0.172425	-0.29315	0.488731
Pcdhga7	-2.16257	0.00110759	-0.705468	0.0459805	-0.206297	0.894122	-0.293114	0.648354
Tmem132a	-0.459239	0.0280195	-0.373874	0.00660399	-0.289291	0.228142	-0.292989	0.137126
Gm6578	-0.720354	0.0637641	-0.276824	0.562624	-0.292923	0.479193	-0.292307	0.437779
Ube2t	0.289386	0.951549	-0.402237	0.188946	0.575271	0.532951	-0.292189	0.29197
Kdm5c	-0.22344	0.594312	-0.449291	0.123289	-0.248343	0.668247	-0.29204	0.539752
Trmt1	-0.670173	0.019112	-0.543127	0.14557	-0.285106	0.548769	-0.291911	0.547671
Tns1	-0.163185	0.50505	-0.387248	0.0278127	-0.223692	0.0343117	-0.291865	0.692843
Phf20l1	-0.766351	0.00392358	-0.158989	0.430623	-0.243997	0.189165	-0.291765	0.480766
Sf1	0.637494	0.0063095	-0.457593	0.0100709	-0.23679	0.201305	-0.291658	0.148966
LOC100048689	0.288925	0.225409	-1.09048	0.821452	0.393235	0.207857	-0.291332	0.637645
Smap2	-0.4184	0.291401	-0.0293253	0.909066	0.0080293	0.962615	-0.2913	0.396797
Cnot2	-0.796482	0.030308	-0.269653	0.120502	-0.382093	0.476209	-0.291116	0.597744
Jarid2	-0.247163	0.20047	-0.0455691	0.730471	-0.0386492	0.692678	-0.291044	0.144339
Mki67ip	-0.2478	0.735747	-0.267082	0.758776	-0.176605	0.959797	-0.290932	0.653968
Agpat5	-0.118652	0.245184	-0.234715	0.0969803	-0.4546	0.151537	-0.290363	0.130667
Rnf149	2.32531	0.000517472	0.526457	0.251581	-0.169609	0.773789	-0.290323	0.236345
Ptpre	0.235577	0.326975	-0.0355476	0.786325	-0.180877	0.373826	-0.290106	0.0758974
Glb1	1.91549	0.0369039	-0.819433	0.166999	-0.328958	0.777686	-0.289963	0.869057
Usp25	-0.700385	0.0109358	-0.30493	0.561678	-0.445263	0.0439199	-0.289867	0.39864
Fes	0.254149	0.311644	-0.345636	0.200057	-0.0518808	0.944739	-0.289797	0.205903
Pacrgl	-0.365823	0.0571127	0.0389538	0.921094	-0.131699	0.670007	-0.289769	0.0148551
EG628171	-1.09331	0.537716	2.38384	0.414653	-0.928799	0.65667	-0.289636	0.844923
Trappc2	-0.0127026	0.614779	0.466109	0.159656	0.357947	0.513492	-0.289557	0.858013
Smg1	-0.718405	0.0634291	-0.514433	0.409779	-0.206309	0.797845	-0.289534	0.68379
Pigv	-1.53599	0.0126623	-0.425899	0.894204	-0.395214	0.366419	-0.289462	0.929947
Psmd12	-0.605816	0.279851	0.0358343	0.531311	-0.309381	0.409847	-0.289232	0.603449
6720456B07Rik	-0.419215	0.055566	-0.190391	0.731874	-0.240825	0.652467	-0.289143	0.398376
Yaf2	-0.340384	0.26215	-0.195611	0.815698	-0.382077	0.143872	-0.289039	0.435881
Zfp62	-0.685405	0.0116102	-0.0395087	0.632595	-0.348234	0.281949	-0.288713	0.263475
Lrrc25	0.186577	0.848331	0.16448	0.944008	0.225443	0.808489	-0.288312	0.278012
Nme2	-0.468224	0.0814814	-0.230781	0.545537	-0.115629	0.860023	-0.288059	0.441872
Lnpep	-0.034046	0.841814	0.0387863	0.978265	0.0310613	0.995737	-0.288009	0.149203
Sumf1	-0.00746409	0.706982	-0.430786	0.610895	-0.164633	0.960989	-0.287281	0.827662
Ythdc1	-0.217528	0.386568	-0.312009	0.260506	-0.250119	0.175271	-0.287268	0.0241625
BC055324	-0.42339	0.372601	-0.389926	0.689938	0.247698	0.318678	-0.286831	0.782343
Mapk8ip3	0.513413	0.48324	-0.446573	0.114002	-0.207711	0.70322	-0.286346	0.601711
Parp3	0.428521	0.232025	-0.710905	0.228645	0.0950441	0.604445	-0.286104	0.909014
Trp53inp2	-0.0322679	0.717469	0.0693747	0.402906	-0.245231	0.766195	-0.286005	0.673376
Cstf2	-0.283607	0.283669	-0.134298	0.548677	-0.183198	0.76466	-0.285943	0.442197
Eea1	-0.66331	0.0762237	-0.461829	0.577949	-0.275456	0.759902	-0.28579	0.772197
Gtf2ird2	-0.485878	0.360355	-0.751326	0.202324	-0.238358	0.902879	-0.285116	0.839169
Mrps24	-0.587137	0.0195802	-0.175332	0.713736	-0.27006	0.522466	-0.285086	0.415853
Senp6	-0.502362	0.0354232	0.142834	0.361783	-0.084932	0.629505	-0.28507	0.309426
Fxr2	-0.0411328	0.693087	0.107474	0.382133	-0.561238	0.115102	-0.284955	0.581453
Rtn3	-1.62419	0.00727071	-0.359612	0.745091	-0.47663	0.411378	-0.284763	0.833742
Wdfy1	-0.476138	0.0224177	-0.25943	0.191304	0.105862	0.385424	-0.284463	0.273137
LOC674427	-0.163537	0.628912	-0.209818	0.589605	-0.0866098	0.822992	-0.284439	0.224965
AA408296	1.52614	0.0429363	-0.209069	0.826729	-0.137655	0.666129	-0.284117	0.452761
Trpm4	-0.277345	0.429872	-0.444379	0.0248649	-0.299468	0.465371	-0.284077	0.164708
Dhx58	-0.338184	0.978861	-0.562943	0.578629	-0.251053	0.824544	-0.283888	0.865842
Ncapd2	0.499083	0.16066	-0.723356	0.00245687	0.0318921	0.628254	-0.283672	0.687132
Lats2	-0.482567	0.0506068	0.194057	0.613295	-0.298643	0.313737	-0.283637	0.130058
Vmn2r5	-0.576	0.0358242	-0.666971	0.0106288	-0.592433	0.0556233	-0.283556	0.279096
Dcaf13	0.605245	0.0979676	-0.234648	0.606447	0.135204	0.639776	-0.283444	0.688237
5430437P03Rik	-0.497254	1.76e-05	-0.184072	0.385277	-0.323166	0.16446	-0.283362	0.250712
Hiat1	-0.397457	0.323132	-0.0244031	0.827529	-0.0126457	0.878342	-0.283068	0.488685
Rheb	-0.177882	0.781591	-0.481114	0.383984	-0.336232	0.447946	-0.282269	0.552715
Rbm27	-0.566051	0.0314689	-0.179696	0.663139	-0.192	0.351065	-0.281892	0.324799
Cdc42se1	0.510026	0.16167	-0.431156	0.0344869	-0.00188558	0.99574	-0.281497	0.444017
Gm5406	-0.516833	0.0192097	-0.110182	0.479362	-0.391475	0.169072	-0.281432	0.274641
Gm6625	-0.389741	0.399444	-0.0385615	0.810011	-0.2622	0.263597	-0.281374	0.343443
Rela	0.102156	0.51679	-0.28273	0.158477	-0.399289	0.0526869	-0.281291	0.0466146
Kctd20	-0.155111	0.0500453	-0.38994	0.101353	-0.140906	0.519647	-0.281245	0.0945342
Gnl2	-0.174698	0.429321	-0.401194	0.0103541	-0.410467	0.239236	-0.281081	0.0147537
Zfand3	-0.200772	0.844796	-0.325585	0.446723	-0.529919	0.109142	-0.280964	0.682186
Hnrnpm	-0.188516	0.875832	-0.49314	0.459599	-0.285325	0.592065	-0.280707	0.679607
Esco1	-0.311807	0.0547595	0.313116	0.650815	-0.0715874	0.659983	-0.28061	0.408953
Zdhhc9	-0.755044	0.396633	-0.373796	0.735337	-0.0747156	0.638199	-0.280131	0.921558
Vprbp	-0.524293	0.0312452	-0.354039	0.301198	-0.392489	0.302046	-0.280063	0.30158
Gm10036	-0.208106	0.343237	-0.337643	0.0424534	-0.144268	0.589082	-0.279548	0.0131139
Smarce1	0.154744	0.222962	-0.207599	0.424093	-0.124202	0.436278	-0.279377	0.0535996
Gm7053	-0.652517	0.120523	-0.434222	0.251332	-0.290764	0.496873	-0.279375	0.654107
Ptgfrn	0.0714425	0.792607	-0.132493	0.730039	0.244749	0.455208	-0.279212	0.392371
Ldhal6b	-0.492148	0.724321	0.310295	0.381072	-0.369648	0.86497	-0.279088	0.987367
Pcdh18	-0.217649	0.6212	-0.493785	0.311527	0.0954523	0.719076	-0.278027	0.593559
Erp44	1.56333	0.0410542	-0.0389105	0.559162	0.172282	0.0795064	-0.277943	0.204658
Dvl1	-0.651791	0.0230342	-0.469425	0.0231205	-0.361377	0.122208	-0.277514	0.13325
Zbtb20	0.0483694	0.772011	-0.536118	0.0810173	-0.120851	0.156594	-0.277129	0.0493916
Med13l	-0.115432	0.44343	0.112297	0.554633	-0.171383	0.517622	-0.276882	0.30248
Zmynd11	-0.805487	0.00306065	-0.193955	0.651531	-0.463115	0.0743345	-0.27674	0.435819
Msl3	0.887026	0.118423	0.29032	0.716122	-0.219389	0.855074	-0.276472	0.948357
LOC100047308	0.000179768	0.964304	-0.313279	0.424259	0.192718	0.750261	-0.276097	0.571756
0610037M15Rik	0.298078	0.00703728	-0.616413	2.16e-05	-0.617905	0.0326067	-0.275831	0.195907
Rsl1	-0.0572004	0.847321	-0.0826149	0.432799	-0.155459	0.566933	-0.275701	0.0167265
Naca	-0.324121	0.185072	0.0961459	0.847161	-0.0480242	0.608043	-0.275496	0.370678
Slc26a10	-1.74385	0.00605428	0.0610498	0.574351	-0.253926	0.547886	-0.275366	0.298556
LOC100048581	-0.401397	0.234307	-0.212958	0.782523	-0.192799	0.559942	-0.275108	0.566789
Gm5939	-0.0174499	0.823039	-0.415552	0.132137	-0.100999	0.872431	-0.27503	0.412231
Abt1	-0.396602	0.602817	-0.530736	0.468669	-0.47135	0.387786	-0.2748	0.894858
9030624J02Rik	0.0475674	0.464378	-0.516012	0.298965	-0.0353734	0.75716	-0.27475	0.153086
Pik3r1	-2.29288	0.00178166	-0.0289542	0.822848	0.0389757	0.663519	-0.274728	0.412186
Arpc4	-0.429912	0.062856	-0.439224	0.00467823	-0.231007	0.318438	-0.274303	0.261689
H2afy	0.370944	0.123368	-0.450246	0.205187	-0.0766762	0.86733	-0.274168	0.029283
D17Wsu104e	-0.394671	0.161298	-0.220744	0.452041	-0.253538	0.406251	-0.273981	0.548729
Gm8387	-0.828813	0.00684591	-0.279181	0.59623	-0.287691	0.548649	-0.273864	0.502043
Asf1a	-0.462049	0.0964739	-0.261947	0.384159	-0.264225	0.911851	-0.273794	0.872135
Gm4617	-0.4267	0.33169	0.00308386	0.889554	-0.258183	0.169633	-0.273686	0.300876
Patl1	0.0382867	0.97612	-0.25594	0.286582	-0.267964	0.13192	-0.273125	0.0801899
AK173292	-0.294515	0.878221	-0.304683	0.893656	-0.108001	0.801595	-0.273105	0.949988
Metapl1	-0.400437	0.435862	-0.64169	0.147158	-0.160445	0.944252	-0.273056	0.766434
Abcc1	-0.430595	0.129681	-0.343768	0.20548	0.0351709	0.652024	-0.272876	0.238907
Hinfp	-0.553866	0.0861209	-0.87395	0.00483031	-0.282226	0.351871	-0.272563	0.296159
Trmt6	-0.457932	0.0535902	-0.411362	0.278381	-0.220399	0.592217	-0.27246	0.482511
Glt28d2	-0.103927	0.956665	0.30019	0.208349	-0.0801884	0.781263	-0.272213	0.845434
Map4k3	-1.15426	0.134418	-0.24236	0.00708498	-0.517046	0.0463654	-0.272122	0.403859
Azi2	-0.759856	0.00255379	-0.654245	0.292664	-0.255005	0.380307	-0.271708	0.373242
Cpsf7	-0.328019	0.055903	-0.303862	0.213925	-0.0747312	0.3258	-0.271272	0.207361
Lig1	-0.290844	0.159143	-0.347255	0.019369	0.12933	0.537591	-0.271262	0.127277
Gm5811	-0.102966	0.673838	-0.601611	0.615772	-0.435643	0.856733	-0.271255	0.878872
LOC675001	-0.00110594	0.782054	0.0848303	0.454269	0.140957	0.453149	-0.270775	0.824317
Deb1	-1.37535	0.0690614	-0.330482	0.634496	-0.296311	0.7295	-0.270302	0.524268
LOC100046028	-0.484593	0.0962426	0.234546	0.832652	0.339433	0.375545	-0.269924	0.526598
Tyms	0.223269	0.319078	0.273184	0.24044	-0.0665747	0.774119	-0.269839	0.303945
2410042D21Rik	-0.544575	0.0325047	0.202874	0.334174	0.0450172	0.819381	-0.269565	0.202404
Gm5880	0.148203	0.285965	-0.530331	0.721604	-0.305058	0.968588	-0.269563	0.905386
LOC100047837	-0.236779	0.0628348	-0.106288	0.3099	-0.235836	0.317299	-0.26939	0.0357802
Leprotl1	-0.351304	0.0659527	-0.152167	0.0651732	0.161981	0.333131	-0.2691	0.349333
Zfp599	-0.626181	0.823403	0.0350145	0.557914	0.158656	0.510491	-0.269016	0.824796
Hspbp1	-0.618272	0.0461706	-0.363133	0.231551	-0.225152	0.729904	-0.268571	0.0983047
Gm5425	-0.0818068	0.986904	0.0895456	0.595265	-0.0175339	0.819878	-0.268517	0.547057
4930535B03Rik	-0.595585	0.00996014	-0.70425	0.0695928	-0.239393	0.826057	-0.268484	0.833057
2310028O11Rik	-1.33207	0.041035	-0.385957	0.74357	-0.32402	0.87819	-0.268392	0.973399
Gm9174	-0.465785	0.00981135	-0.275087	0.276479	-0.102942	0.599993	-0.267791	0.141285
Gmeb2	0.121087	0.15647	-0.450723	0.179453	-0.257888	0.356098	-0.267753	0.2324
1190002F15Rik	-0.231872	0.436828	0.0138176	0.909319	0.434879	0.122694	-0.26729	0.588474
4930512J16Rik	-0.204284	0.595813	0.0999015	0.909633	0.551891	0.611989	-0.267054	0.454248
Gm6599	-0.440985	0.284774	-0.210579	0.561666	-0.163897	0.4826	-0.266981	0.576664
Rg9mtd1	-0.071015	0.821881	-0.483155	0.528529	-0.192677	0.964594	-0.266968	0.871005
Slbp	-0.61725	0.01741	-0.115496	0.503444	-0.110022	0.4073	-0.266951	0.349629
Mrps17	0.829541	0.0227603	0.485462	0.177079	0.425904	0.428997	-0.266891	0.908815
Nupl2	-0.708315	0.0270522	0.35562	0.282595	0.120952	0.591161	-0.26678	0.497182
Heatr5a	-0.362224	0.366998	-0.533317	0.193377	-0.20446	0.808117	-0.266267	0.702875
LOC100047186	-0.544276	0.0279397	0.0575495	0.852945	-0.298871	0.0100522	-0.266106	0.407975
Fam49b	-0.476364	0.128665	-0.352111	0.00375034	0.191729	0.397151	-0.26581	0.260838
Gm4674	-0.20162	0.315719	0.247415	0.588593	-0.034928	0.631705	-0.265446	0.393543
Spag9	-0.505935	0.0250099	-0.222774	0.366937	-0.406969	0.142998	-0.265307	0.294037
B230219D22Rik	-2.01796	0.00104907	-0.286791	0.386208	-0.148852	0.327766	-0.264988	0.165229
Il17d	0.309672	0.325178	-0.677337	0.309779	-0.263859	0.935183	-0.264908	0.930937
Zfp771	-0.761014	0.126456	-0.657666	0.174259	-0.300617	0.892492	-0.264905	0.917097
Ino80e	-0.437781	0.080555	-0.253651	0.669449	-0.15745	0.845365	-0.264501	0.603036
Manf	0.407524	0.056902	-0.390747	0.206687	-0.140204	0.764185	-0.264324	0.642548
Amdhd2	-0.727656	0.0632228	-0.444509	0.585901	-0.260726	0.841471	-0.264284	0.816291
Pgk1	-0.367477	0.474147	-0.608689	0.329782	-0.42922	0.539902	-0.264232	0.742939
Coq10b	-0.209456	0.75313	-0.449075	0.0983883	-0.351781	0.48505	-0.264008	0.579045
Gm5151	-0.435346	0.107918	-0.238209	0.599666	-0.26422	0.364802	-0.26389	0.264349
Pwwp2b	-0.653747	0.10917	-0.291883	0.891917	-0.372905	0.541997	-0.263786	0.875529
Mat2b	-0.197526	0.316798	-0.445827	0.673873	-0.213983	0.989439	-0.263734	0.901794
2310039H08Rik	-0.729336	0.0336334	-0.385287	0.555046	-0.328601	0.669039	-0.263722	0.762279
Mat2a	0.055926	0.631992	-0.622262	0.171214	-0.025411	0.814994	-0.263345	0.737615
Klhdc10	-0.190373	0.740753	-0.0949831	0.0717585	-0.315019	0.266598	-0.263059	0.0769476
Appl1	0.370758	0.224116	-0.268821	0.768553	-0.0569029	0.775444	-0.262957	0.660761
AW146020	-0.282926	0.950097	0.166343	0.42202	0.288403	0.309492	-0.262736	0.928261
Gm8878	-0.16246	0.886502	-0.459264	0.54623	-0.407869	0.590902	-0.262565	0.889364
C530043G21Rik	-0.228349	0.946816	-0.333679	0.753147	-0.439054	0.447423	-0.26244	0.850324
Mark3	1.493	0.0285082	-0.354276	0.00913024	-0.149342	0.344761	-0.262348	0.398399
Zfp287	-0.772858	0.0537049	-0.707863	0.0117875	-0.202489	0.873721	-0.262241	0.842473
LOC633178	-0.618255	0.0798394	0.157942	0.817113	-0.0829026	0.402186	-0.262073	0.303332
Hmgb1	-0.690566	0.0652485	-0.143957	0.896756	-0.29703	0.251516	-0.261824	0.813098
Gm6621	0.216752	0.407736	0.0630884	0.538168	-0.06451	0.861769	-0.261728	0.347708
Lrp11	0.191776	0.640983	-0.459173	0.169142	-0.12714	0.719014	-0.261447	0.602435
Zfp787	-0.596507	0.0150064	-0.41994	0.0115057	-0.375621	0.0841138	-0.261109	0.204165
Rfc4	-0.34064	0.40611	-0.287937	0.632938	-0.096395	0.942796	-0.260962	0.706593
Gm5789	0.277048	0.33888	-0.147545	0.670083	0.022543	0.918575	-0.260949	0.243004
Ibtk	-0.262021	0.186285	-0.420298	0.177448	-0.0533949	0.648998	-0.260852	0.332823
Smad3	1.80766	0.00668429	-0.0686208	0.595865	0.113794	0.800019	-0.260847	0.49887
Fkbp9	0.545779	0.111863	-0.498159	0.564997	0.073218	0.60036	-0.260804	0.928104
Cdc42ep1	-0.160348	0.879055	-0.623749	0.0100528	-0.769607	0.0166228	-0.260685	0.10892
Ciz1	-0.492179	0.0925821	-0.666117	0.124071	-0.320026	0.635051	-0.260275	0.674512
Nudt21	-0.0286093	0.59214	-0.356151	0.619907	0.0192038	0.62489	-0.25961	0.818288
Eif2ak1	-0.0910632	0.844909	-0.223859	0.885034	-0.088865	0.88172	-0.259577	0.797721
Pcdhb5	-1.5246	0.00714031	-0.567166	0.252273	-0.162229	0.634313	-0.258807	0.421876
Spryd3	-0.24726	0.00550193	0.0195163	0.943045	-0.00318781	0.935508	-0.258802	0.153236
Slc26a2	-0.613436	0.301911	-0.502335	0.421169	0.00585413	0.723292	-0.258745	0.849834
Mex3c	-0.620364	0.0257359	-0.030455	0.93483	-0.244314	0.217933	-0.258663	0.44039
Alkbh8	-0.463714	0.0891733	0.0164862	0.959333	0.0283968	0.995506	-0.258535	0.275034
Tmx3	-0.538581	0.0405414	-0.0193288	0.97895	-0.201563	0.417918	-0.258335	0.36335
Krr1	-0.479272	0.010607	0.364845	0.415275	-0.194544	0.317755	-0.257459	0.270483
Rnf126	-0.559781	0.087808	-0.178425	0.94653	-0.213294	0.856381	-0.257448	0.720877
Gm5520	-0.218373	0.388423	0.356915	0.8482	0.0757605	0.659539	-0.257408	0.394056
Ssbp3	-0.324535	0.518666	-0.237431	0.907261	-0.31177	0.612331	-0.25671	0.826812
Gna12	1.86929	0.121326	-0.394293	0.382556	-0.41653	0.324635	-0.256462	0.588277
Sh2b3	0.400581	0.195945	-0.328754	0.201039	-0.415703	0.290649	-0.2563	0.538106
Nudt5	-0.138584	0.887962	0.456694	0.0673914	-0.120409	0.759404	-0.256143	0.891322
Fam20b	-0.240327	0.990663	-0.332425	0.808241	-0.41863	0.548002	-0.25575	0.950179
Arl6ip6	-0.725906	0.121037	-0.192145	0.323284	-0.103748	0.596324	-0.255453	0.110815
Lasp1	2.76012	0.0883987	1.88886	0.325336	-0.040775	0.798441	-0.255445	0.96545
Ccdc86	-0.406912	0.408389	-0.398091	0.231319	-0.420203	0.275736	-0.255307	0.63747
Cd151	-0.366582	0.295964	-0.407332	0.183109	-0.247797	0.317984	-0.254958	0.527364
Ube2cbp	-0.329188	0.496589	-0.426661	0.0290588	0.194549	0.221945	-0.254876	0.58353
Gm8849	-0.294339	0.134574	-0.0172199	0.89309	-0.0328814	0.77399	-0.254435	0.198132
Fam82a1	0.194814	0.973347	-0.316096	0.291039	-0.400592	0.1833	-0.254428	0.258474
Dcp1b	-0.22468	0.602435	-0.566161	0.255591	-0.237034	0.663948	-0.254181	0.656823
Ythdf3	-0.462414	0.133877	0.38155	0.637642	0.0153278	0.597441	-0.254006	0.533204
Fam111a	-0.291448	0.377335	-0.1268	0.851157	0.177247	0.328403	-0.253916	0.539102
Ubxn1	-0.638045	0.116802	-0.333863	0.704898	-0.366924	0.630076	-0.253718	0.89789
LOC100046073	-0.308455	0.718931	-0.375272	0.478905	-0.0548905	0.694186	-0.253161	0.775806
Psmg4	-0.544357	0.43317	-0.442647	0.7088	-0.506498	0.529724	-0.252911	0.979356
1300018I17Rik	-0.412292	0.218741	-0.412592	0.42193	-0.32714	0.634698	-0.252786	0.769892
Ltbr	-0.0475895	0.510622	-0.348632	0.720209	-0.315444	0.765148	-0.252762	0.95904
Gm3856	-0.547029	0.0180886	-0.353338	0.0615087	-0.407764	0.174285	-0.25269	0.366169
Rnf20	-0.0496211	0.738997	-0.673059	0.0719749	-0.0945128	0.705707	-0.25242	0.514395
Rdh10	-0.17986	0.336585	-0.545512	0.143296	-0.260541	0.185683	-0.252389	0.146096
Il18bp	-0.310912	0.201513	-0.127081	0.202296	-0.251425	0.415921	-0.252068	0.333461
Gm5102	-0.391984	0.133062	0.0100934	0.610132	0.100991	0.994537	-0.25172	0.373486
Sf3a3	-0.0514081	0.922135	-0.306516	0.63887	-0.0722624	0.999054	-0.251525	0.464843
Mdm2	0.425942	0.133646	-0.121507	0.402751	0.221151	0.0403146	-0.251322	0.353228
Myst4	-0.28555	0.0728133	-0.0295642	0.476414	-0.36061	0.120105	-0.251166	0.0281322
Dcaf10	1.10382	0.000123485	0.241622	0.249649	0.21783	0.436021	-0.251068	0.497835
Kif22	-0.0215309	0.914021	-0.360212	0.244862	0.292515	0.3039	-0.25092	0.365983
Rwdd4a	-0.206004	0.792866	-0.215091	0.757216	-0.360534	0.536829	-0.250751	0.63675
BC030499	-0.374857	0.609848	3.72641	0.196715	-0.03815	0.684428	-0.250587	0.697178
Gm12501	-0.708656	0.00130683	-0.0251945	0.743057	0.0336997	0.959013	-0.250432	0.277441
Strn4	-0.630881	0.00208314	-0.488862	0.0197557	-0.292228	0.136717	-0.250177	0.101977
NM_053102	-0.204998	0.966752	-0.282838	0.825248	-0.257255	0.795919	-0.250118	0.814713
Trak1	-1.39799	0.0370547	-0.477875	0.127395	-0.195857	0.616006	-0.249828	0.412431
Nedd1	-0.433108	0.13452	-0.22361	0.0649272	0.0101953	0.947515	-0.249474	0.367682
Tmtc4	-0.870907	0.304799	-0.656044	0.0165856	-0.433609	0.048631	-0.249349	0.372418
Mapk8	0.197362	0.973559	0.232497	0.707102	0.373038	0.783718	-0.249296	0.305369
Tbpl1	-0.357881	0.0599838	-0.0853453	0.489506	-0.0378977	0.619224	-0.249261	0.15127
Fam86	-0.603461	0.282493	-0.49171	0.508169	-0.0975941	0.853382	-0.248994	0.884154
XM_001475478	-0.614662	0.14165	-0.428146	0.380293	-0.401691	0.35899	-0.248893	0.767083
Hnrnpab	0.421383	0.0314376	-0.0947018	0.138723	-0.0875667	0.157231	-0.248348	0.247996
Plekha3	-0.393745	0.0981819	-0.338404	0.199499	-0.396436	0.182839	-0.248248	0.353149
Zfp740	-0.0355344	0.581931	-0.172763	0.994428	-0.142067	0.929249	-0.248239	0.796513
Mcee	-0.648994	0.272849	0.0239329	0.523933	-0.271035	0.79931	-0.248223	0.885529
Zc3h18	-0.252369	0.156445	-0.452071	0.00563234	-0.1273	0.700831	-0.247988	0.373179
Mxi1	-0.716124	0.00981144	0.0287755	0.95532	-0.313031	0.405419	-0.247352	0.20547
LOC669773	-0.511923	0.0039942	-0.170875	0.29042	-0.313969	0.203937	-0.247328	0.0982671
Ncapg2	-0.437189	0.121794	-0.476579	0.238314	0.00638675	0.885033	-0.247109	0.411466
Gtpbp3	-0.00311438	0.527123	-0.311055	0.701904	-0.12378	0.974118	-0.246997	0.691386
Tor1aip1	1.45805	0.00801929	-0.387341	0.391231	-0.362901	0.286428	-0.246764	0.398806
2310009B15Rik	-0.544533	0.167808	-0.230615	0.812651	-0.228897	0.864032	-0.246548	0.783101
Gm7388	-0.300075	0.409009	-0.136176	0.942629	-0.356501	0.29119	-0.246233	0.629551
Mdc1	-0.452658	0.0280994	-0.212125	0.284784	0.00200558	0.724554	-0.245966	0.155127
Dyrk2	0.130983	0.351364	-0.469577	0.261997	0.0434148	0.606805	-0.24542	0.707612
Eif3b	0.914528	0.01202	-0.348073	0.134702	-0.221509	0.616315	-0.244748	0.336228
Tnrc6b	-1.51989	0.0258062	-0.0792993	0.584329	-0.0768566	0.446339	-0.244713	0.419591
Trnau1ap	1.21375	0.000102153	0.0868661	0.5373	0.212479	0.537991	-0.244671	0.685147
Bet1	-0.782863	0.133368	-0.172753	0.909367	-0.217927	0.942533	-0.244586	0.998946
5730419I09Rik	-0.594633	0.328953	-0.243247	0.958659	-0.128301	0.849482	-0.24458	0.960315
Fam13c	-2.61511	0.0676703	3.00347	0.553504	-0.0390727	0.644393	-0.24427	0.822757
Gfer	-0.0429193	0.714394	-0.424533	0.100271	-0.208166	0.48984	-0.243897	0.298867
Dzip3	-0.785108	0.0256212	-0.235393	0.66923	-0.16788	0.635805	-0.243555	0.671525
4931408A02Rik	-0.419618	0.694464	-0.23071	0.963137	0.00290871	0.440514	-0.243479	0.930838
Mrfap1	-0.406216	0.103967	-0.249757	0.621847	-0.33219	0.274584	-0.243383	0.6187
Ddx31	0.061937	0.688274	-0.319741	0.209064	0.170751	0.640605	-0.243317	0.25823
Uhrf1	-0.50164	0.0346235	-0.282986	0.0172992	0.624952	0.0226848	-0.243257	0.173243
Rbm15	-0.419161	0.132339	-0.415128	0.292341	-0.149797	0.924042	-0.243086	0.615495
Grb2	-0.331117	0.284262	0.164294	0.109327	0.117086	0.748632	-0.242617	0.385497
Gnb1	0.393042	0.0437069	-0.136756	0.612524	-0.365048	0.0838101	-0.242393	0.135796
Heatr7a	-1.8864	0.0429206	-0.526817	0.0392481	-0.12983	0.998904	-0.242248	0.811566
Zwint	1.6303	0.00469449	-0.224237	0.864348	-0.103999	0.930728	-0.241591	0.773701
Tars	2.57835	0.0214453	-0.406204	0.444903	-0.106498	0.951605	-0.241582	0.689791
Limk2	-0.533347	0.00434112	-0.308106	0.105548	-0.382996	0.0406618	-0.241055	0.1238
Armcx3	0.217848	0.065817	-0.112781	0.782104	0.0694882	0.26309	-0.240927	0.624236
Fam108a	-0.396539	0.072564	-0.538015	0.133694	-0.431823	0.248513	-0.240392	0.357729
Gtf2b	-0.194314	0.825033	-0.566463	0.53649	-0.350519	0.827424	-0.240374	0.960812
Rab40b	-1.80554	0.027391	-0.440131	0.577533	-0.720385	0.738227	-0.240345	0.922362
Hexb	0.492936	0.125692	-0.691899	0.341523	0.00274563	0.62924	-0.239865	0.990899
Med30	-0.344434	0.689873	-0.181581	0.904905	-0.136396	0.808515	-0.239764	0.956183
Gm12466	-0.362913	0.194376	0.0174224	0.569855	-0.0138578	0.463039	-0.239368	0.340513
Nudt2	-0.63303	0.343307	-0.265835	0.97705	-0.180288	0.866729	-0.239365	0.929168
Dnm1l	-0.639068	0.484863	0.299226	0.332451	-0.615536	0.427297	-0.239308	0.301968
Hnrnpu	-0.458116	0.0632997	-0.323926	0.617723	-0.325515	0.327977	-0.239265	0.680931
Epc1	-0.643223	0.0430699	-0.425755	0.0908544	-0.2843	0.634829	-0.239093	0.807277
Scoc	-0.607788	0.0429066	1.4723	0.320155	-0.359411	0.21635	-0.239009	0.291536
Gm15790	0.236806	0.305791	-0.307222	0.449656	-0.210747	0.510043	-0.238996	0.536568
Bcorl1	-0.352208	0.902259	-0.375185	0.850181	-0.340438	0.911736	-0.238969	0.916738
Ccar1	-0.168963	0.298281	0.205731	0.425231	0.0558093	0.546117	-0.238963	0.547825
LOC634075	-0.667773	0.216001	-0.00246779	0.732297	-0.135714	0.905478	-0.238635	0.847285
Gcn1l1	0.0701685	0.502343	-0.538911	0.0520987	-0.421676	0.43752	-0.238477	0.743317
Tmem188	-0.342247	0.116717	-0.483966	0.0685911	-0.215978	0.503581	-0.238448	0.524697
Rab11b	-0.443601	0.029679	-0.332312	0.0287483	-0.314959	0.267759	-0.238396	0.516179
Gm11538	0.12862	0.971381	-0.537776	0.00971485	-0.196803	0.563534	-0.238326	0.602212
Fkbp4	0.576462	0.0158918	-0.210188	0.148767	-0.34114	0.229591	-0.238149	0.430837
Ufd1l	1.45443	0.00825127	0.493291	0.204781	-0.279061	0.768833	-0.237884	0.904819
Rad52	-0.509834	0.077956	-0.689082	0.015404	-0.219146	0.47748	-0.237701	0.250936
Plod2	-0.621679	0.00233513	0.019932	0.732235	-0.0674823	0.647022	-0.237671	0.119911
Mad2l2	-0.439781	0.0507027	-0.324212	0.541002	-0.262572	0.499664	-0.237588	0.512253
Fbxo7	-0.141741	0.941223	-0.622076	0.0669114	-0.248982	0.534903	-0.237465	0.700463
Riok1	-0.174315	0.61026	-0.430757	0.0870611	-0.368082	0.169929	-0.237417	0.519263
Tubb2a	1.99635	0.180317	-0.154102	0.0546714	-0.180368	0.277483	-0.237358	0.424856
Golph3	-0.79737	0.00136266	-0.0129522	0.583949	-0.258139	0.485321	-0.237103	0.309318
Gm10075	-0.72628	0.0364793	-0.0695489	0.939222	-0.379655	0.0872614	-0.237011	0.695682
Osgep	1.36602	0.0195043	0.446848	0.37556	-0.321751	0.823295	-0.236885	0.965463
Gm7239	-0.0710192	0.605122	-0.0578938	0.755864	-0.134994	0.260394	-0.236884	0.198683
Setdb2	0.164417	0.883172	0.307459	0.764808	0.28851	0.833809	-0.236404	0.568803
Prkce	-0.256715	0.556323	-0.217307	0.296912	-0.51909	0.040286	-0.235491	0.378521
Xdh	-0.244257	0.419647	-0.876052	0.000633222	0.221179	0.775206	-0.235392	0.389465
Rab40c	-0.511472	0.0217246	-0.456945	0.2949	-0.318633	0.438092	-0.235216	0.62985
Gm2607	-0.61756	0.391335	-0.3252	0.962221	-0.329554	0.917825	-0.235034	0.908639
Tsen15	-0.269523	0.712315	-0.40539	0.539323	-0.301655	0.684228	-0.235016	0.857316
Ccdc138	-0.655625	0.148883	-0.104416	0.73413	-0.0749957	0.742955	-0.234744	0.979461
Sec16a	-0.202014	0.96268	-0.50418	0.314664	-0.182074	0.998489	-0.234736	0.907929
Adprh	1.15471	0.00416452	-0.195707	0.604637	-0.0719757	0.631611	-0.234502	0.84025
Ube2w	0.0497719	0.558288	-0.0354622	0.63115	-0.111079	0.782748	-0.23444	0.916226
Crybg3	-0.0355562	0.994556	-0.0632998	0.949299	-0.536942	0.102759	-0.234386	0.288045
Gm5465	-0.424446	0.359826	-0.207103	0.717821	0.0567172	0.829655	-0.23426	0.674641
Zc3h11a	-0.67929	0.0013682	-0.408474	0.0297854	-0.166612	0.457671	-0.234192	0.334295
Slc16a2	-0.638716	0.0867152	-0.648956	0.105009	-0.10467	0.884459	-0.234152	0.882809
Pigyl	-0.289045	0.84412	-0.374281	0.739839	-0.17186	0.842203	-0.234093	0.936715
Rbbp8	-0.0851308	0.826536	0.025582	0.819696	-0.242381	0.469415	-0.234037	0.419888
Fam125b	-0.18667	0.849496	-0.503795	0.452274	-0.311193	0.896636	-0.234034	0.964002
Cep110	-1.45525	0.00109005	-0.379503	0.0409207	0.0452817	0.703945	-0.233878	0.331436
Asb13	-0.342885	0.137515	-0.148287	0.542592	-0.145513	0.302563	-0.233538	0.248571
Rlf	0.265206	0.172589	-0.554721	0.677001	0.257034	0.459117	-0.233488	0.291494
Copb1	0.325544	0.71891	-0.438448	0.617575	-0.104721	0.672653	-0.23336	0.978078
Gstm2	-0.481486	0.0471611	-0.345143	0.22484	-0.360011	0.364552	-0.23295	0.472872
Gsr	-0.146314	0.638908	-0.234289	0.819644	-0.422614	0.548847	-0.232899	0.822874
Eny2	-0.652128	0.00438247	0.29742	0.854862	-0.297799	0.216953	-0.232746	0.492414
Mrrf	-0.292974	0.234986	0.151926	0.97286	-0.509661	0.19698	-0.232691	0.390303
Mast2	-0.257325	0.924528	-0.53755	0.476096	-0.249116	0.924589	-0.232658	0.870186
Dab2ip	0.0131923	0.795504	-0.325912	0.171316	-0.263623	0.247054	-0.232528	0.13838
Fxc1	-1.44489	0.0450195	-0.778161	0.703509	-0.269238	0.568824	-0.232443	0.690891
Gm14127	-0.252075	0.108412	0.0362113	0.86016	0.0237722	0.786183	-0.232428	0.0938768
Impa1	-0.333471	0.448847	-0.37889	0.514838	-0.0825796	0.865061	-0.231992	0.666147
Setd7	-0.46259	0.0288878	1.65942	0.0512877	-0.0879132	0.440371	-0.231857	0.430096
Sytl4	-0.530881	0.0738083	-0.0952473	0.663621	-0.156454	0.534099	-0.231853	0.356917
Pold4	-0.496563	0.0851165	-0.232766	0.387201	-0.292557	0.56506	-0.23182	0.72289
Bcr	-2.00734	0.0146801	0.0822568	0.527392	-0.0955531	0.564319	-0.231735	0.174793
Arl8a	0.00265106	0.429574	-0.522629	0.508111	-0.233143	0.944398	-0.231674	0.942944
Zfp296	-0.348296	0.267295	-0.31059	0.28081	0.33497	0.429873	-0.23139	0.520523
Rab4a	-0.531471	0.0343104	-0.342762	0.161821	-0.458345	0.300145	-0.23101	0.501177
Fam3a	-0.331335	0.396578	-0.210958	0.766527	-0.0544656	0.826621	-0.230807	0.778728
D5Ertd579e	-2.61151	0.00101875	-0.693725	0.0302775	-0.186325	0.331614	-0.230708	0.130806
Taok3	0.151042	0.306759	0.0499834	0.950546	0.142562	0.648395	-0.230564	0.332088
Gphn	-1.96627	0.0393705	0.0882022	0.533505	-0.483718	0.123352	-0.230305	0.387114
Ubr4	-0.790749	0.0354561	-0.198198	0.825259	-0.267949	0.762607	-0.230272	0.330311
Ankrd39	-0.214468	0.673949	-0.0541595	0.8312	-0.241442	0.660892	-0.230258	0.648788
Airn	-0.482952	0.0473884	4.24655	0.295934	0.194535	0.691636	-0.230207	0.549044
LOC675695	-0.0588986	0.730334	-0.642047	0.375726	-0.200058	0.907503	-0.230046	0.94968
Pdcd10	0.557615	0.00978126	0.178421	0.288488	0.13894	0.347745	-0.229862	0.274482
Mettl10	-0.231074	0.781459	-0.210705	0.907587	-0.138025	0.965977	-0.229701	0.847522
Tsc2	-0.470452	0.339839	-0.545482	0.313304	-0.291429	0.705573	-0.229067	0.752481
4833439L19Rik	-0.187244	0.58384	-0.351719	0.593936	-0.323027	0.41755	-0.229028	0.5769
Lsg1	0.295691	0.283821	-0.476443	0.430283	-0.088599	0.871635	-0.229013	0.892892
Lamp1	0.0192242	0.634643	-0.332106	0.435599	-0.0494531	0.849084	-0.228944	0.71711
Csnk1e	-0.685573	0.0351191	-0.668002	0.0448713	-0.540763	0.0333742	-0.22892	0.684862
Srpk1	-1.25578	0.00055798	-0.419149	0.234741	-0.605182	0.0308134	-0.228871	0.973736
Scaper	-0.287622	0.130411	-0.401745	0.34119	-0.390787	0.286349	-0.228861	0.632961
Pik3cb	-0.347874	0.261773	-0.287244	0.680895	-0.498283	0.303714	-0.228733	0.765844
Cnot6l	-0.0443738	0.793616	0.148677	0.69951	-0.0162023	0.922733	-0.22855	0.259625
Rprd1a	-1.58536	0.0339424	0.0350873	0.831172	-0.0792125	0.805215	-0.228111	0.409851
D19Ertd652e	0.626288	0.0541652	1.55185	0.443674	-0.466211	0.0658519	-0.227852	0.340904
Gm15785	-0.316198	0.424131	-0.158434	0.820995	-0.436958	0.295505	-0.22768	0.568385
Fam172a	-0.545849	0.347945	-0.670778	0.387252	-0.180618	0.884868	-0.227457	0.954567
Mta2	-0.319183	0.0378205	-0.348885	0.033968	-0.0375156	0.588764	-0.227369	0.26163
Pla2g16	-0.467066	0.981307	-0.209308	0.745379	-0.598192	0.803438	-0.226825	0.69232
Hdac5	0.537286	0.0538468	-0.296124	0.219801	-0.133511	0.65194	-0.226812	0.405564
Ier3ip1	-0.662044	0.0821989	-0.0974655	0.991641	-0.0227477	0.744936	-0.226696	0.763353
Fibp	-0.769112	0.00186386	-0.112785	0.189333	-0.236254	0.316482	-0.226673	0.22456
Cwc15	0.0937974	0.300782	-0.314416	0.808283	-0.165286	0.857209	-0.226564	0.906906
Rapgefl1	-0.131361	0.821003	-0.618615	0.0929644	0.561247	0.0926822	-0.226309	0.554819
Fyb	-0.190494	0.44904	0.13806	0.729921	0.389985	0.844752	-0.225893	0.272354
LOC100044555	0.217307	0.410193	0.00951004	0.788283	-0.0233889	0.691093	-0.225785	0.454124
LOC100047214	0.254321	0.137798	-0.29202	0.558814	-0.446093	0.286121	-0.225718	0.719524
Hnrnpul2	-0.124223	0.752796	-0.391916	0.732284	-0.312505	0.766917	-0.225426	0.968034
Ttc28	-0.700735	0.0063174	-0.273212	0.13759	-0.273886	0.584184	-0.225397	0.428145
Prkcsh	-0.498322	0.210438	-0.792484	0.0216164	-0.244228	0.566937	-0.225324	0.605295
Gm2338	-0.582464	0.089002	0.138296	0.969736	-0.128014	0.508266	-0.225139	0.400629
Ubqln1	0.50125	0.795094	-0.417195	0.778132	0.155771	0.597131	-0.224925	0.91896
NM_020575	-1.21935	0.0156034	0.471541	0.497445	-0.0811176	0.59254	-0.224769	0.328398
1110012D08Rik	-0.18184	0.570373	-0.420487	0.202133	-0.131372	0.817738	-0.224647	0.560394
Gm11552	-0.402524	0.476554	-0.121897	0.956106	-0.137215	0.995409	-0.224435	0.789264
Abcf1	2.24579	0.019629	-0.431769	0.035323	-0.251862	0.219207	-0.224422	0.221554
Fam118b	-0.0395258	0.518972	-0.561302	0.425239	-0.224373	0.998432	-0.224121	0.999241
Plekhg2	-0.16943	0.512269	-0.589273	0.00188576	-0.0511328	0.455533	-0.224021	0.449563
Rnf213	-0.484443	0.105642	-0.196169	0.314562	-0.305881	0.430118	-0.223987	0.431665
Akr1b3	-0.539253	0.683274	-0.206221	0.345669	0.352929	0.459885	-0.223724	0.825373
Mta1	-0.594891	0.0207986	-0.446544	0.137716	-0.408544	0.213368	-0.223626	0.629707
Txn1	-0.438641	0.0968646	0.196054	0.274493	-0.020874	0.834583	-0.223624	0.5219
Pogz	-0.203332	0.630593	-0.0514647	0.853582	-0.164537	0.757963	-0.22329	0.35043
LOC100045146	-0.142276	0.796945	-0.412493	0.669802	-0.230942	0.986126	-0.22312	0.968406
Psmc5	-0.720825	0.00880012	-0.21981	0.169528	-0.27004	0.222663	-0.222662	0.458413
Dimt1	-0.685156	0.000255788	-0.262857	0.255008	0.364511	0.40601	-0.222505	0.453205
Lca5	-0.14157	0.234159	-0.141668	0.481438	0.331701	0.595385	-0.222463	0.285424
Tom1l2	-0.742492	0.00412073	-0.303312	0.0382375	-0.232008	0.189289	-0.222246	0.54162
2610019P18Rik	0.0871344	0.506183	-0.347849	0.262868	-0.0148306	0.932925	-0.222193	0.536165
Pisd	0.522292	0.0760976	-0.02117	0.748029	-0.107915	0.713684	-0.221992	0.468069
Pml	-0.579608	0.0432818	-0.220209	0.43993	-0.38942	0.0962526	-0.221653	0.317539
Atp8b1	-0.0398671	0.93202	2.05648	0.596501	-0.220821	0.691993	-0.22165	0.710298
Josd2	-0.542832	0.0553109	-0.453679	0.0926068	-0.10486	0.600852	-0.221609	0.30004
LOC100045629	-0.222917	0.403399	-0.183005	0.477111	-0.129418	0.284713	-0.221362	0.252621
LOC100047868	-0.26029	0.798856	-0.383231	0.634388	-0.360263	0.546601	-0.22125	0.923327
Tusc2	-0.497444	0.321792	-0.00335217	0.560872	-0.582785	0.478207	-0.220594	0.975257
Zmiz2	-0.818393	0.00119325	-0.298797	0.250451	-0.229207	0.524805	-0.220592	0.763317
Wbp2	-0.811025	0.00723197	-0.19548	0.622243	-0.444289	0.271497	-0.220122	0.685438
Tmem194	0.230433	0.156407	-0.15432	0.647296	0.101437	0.926154	-0.21987	0.207981
Arl2bp	-0.509415	0.00882714	0.00778198	0.888286	-0.372745	0.185302	-0.219858	0.519176
Gm8293	-0.711289	0.220044	-0.127982	0.925707	-0.373711	0.696073	-0.21968	0.951059
Gm13770	-0.686361	0.0552477	-0.223744	0.531842	0.0252856	0.657119	-0.219656	0.52352
Oas1c	-0.302422	0.304848	-0.286888	0.715362	-0.0866633	0.938085	-0.219618	0.679143
1110014N23Rik	-0.1914	0.391892	-0.342701	0.130715	-0.0613174	0.933586	-0.219383	0.312296
Arap2	-0.285689	0.335532	-0.314973	0.222946	-0.29435	0.489074	-0.219346	0.455607
Zfp524	-1.14163	0.0187615	-0.509966	0.4014	-0.373877	0.706303	-0.219293	0.9286
Gm13311	-0.523979	0.010884	-0.185644	0.114279	-0.158074	0.352358	-0.218947	0.395721
Rpl12	-0.387227	0.0999619	-0.300124	0.123494	0.065657	0.614706	-0.218598	0.176116
Gdpd3	-0.515769	0.00151483	-0.142175	0.659224	-0.133642	0.37868	-0.218212	0.578211
Chd8	-0.775154	0.0105905	-0.342919	0.603952	-0.239915	0.694192	-0.2182	0.831257
Gm7888	-0.595923	0.320874	-0.319952	0.898397	-0.30995	0.818476	-0.217958	0.90655
Gm8874	0.35319	0.0246822	-0.351017	0.0384128	0.00240516	0.761006	-0.217808	0.415514
Vrk3	-0.412163	0.0343034	-0.643464	0.00712284	-0.179032	0.584315	-0.217787	0.438997
Madd	-0.0764883	0.281138	-0.111333	0.70985	0.337051	0.549764	-0.217766	0.360462
Cebpg	-0.396976	0.470719	-0.437557	0.0182018	-0.479675	0.0783086	-0.217336	0.273361
Dnajc5	-0.553143	0.167332	0.0417158	0.618332	-0.613254	0.239597	-0.216987	0.905293
Gm7758	0.135951	0.789405	-0.1119	0.484103	-0.0364637	0.52817	-0.216942	0.457414
Pou4f3	-2.38845	0.0226268	-0.440665	0.826034	-0.341574	0.280942	-0.216587	0.435296
Large	2.25359	0.0353418	-0.425165	0.683142	-0.193481	0.967486	-0.216536	0.999746
Pknox1	-0.204171	0.342552	-0.206562	0.499404	-0.138268	0.633514	-0.216356	0.461034
Pparbp	-0.180633	0.848066	-0.252277	0.179919	-0.13403	0.594731	-0.216235	0.78769
Rab5a	-0.382617	0.16006	-0.352551	0.460995	-0.30719	0.375918	-0.216204	0.662556
Prm1	-1.49865	0.00538419	-0.74966	0.00474361	-1.43671	0.0162612	-0.215862	0.47578
Ubr2	0.094789	0.355118	-0.371507	0.275938	-0.254874	0.416985	-0.215658	0.275224
Acbd3	-1.75462	0.00752481	-0.310003	0.58452	-0.207047	0.772328	-0.215409	0.750498
LOC386400	-0.32208	0.847856	-0.252803	0.732936	-0.442512	0.996197	-0.215294	0.677549
Nfyb	-0.659975	0.0522925	-0.196434	0.419907	-0.475691	0.0490237	-0.215019	0.735578
Socs6	-0.311082	0.338592	-0.0811254	0.872501	-0.371706	0.300942	-0.214989	0.827108
Met	-0.752603	0.00635857	0.0171084	0.812128	-0.347503	0.397175	-0.21436	0.490846
Cds2	-0.359366	0.0264134	-0.284273	0.0655231	-0.301651	0.0896935	-0.214302	0.5154
Gm13503	-0.442592	0.0936034	0.0705274	0.796225	-0.228597	0.236285	-0.214266	0.497492
Lims2	-0.341653	0.065566	-0.252971	0.203393	-0.33484	0.160742	-0.21381	0.319794
Pcbp1	-0.393338	0.392258	-0.321119	0.51788	-0.269461	0.582554	-0.213804	0.800315
Rps27l	-0.667111	0.000316798	0.0417582	0.929902	-0.210439	0.582733	-0.213751	0.483097
Pask	0.271555	0.250565	-0.238359	0.971457	0.0952242	0.39783	-0.213675	0.909421
Arhgap25	0.0591717	0.951915	-0.00557073	0.509643	0.200824	0.736929	-0.213522	0.416058
Zcchc11	-2.21976	0.0676945	0.452589	0.381954	0.520268	0.251677	-0.213425	0.831012
Aurka	0.216067	0.379005	-0.384379	0.121806	0.187994	0.591264	-0.213397	0.584274
Mcfd2	2.59609	0.0281857	-0.478861	0.621689	-0.144092	0.869757	-0.213194	0.97488
Gm4825	-0.439734	0.177455	-0.147407	0.347564	-0.156253	0.0527351	-0.213193	0.492752
Frrs1	0.0887685	0.381407	-0.0901187	0.462501	0.293208	0.331654	-0.212763	0.771655
Adss	-0.412474	0.0560588	-0.197777	0.391241	-0.27834	0.142781	-0.212583	0.0301711
Gm5141	0.0434502	0.589284	-0.128982	0.755425	-0.023225	0.668184	-0.212428	0.832803
2610109H07Rik	-1.59014	0.0169789	0.0996389	0.802023	-0.350272	0.358235	-0.212217	0.357605
Lypla1	-0.0132101	0.574749	-0.477893	0.496336	-0.465949	0.43008	-0.212078	0.990255
Gm9646	-0.327687	0.224174	0.335254	0.803833	0.0948439	0.764751	-0.211384	0.467065
Fermt2	-0.609869	0.0068675	-0.323338	0.00675121	-0.542709	0.092053	-0.211325	0.111238
Hes2	0.293021	0.637198	1.01389	0.483488	0.340327	0.231114	-0.211222	0.444428
LOC676546	-0.552799	0.0988319	-0.116632	0.803501	-0.508851	0.119877	-0.211123	0.516079
Kpna2	-0.454298	0.0206688	-0.331008	0.0625205	0.0108789	0.610852	-0.211095	0.0515894
Papd5	-0.347958	0.698815	-0.380733	0.683613	-0.241905	0.912282	-0.210954	0.975686
Gm3414	-0.251438	0.950976	0.175814	0.320493	-0.135341	0.856944	-0.210684	0.959338
Psme1	-0.889647	0.000455364	-0.487203	0.0325648	-0.462988	0.140317	-0.210674	0.685006
Syngr3	-0.226566	0.989543	0.535402	0.503127	-0.0388646	0.688596	-0.210633	0.97252
Golph3l	1.63346	0.378147	-0.543554	0.339096	-0.237783	0.839941	-0.210189	0.790969
Rpsa	-0.510363	0.154027	0.0386278	0.941281	0.0748644	0.975611	-0.210046	0.365788
Gm14292	-0.463217	0.00299265	-0.254985	0.388528	-0.312872	0.119249	-0.209997	0.491454
LOC677628	-0.808017	2.71e-05	-0.159473	0.164251	-0.214818	0.630116	-0.209935	0.561852
Ankrd49	-0.355618	0.0856514	-0.349023	0.282947	-0.161959	0.523744	-0.209643	0.162945
Sumo1	-0.299684	0.26083	-0.398151	0.432091	-0.375478	0.199002	-0.209492	0.741596
Dazap1	-0.756644	0.00180664	-0.328252	0.0592345	-0.263129	0.244981	-0.2094	0.340063
Sfpq	-0.775669	0.00730371	-0.0311918	0.349122	0.0476615	0.763292	-0.209384	0.221954
Hist1h2bm	-0.12704	0.547565	0.0464195	0.887362	-0.250061	0.211529	-0.209371	0.260755
Sdccag1	-0.543879	0.120832	0.0107118	0.854891	0.044421	0.963405	-0.209339	0.476555
Gm14813	-0.699081	0.00842547	0.074838	0.71989	-0.196602	0.497932	-0.209066	0.599296
Chn1	-1.99514	0.0521196	-0.81433	0.687262	-0.575647	0.256237	-0.208941	0.838591
Fam109a	-0.519861	0.0348357	-0.368003	0.393928	-0.359416	0.345924	-0.208888	0.79508
Gtpbp6	0.0959903	0.46163	-0.654082	0.00588909	-0.20458	0.585527	-0.20881	0.473468
Taf13	0.0482483	0.405563	0.0666281	0.684119	-0.146768	0.854643	-0.208645	0.613295
Lst1	0.448905	0.875081	0.173162	0.723266	-0.0233825	0.551575	-0.208603	0.294418
6330407G11Rik	-0.244358	0.0411221	-0.229767	0.0093258	-0.23509	0.222022	-0.208474	0.0866519
H13	-0.397406	0.0636287	-0.244652	0.0622999	0.0754557	0.606352	-0.208393	0.469617
LOC635326	-0.0730804	0.78502	-0.0260013	0.76497	0.0580155	0.796482	-0.208347	0.364522
Tssk5	-0.639493	0.568449	0.0904171	0.486516	0.0489767	0.569189	-0.208099	0.837914
Cnih	-0.495639	0.133528	-0.269252	0.682669	-0.210441	0.698424	-0.208028	0.574886
E030042O20Rik	-0.604285	0.0850327	0.455302	0.436851	-0.272556	0.387349	-0.208024	0.495611
Gm9613	-0.777511	0.0112987	-0.0908038	0.924759	-0.297115	0.677514	-0.207825	0.768689
Ppp2ca	-0.205358	0.15064	-0.11244	0.163558	-0.239814	0.197548	-0.207739	0.125592
Rfc1	-0.424082	0.27095	-0.388172	0.420187	-0.176964	0.887335	-0.207583	0.82707
Gm8929	-0.0136245	0.864826	-0.346686	0.0115604	-0.0534267	0.942276	-0.207487	0.0266177
Ppp2r2d	-0.345175	0.155606	-0.398845	0.164074	-0.275031	0.318837	-0.207485	0.744677
Gm12444	-0.652687	0.0105314	-0.190096	0.694606	-0.362398	0.245785	-0.207463	0.669822
AI597479	-0.4795	0.60594	-0.30473	0.357247	-0.227229	0.929281	-0.20705	0.907365
Lias	-0.346451	0.982642	-0.377633	0.950146	0.0952535	0.555059	-0.206962	0.827525
Gm7418	-0.146989	0.716861	-0.218312	0.520597	-0.0711203	0.925271	-0.206554	0.332596
Dock8	1.95088	0.00858336	-0.327832	0.217875	0.279063	0.938217	-0.206512	0.311189
LOC673946	-0.170695	0.885892	-0.644786	0.16341	-0.355706	0.552177	-0.206409	0.813557
Dpy19l3	0.584046	0.208246	0.414282	0.646135	0.197822	0.627575	-0.206323	0.647294
Spast	-0.623238	0.275458	-0.377235	0.840363	-0.372586	0.788052	-0.206276	0.952649
Sart1	0.488116	0.0267328	-0.519335	0.431117	-0.16488	0.978998	-0.206156	0.947689
Cypt4	-0.621638	0.564012	-0.379593	0.260489	-0.234334	0.498993	-0.206081	0.240545
Mtap1s	-0.301238	0.308437	-0.474796	0.00903111	-0.192945	0.341579	-0.20596	0.419447
Wipf2	-0.154227	0.259293	-0.61471	0.0735194	-0.162311	0.651804	-0.205952	0.647491
Galnt4	-0.588757	0.00656353	-0.517354	0.11295	-0.163773	0.154888	-0.205877	0.526102
Fancl	0.100717	0.479615	-0.125223	0.942465	0.0529602	0.57382	-0.205465	0.845095
Ube1l	-0.44235	0.0120814	-0.344271	0.0830145	-0.498204	0.0242773	-0.204983	0.255077
Chchd2	-1.03702	0.0334978	-0.765031	0.103127	-0.377251	0.0657763	-0.204951	0.379643
Stag1	-0.250004	0.0464249	-0.141776	0.495374	-0.080802	0.384634	-0.20483	0.0828776
Rabl3	-1.22233	0.00694807	-0.220142	0.46017	-1.47201	0.000888277	-0.204804	0.556624
Tdp1	-0.487953	0.130462	-0.418624	0.35392	-0.152959	0.981704	-0.204373	0.828734
Parp10	-0.741376	0.00241518	-0.68647	0.000667247	-0.539501	0.00339577	-0.204288	0.421934
Exoc7	0.427476	0.154039	-0.344989	0.66001	-0.00156339	0.735876	-0.204185	0.919188
Slc25a27	-0.521146	0.155235	-0.2794	0.552336	-0.347423	0.61461	-0.204182	0.602601
Gm2643	-0.589696	0.0449209	-0.0426661	0.954638	-0.267911	0.357226	-0.204076	0.639787
Arhgap17	-0.218589	0.203177	-0.349444	0.00953037	0.00198936	0.970166	-0.203101	0.328547
Cnot4	0.0470343	0.596807	0.0847506	0.590184	-0.558602	0.451853	-0.203059	0.361016
Larp7	-0.0191847	0.878773	-0.0975609	0.542944	0.174248	0.569279	-0.202928	0.544058
Hdac7	0.356213	0.297084	-0.401947	0.353232	-0.368386	0.267457	-0.202785	0.679562
LOC100048674	-0.515527	0.0665504	0.0894098	0.426036	-0.288091	0.367345	-0.202633	0.618788
Gm8818	0.673269	0.0275403	-0.542644	0.095426	-0.232189	0.696144	-0.202463	0.489162
Cd99l2	-0.644663	0.0617647	-0.544465	0.055538	-0.293128	0.566103	-0.202249	0.894771
LOC100048406	-0.000888824	0.961741	-0.00720692	0.83108	0.000188828	0.772561	-0.202192	0.221626
Ankrd50	0.142621	0.542549	-0.165381	0.389257	-0.178082	0.0472015	-0.202094	0.158657
Gm5459	-0.196625	0.5911	-0.298322	0.200735	-0.29965	0.0682458	-0.202001	0.498093
Lsm6	0.240688	0.173082	-0.509239	0.206239	-0.204479	0.450937	-0.201776	0.504426
Dnajc3	-0.212923	0.182842	0.243723	0.546997	0.167161	0.827634	-0.201688	0.4008
Gm16378	-0.610946	0.0910583	0.0340055	0.804065	-0.228078	0.440552	-0.20159	0.485473
D10Ertd610e	0.257813	0.262474	-0.418867	0.808273	0.0112588	0.601775	-0.201231	0.880038
Tmem67	-0.16001	0.848983	0.131204	0.281419	0.0193084	0.443132	-0.201047	0.978343
Chpt1	-1.91671	0.00598451	-0.44012	0.0557875	-0.531129	0.534936	-0.200901	0.257372
Slc39a6	-0.183687	0.234597	-0.211875	0.218838	0.239705	0.0940891	-0.200499	0.236461
LOC676069	-0.386971	0.2407	-0.0548671	0.616638	-0.0320759	0.715962	-0.200459	0.495781
Myl6	-0.640446	0.037414	-0.680229	0.00512356	-0.554582	0.14174	-0.200451	0.712341
Man2b2	-0.380051	0.378234	-0.272336	0.550216	-0.20031	0.707151	-0.2003	0.642583
Yy1	-0.736251	0.00114499	-0.190936	0.133606	-0.261754	0.255284	-0.200236	0.518041
Cttnbp2	-2.8173	0.00519818	-0.61234	0.0068979	0.118386	0.636291	-0.200041	0.735524
Rnf139	0.0503632	0.416669	-0.40536	0.298667	-0.151738	0.245711	-0.200005	0.431916
Rab33b	-0.658673	0.00216232	0.187369	0.291654	0.0379179	0.799679	-0.199772	0.46382
Grk6	-0.170204	0.253049	-0.403069	0.0239596	0.181208	0.492409	-0.199681	0.19703
Gm8896	0.000704765	0.87582	-0.296955	0.0264461	-0.0202398	0.997355	-0.199634	0.0258289
Rnd3	1.40669	0.0163135	-0.251344	0.824458	0.0538543	0.410357	-0.199565	0.699137
AU042671	-2.43416	0.000540909	-0.570625	0.0339261	-0.188993	0.649819	-0.19946	0.743663
Srfbp1	0.0904444	0.233866	-0.421652	0.219888	-0.355547	0.204449	-0.199389	0.647768
Secisbp2	-0.67197	0.0507058	-0.355318	0.200867	-0.14586	0.804913	-0.199159	0.788804
Clasp2	-0.69745	0.000627632	0.0252116	0.62814	-0.0707064	0.781239	-0.199139	0.359884
Rps6kl1	0.233238	0.0486738	0.304228	0.516265	-0.0765293	0.837054	-0.199114	0.534244
9130227C08Rik	0.176384	0.340879	-0.122673	0.566518	-0.153718	0.687213	-0.198877	0.647357
Nr2c2ap	-0.0330038	0.945095	-0.241406	0.158039	-0.0373519	0.982163	-0.198566	0.614232
Slc25a36	-1.17207	0.000334395	0.0694351	0.763876	-0.279972	0.498883	-0.198472	0.613959
Prkrip1	-0.64579	0.022908	0.0314129	0.86095	-0.46764	0.0111567	-0.198384	0.66447
Disp1	0.444692	0.112955	0.0800284	0.708959	0.298956	0.294893	-0.198344	0.69121
Creb3l2	0.0348347	0.707668	0.00813564	0.918176	0.0140079	0.867697	-0.198088	0.481026
Smarca4	-1.42833	0.0686439	-0.0607681	0.758786	-0.143553	0.923108	-0.198087	0.941023
Gm5550	-0.0188325	0.622996	0.376932	0.585396	0.178101	0.961236	-0.197812	0.411779
Gm9349	-0.832698	0.00464448	-0.189758	0.730851	-0.345711	0.325946	-0.197555	0.64115
Gm9073	-0.187339	0.662396	-0.305754	0.137446	-0.199559	0.393809	-0.197493	0.600694
Zkscan1	-3.62357	0.0381481	-0.583447	0.116263	-2.45853	0.163058	-0.197421	0.58162
Ccdc72	-0.75428	0.00558117	0.202893	0.231614	-0.0724179	0.698071	-0.197136	0.589099
Pde1c	-0.575975	0.0445508	-0.710455	0.00911247	-0.508129	0.162999	-0.197122	0.573092
Hook3	-1.19018	0.0280168	0.329064	0.396169	0.0209138	0.796619	-0.196843	0.383728
Brd4	-0.155356	0.250593	-0.504645	0.00377589	-0.171663	0.341236	-0.196719	0.347259
Csf2rb	-0.0673033	0.462019	0.741115	0.858489	-0.435192	0.542265	-0.19665	0.38279
Iqsec2	-0.2003	0.156203	0.0491034	0.700355	-0.0658903	0.727932	-0.195458	0.199178
A930041I02Rik	-0.155282	0.308672	1.13342	0.75634	0.339702	0.999895	-0.195251	0.432071
Slfn5	0.126365	0.710068	-0.342845	0.263388	-0.476007	0.141226	-0.195231	0.106967
Nup35	-0.161126	0.91022	-0.577128	0.453224	-0.148328	0.910108	-0.195176	0.985259
Sip1	-0.436561	0.0952019	-0.18861	0.560098	-0.0809156	0.725284	-0.195152	0.699768
Mtmr3	-0.361352	0.495069	-0.400039	0.623573	-0.161328	0.449551	-0.194879	0.928545
Med10	-0.454741	0.00258358	-0.10362	0.680397	-0.160768	0.0838085	-0.194792	0.448481
Pold3	0.298033	0.22741	-0.244577	0.661266	-0.146008	0.537496	-0.194786	0.723251
Akap11	0.969568	0.113323	-0.52453	0.328633	-0.32848	0.653507	-0.194673	0.982006
Plekha8	-0.559379	0.0204151	0.618005	0.534713	-0.241798	0.497918	-0.194345	0.538018
Gm2557	0.603821	0.808141	3.46437	0.352008	-0.159306	0.572998	-0.194313	0.585351
Isoc2a	0.636014	0.512564	0.340016	0.925959	0.0686402	0.665829	-0.193619	0.446793
Minpp1	0.0644913	0.507706	-0.467762	0.505855	-0.0111577	0.696395	-0.193361	0.996263
Cab39	0.766039	0.00714055	0.548963	0.0425252	-0.322329	0.315243	-0.193221	0.733004
Bat4	-0.793832	0.00103782	-0.498537	0.0865062	-0.208616	0.619386	-0.192986	0.702831
C330024D12Rik	-1.95619	0.0239162	0.257756	0.861525	-0.471806	0.0855469	-0.192829	0.469241
Txnrd3	-0.572299	0.405916	-0.499525	0.505417	-0.26393	0.970961	-0.192735	0.859643
Bmp6	2.3154	0.19093	-0.153207	0.441597	-0.451324	0.224364	-0.192665	0.364784
Fbxo18	-0.402452	0.870286	-0.614494	0.562217	-0.207013	0.833205	-0.192566	0.797271
Ptprg	-0.228812	0.271129	-0.321924	0.241195	-0.321714	0.269915	-0.192515	0.525695
Gm4038	-0.486823	0.0891755	0.0575123	0.792552	-0.319781	0.222097	-0.192105	0.404727
Wdr5	0.244217	0.367348	-0.191471	0.0513867	-0.192032	0.410125	-0.191982	0.536897
Akap9	-0.228705	0.238419	-0.463231	0.0459126	-0.0624819	0.583558	-0.191604	0.499746
Trps1	-0.695321	0.0120609	0.544029	0.167186	-0.0951298	0.916063	-0.191342	0.748199
Mcm10	0.0221265	0.405634	-0.136887	0.606354	0.406377	0.185567	-0.190691	0.699685
Tug1	-0.306848	0.0609546	-0.075875	0.167397	0.0712892	0.889408	-0.190639	0.044475
1110019J04Rik	-0.374283	0.422434	-0.284699	0.74568	-0.182267	0.880269	-0.190494	0.877807
Syt16	-0.603174	0.17919	-0.689238	0.00962377	-0.119246	0.9501	-0.190483	0.906851
Sdcbp	-0.106581	0.66842	-0.223216	0.0473483	-0.18621	0.135863	-0.190447	0.0260346
Ahcyl1	-0.183756	0.423446	-0.660304	0.182308	-0.216102	0.903183	-0.19042	0.435265
Atp6v1f	-0.735551	0.0234905	-0.274184	0.484883	-0.361416	0.416956	-0.190383	0.766094
Pfdn5	-0.384503	0.145576	0.100793	0.762282	-0.178629	0.37515	-0.189942	0.362717
Pram1	-1.63292	0.0129969	-0.319388	0.941859	0.0848494	0.643253	-0.18974	0.909903
Apex2	-1.17399	0.0782661	-0.487697	0.154816	-0.0124397	0.877714	-0.189735	0.52683
Taf5	-0.539241	0.0298053	-0.351755	0.527958	-0.215681	0.678862	-0.189717	0.661184
Zfp622	0.446308	0.0444924	-0.380739	0.279345	-0.0668914	0.967987	-0.1897	0.778761
Rbmx	-0.374406	0.0913729	-0.069857	0.931417	-0.145282	0.491071	-0.189497	0.626982
H2-Q9	0.320053	0.596802	-0.548548	0.0863646	-0.581687	0.103446	-0.18934	0.47897
Angptl3	-0.726557	0.128925	0.489277	0.0498721	-0.527933	0.417121	-0.189051	0.901921
Nup54	0.745874	0.0685826	-0.2904	0.530152	-0.235021	0.447053	-0.188773	0.640142
Ankfy1	0.510863	0.00514104	-0.329746	0.0448565	0.0280681	0.828748	-0.188526	0.498747
Cux1	-0.769362	0.00107458	-0.155718	0.155508	-0.270514	0.315791	-0.18849	0.527545
Ccdc53	-0.278846	0.981521	-0.400496	0.832133	-0.195408	0.713618	-0.18836	0.808987
Rpusd1	-0.253533	0.758079	-0.43279	0.447249	-0.138711	0.972199	-0.188352	0.938318
Gimap9	-0.521704	0.0989816	0.214827	0.76571	0.318068	0.949845	-0.188269	0.31282
Nucb1	-0.347938	0.113882	-0.502904	0.0634322	-0.112511	0.605103	-0.188258	0.0455371
Rab11a	-0.371846	0.324391	0.536936	0.202727	0.0250495	0.791913	-0.187396	0.628659
Ifi35	-0.527365	0.0159151	-0.344203	0.0573466	-0.568324	0.0190758	-0.187264	0.329509
LOC100044418	-0.23527	0.852415	-0.556747	0.359032	-0.19667	0.974715	-0.187197	0.99624
Gm13642	-0.0604256	0.542985	0.0417016	0.825272	-0.0260057	0.717311	-0.187023	0.281126
Lpcat3	-0.453879	0.132616	-0.422304	0.143483	-0.416384	0.122552	-0.186548	0.417306
Gcap14	-0.137452	0.116608	0.51639	0.0382161	-0.249487	0.452141	-0.186172	0.39733
Dcun1d5	-0.129301	0.881735	0.2626	0.0365385	-0.259767	0.647654	-0.186142	0.918627
Zfp703	-0.704569	0.0455659	-0.130211	0.848253	-0.325562	0.173453	-0.186126	0.777853
Sumo2	-0.496229	4.03e-05	-0.180421	0.600639	-0.249334	0.342587	-0.186013	0.134748
Cdkal1	-0.623626	0.00655627	-0.217516	0.232841	-0.407077	0.28676	-0.185956	0.342587
Vps25	-0.502089	0.0683121	-0.182134	0.60701	-0.243955	0.428714	-0.185761	0.533025
1810009A15Rik	-0.697828	0.00411295	0.0134042	0.958631	-0.0260633	0.905248	-0.185386	0.508104
Nup50	-0.599378	0.158689	0.262435	0.630602	0.227599	0.64305	-0.185295	0.623471
Gm6167	-0.374174	0.225027	-0.233738	0.00273606	-0.187743	0.143176	-0.185234	0.364509
Rras2	1.30744	0.170541	0.419124	0.177358	-0.176897	0.41704	-0.185183	0.573743
Nf2	0.529252	0.0364875	-0.324779	0.436032	-0.194591	0.85182	-0.184989	0.694305
A230046K03Rik	-0.567736	0.0133116	-0.48488	0.00251287	0.123708	0.471147	-0.184822	0.603086
Csgalnact2	-0.155391	0.691176	-0.336741	0.957086	-0.0805041	0.655932	-0.18464	0.793882
Eif3j	-0.10315	0.345065	0.240264	0.577102	-0.160978	0.140551	-0.184442	0.0864216
Zeb1	-0.287095	0.148472	0.0684017	0.580343	-0.224377	0.282179	-0.184019	0.338807
6720460F02Rik	0.701423	0.0706174	0.0108615	0.648262	0.155763	0.346691	-0.18381	0.826544
Bcl7c	-0.163524	0.437922	-0.318284	0.0230205	-0.161162	0.484104	-0.183339	0.142949
LOC674335	-0.457776	0.165122	-0.115801	0.315272	-0.135399	0.458938	-0.182787	0.488233
Ddx41	0.113445	0.642561	-0.600611	0.0467586	-0.00449133	0.878438	-0.182738	0.493331
Gm7301	-0.538091	0.066731	0.0592025	0.423244	-0.28719	0.436755	-0.182466	0.687907
Man2b1	0.246298	0.350184	-0.684582	0.0814606	-0.057786	0.879183	-0.182222	0.918951
Smad5	0.665619	0.808407	-0.28829	0.485155	-0.23208	0.44148	-0.181986	0.610609
Syncrip	-0.479476	0.040962	-0.247548	0.116334	-0.215094	0.147892	-0.181856	0.337285
Traf7	0.00226609	0.749254	-0.511295	0.00203718	-0.166105	0.439483	-0.181601	0.542399
1700021K19Rik	-0.0385486	0.830191	-0.317511	0.46488	-0.0564248	0.983038	-0.1816	0.433689
Dhx36	-0.350366	0.206714	-0.16428	0.674857	-0.409894	0.801747	-0.181448	0.590557
Rnf31	-0.505559	8.99e-05	-0.369818	0.000370578	-0.335245	0.0028581	-0.181335	0.54859
XR_003007	-0.478684	0.196011	-0.491444	0.00516265	-0.277988	0.405143	-0.181322	0.619354
Farsa	-0.566693	0.207928	-0.699605	0.145673	-0.29097	0.790228	-0.180925	0.537351
Plekhm1	-0.383801	0.617765	-0.454871	0.356302	-0.358368	0.642579	-0.180445	0.953149
Aste1	-0.504019	0.0482342	-0.561425	0.0322857	-1.66451	0.0168125	-0.180306	0.594653
Ogg1	-0.257624	0.206909	0.262847	0.309585	-0.224029	0.151154	-0.180162	0.430155
Dcun1d4	-1.92813	0.0410549	-0.559178	0.0429044	-0.177505	0.428491	-0.180051	0.276703
Hic2	-0.571964	0.0914855	0.529767	0.190513	-0.429488	0.131702	-0.180004	0.407093
Crlf1	-0.243678	0.41497	0.390757	0.0644493	-0.0726185	0.973958	-0.179582	0.745822
Rin3	0.0226181	0.9597	-0.364622	0.0283507	-0.501921	0.130684	-0.179047	0.319661
Fech	0.0885382	0.415491	0.699238	0.320606	0.530726	0.462056	-0.17883	0.73398
Tmco3	-0.00533787	0.804433	-0.196213	0.651088	0.0492907	0.50801	-0.178675	0.77056
Tmem223	-1.34388	0.0105342	-0.295679	0.48514	-0.417632	0.442522	-0.178203	0.835329
Arhgap6	0.448484	0.0716223	0.0235715	0.745337	0.344416	0.153244	-0.17794	0.963272
Otud7b	-0.679241	0.0301397	1.08794	0.685228	-0.155769	0.894703	-0.177838	0.740154
Usp16	-0.270209	0.388216	0.483428	0.130386	-0.122945	0.488654	-0.177759	0.583493
LOC677073	-0.202131	0.637104	-0.293653	0.176092	-0.15522	0.704067	-0.177756	0.667948
Prei4	-0.078787	0.623943	-0.606396	0.24208	0.172414	0.90482	-0.177472	0.948043
Scnm1	-0.766482	0.00892175	-0.147479	0.255957	-0.303531	0.365746	-0.177438	0.52519
Fbxw8	-0.328232	0.217687	-0.258273	0.128102	-0.17847	0.482439	-0.177279	0.579175
Nsl1	0.209226	0.405411	0.157969	0.683454	0.0936883	0.680993	-0.176948	0.610653
Vps41	-0.329771	0.885787	-0.465167	0.595869	-0.263685	0.971861	-0.176879	0.809078
Gm4374	-0.639156	0.0407939	-0.179124	0.736656	-0.267334	0.468369	-0.176658	0.803767
Nutf2	-0.327378	0.661314	-0.440904	0.670566	0.440454	0.506248	-0.176527	0.982259
Gm7722	-0.0595334	0.76799	-0.302078	0.00672261	-0.0451609	0.787827	-0.176501	0.0558295
Wdr59	0.0788611	0.615118	0.238133	0.146919	-0.0720844	0.773632	-0.17645	0.3857
Ube3c	-0.691883	0.199474	-0.579562	0.527014	-0.287063	0.799674	-0.1763	0.871207
Ankrd40	0.548754	0.0154477	0.444404	0.0417439	-0.406958	0.280042	-0.176209	0.753244
Zfp317	-0.317457	0.904881	0.395274	0.236221	-0.102731	0.168705	-0.176159	0.524906
Polr2g	-0.32647	0.334678	-0.225491	0.835888	-0.040439	0.863305	-0.175874	0.859041
9430023L20Rik	-0.36775	0.685867	-0.578052	0.353054	-0.210116	0.986495	-0.175231	0.941702
Fbxo10	-0.0907483	0.550636	-0.349167	0.0772048	-0.183277	0.304003	-0.175016	0.547675
Saps1	-0.303794	0.484575	-0.427024	0.50084	-0.284121	0.712689	-0.174925	0.964263
Itga5	0.00489887	0.774304	0.136851	0.954186	-0.0307283	0.67115	-0.174651	0.240553
Nfib	2.18899	0.142713	-0.338655	0.253629	-0.157467	0.559091	-0.17454	0.705774
D16Ertd472e	-0.411297	0.105052	0.60868	0.396957	-0.00547219	0.703926	-0.174399	0.284417
Gpsm1	0.0567365	0.463889	-0.407331	0.349408	0.00484053	0.502909	-0.174379	0.980806
Mbip	0.175045	0.37114	-0.289398	0.752243	-0.106832	0.985503	-0.174275	0.881905
Gm14214	-0.302487	0.315676	-0.203744	0.0754757	-0.102904	0.488104	-0.174147	0.410541
LOC638798	-0.760514	0.0329954	-0.219219	0.402111	-0.27843	0.518157	-0.173384	0.637596
Gm15566	-0.403738	0.266087	-0.0511742	0.824615	-0.0719048	0.765325	-0.173372	0.599034
LOC433064	0.414574	0.221498	0.438385	0.171412	0.0050807	0.422828	-0.173344	0.673395
Ofd1	-0.0382597	0.540234	-0.43511	0.915878	-0.281917	0.927202	-0.173304	0.793346
Eif1ay	0.796266	0.00942577	-0.0574322	0.854058	-0.157924	0.453197	-0.173087	0.453509
Sirt6	-0.014478	0.90487	-0.554929	0.0566496	-0.411871	0.279793	-0.172806	0.865116
Rangrf	-0.279258	0.940074	-0.556281	0.57366	-0.159891	0.865693	-0.17262	0.882256
LOC329575	0.114623	0.358047	-0.128965	0.923756	-0.0786702	0.785633	-0.172102	0.991163
Lyar	0.00181945	0.699974	-0.233731	0.651014	-0.122865	0.957371	-0.172016	0.803285
Actr3	0.113215	0.389093	-0.0673653	0.940761	-0.00910727	0.820206	-0.172002	0.332779
Eif4e	-0.176402	0.109725	0.072025	0.8156	-0.0821485	0.46604	-0.171754	0.437064
Gm12282	0.61108	0.0190761	0.101041	0.189414	-0.0790621	0.978561	-0.171642	0.834222
Map4k5	-0.442978	0.00145366	0.744462	0.360589	-0.393748	0.0292465	-0.171585	0.697825
Gm7940	-0.158996	0.935178	-0.340774	0.334024	-0.0824445	0.838916	-0.171384	0.883471
Gm7192	0.400375	0.127666	0.249521	0.0609602	0.088597	0.817098	-0.171139	0.638256
Ifngr2	0.028492	0.772586	-0.293259	0.317025	0.519194	0.66592	-0.171014	0.594015
Epn2	-0.620175	0.0628372	-0.667172	0.0734906	-0.427839	0.37448	-0.170957	0.569132
Snrpc	-0.69916	0.00536328	-0.147491	0.24239	-0.104818	0.621322	-0.170782	0.566425
Txnrd1	-0.302832	0.474338	0.160346	0.371026	-0.211347	0.502964	-0.1707	0.48232
Nsd1	-1.37285	6.68e-05	-0.189174	0.251084	-0.104815	0.643163	-0.17068	0.768648
Sfrs17b	0.0264448	0.381068	0.0419404	0.393902	0.0926185	0.340252	-0.170611	0.600365
Gm7241	0.441892	0.0328941	0.0814632	0.300802	0.128328	0.448671	-0.170286	0.904987
Dcaf8	-0.537399	0.181144	0.179802	0.573715	-0.198736	0.617876	-0.169708	0.795463
2610001J05Rik	0.200896	0.204401	-0.277881	0.965655	-0.102857	0.722356	-0.169549	0.815468
Noc4l	-0.324402	0.150473	-0.270218	0.0871426	-0.0962332	0.268147	-0.169392	0.0915086
Srgap3	0.683644	0.182566	-0.281929	0.852352	0.0671301	0.842019	-0.169162	0.594544
Gm11224	-0.439582	0.095143	-0.49472	0.187183	-0.329475	0.441737	-0.168909	0.822134
Dnmt3a	0.385248	0.0856505	0.446501	0.136599	0.346963	0.12059	-0.168892	0.398344
Cyp2d22	-0.302968	0.167521	-0.132542	0.457769	-0.410092	0.275228	-0.168495	0.433353
Nt5dc1	-0.471954	0.137238	0.422152	0.592106	-0.0176318	0.565277	-0.168355	0.328978
Scand1	-0.101685	0.314826	-0.163249	0.367111	-0.0755959	0.292305	-0.168148	0.503815
Sall2	-0.376451	0.125847	-0.20184	0.698236	-0.25816	0.587176	-0.168133	0.709435
Ascc2	-0.468528	0.137454	-0.237729	0.431406	0.0551047	0.482666	-0.168082	0.693155
Ifnar2	-1.2125	0.0215283	-0.415622	0.114924	-0.186562	0.2358	-0.167886	0.64051
Gm6493	0.308965	0.173024	0.112514	0.360935	-0.0344822	0.525613	-0.167762	0.810985
Btg3	-0.0159844	0.580965	0.286116	0.916213	-0.143455	0.51623	-0.167688	0.32864
Gnai3	0.000488599	0.993748	-0.149822	0.162887	-0.099719	0.561744	-0.167613	0.0858775
LOC100044416	-0.711621	0.00951254	0.314358	0.51066	0.0488292	0.95004	-0.167387	0.484941
5730403B10Rik	-1.44796	0.0350716	0.122979	0.286244	-0.0718277	0.622574	-0.167338	0.51345
LOC100044698	-0.568288	0.0736962	0.0322041	0.780745	-0.583945	0.0527314	-0.167061	0.347042
Gm6274	-0.0214531	0.936215	-0.00963656	0.929696	-0.0130421	0.880114	-0.167011	0.419317
Ipmk	-0.139513	0.623857	0.165437	0.603569	0.0234779	0.663027	-0.166614	0.525151
XM_001471835	-0.363	0.765987	-0.470252	0.651819	-0.0584656	0.776413	-0.16652	0.897179
Tra2a	1.80402	0.143867	0.00808017	0.916353	-0.267166	0.422009	-0.166498	0.167287
Zdhhc24	0.0505366	0.442711	-0.439005	0.869351	0.0179561	0.496306	-0.166116	0.582182
Rnaseh2a	-0.501557	0.160217	-0.268846	0.513616	-0.328472	0.494936	-0.166077	0.906368
Cpeb3	-2.0869	0.317004	0.0646645	0.630703	0.0603557	0.52448	-0.1658	0.925446
LOC100047109	-0.510731	0.188578	-0.334106	0.460171	-0.328388	0.421596	-0.165606	0.851693
Gm2642	-0.178968	0.753397	-0.0991049	0.857389	-0.143901	0.610337	-0.165466	0.692738
Eif4e2	-0.487773	0.108873	-0.313699	0.0732868	-0.172253	0.493738	-0.165272	0.657318
Ccl17	0.309574	0.29428	0.215906	0.544763	0.81523	0.019487	-0.165123	0.921982
2410004B18Rik	0.161111	0.340397	-0.277924	0.279698	-0.0194788	0.984379	-0.165102	0.495366
Ell	-1.44267	0.000101675	-0.517692	0.143687	-0.106469	0.883118	-0.165021	0.958612
Tcf7l2	-1.82135	0.00650997	0.0601946	0.765362	-0.0715551	0.857054	-0.164837	0.558717
Rnf34	-0.0961496	0.624127	-0.410723	0.155004	-0.0866054	0.727197	-0.164673	0.474114
LOC100047964	-0.370435	0.895892	0.364052	0.239284	-0.294334	0.975947	-0.164537	0.782875
Casp12	-0.257949	0.695201	-0.407195	0.908786	-0.211001	0.671605	-0.164478	0.615007
Sobp	0.186955	0.557652	-0.569231	0.255997	-0.159326	0.771105	-0.164252	0.788522
Wdr90	0.153943	0.425025	-0.427777	0.357388	0.104123	0.66612	-0.164126	0.875321
Dfnb59	-0.728652	0.908714	0.0599689	0.455668	0.152222	0.366564	-0.163846	0.591832
Ptpmt1	-0.454941	0.249906	-0.467673	0.477816	-0.199347	0.632873	-0.163798	0.662418
Ahi1	-0.677387	0.220323	-0.494153	0.739549	-0.107241	0.673679	-0.163509	0.73774
Lamc1	0.104694	0.546917	-0.755143	0.018869	0.185182	0.350388	-0.163438	0.855734
Vamp2	0.0909193	0.836356	0.21092	0.813491	-0.0659498	0.498156	-0.16316	0.431901
Chchd8	-0.377267	0.249028	-0.426061	0.246706	-0.219961	0.792095	-0.163054	0.863369
Gm2771	0.026406	0.913754	0.0540336	0.6686	0.0331097	0.387487	-0.162704	0.420993
Llgl1	-0.215091	0.00341812	-0.450549	0.000279008	-0.160265	0.020652	-0.162653	0.133792
Gm6347	-0.291562	0.559787	-0.29212	0.0591287	-0.18152	0.431945	-0.162386	0.678694
Vps13c	-2.37857	0.000230583	-0.259148	0.420017	-0.243001	0.865174	-0.16238	0.980935
Gm9000	0.319387	0.31062	-0.103126	0.671271	0.0710929	0.212532	-0.162083	0.570809
Zfp668	-0.52614	0.512842	-0.381831	0.706978	-0.109824	0.823737	-0.162006	0.92238
Sdccag3	0.179858	0.276241	0.393775	0.315732	-0.255344	0.959696	-0.161937	0.881131
E330001B16Rik	1.51386	0.380555	0.308768	0.827568	0.248127	0.791528	-0.161701	0.682543
Snx2	1.63176	0.350828	-0.339401	0.798869	0.14734	0.54681	-0.161629	0.95253
Fam149b	1.64696	2.91e-05	-0.22552	0.0488244	-0.248899	0.183184	-0.161582	0.522209
Gm7791	0.0120989	0.452267	-0.465659	0.514385	-0.0793699	0.741104	-0.161358	0.902956
Crtc2	-0.377852	0.296424	-0.355549	0.292261	-0.0929848	0.630507	-0.161252	0.512077
Pds5b	0.495921	0.511216	-0.173015	0.0563005	0.62802	0.391887	-0.161187	0.228965
Adamts10	0.10649	0.719605	-0.253017	0.611663	0.0547306	0.741725	-0.16116	0.755386
LOC100039753	-0.468094	0.684815	-0.142447	0.691026	-0.530527	0.155384	-0.160969	0.383171
Prpf39	0.0347166	0.569113	-0.395328	0.643604	-0.152479	0.818341	-0.160882	0.842204
Slc44a1	-1.65072	0.0142722	-0.729857	0.240108	0.256977	0.38492	-0.160391	0.956038
Hic1	-0.333211	0.139595	-0.367746	0.19873	-0.0835775	0.811582	-0.160351	0.39207
Rfc2	-0.704323	0.145337	-0.438643	0.330669	0.0539366	0.68134	-0.160319	0.992052
Gpr177	0.129567	0.49999	-0.355589	0.860288	0.0887667	0.55265	-0.159737	0.866295
Daxx	-0.26899	0.439248	-0.394932	0.205233	-0.36019	0.336484	-0.159673	0.818116
Prrg1	-0.0852226	0.651169	-0.344777	0.436876	-0.147705	0.254137	-0.159662	0.519798
Ubl4	-0.533947	0.307409	-0.297598	0.8717	-0.289971	0.892135	-0.159602	0.88705
Fdx1l	-0.827219	0.0114872	-0.334192	0.292978	-0.309143	0.669478	-0.159449	0.832039
Hltf	-0.49834	0.371282	0.309694	0.581507	0.0527652	0.699771	-0.159333	0.540447
Creld2	-0.085941	0.39951	-0.320796	0.0359481	-0.0389462	0.681994	-0.159241	0.147085
Nubp1	0.61574	0.0103843	-0.0544689	0.566056	0.255588	0.420299	-0.158854	0.377653
1810027O10Rik	-0.445495	0.00172175	-0.227132	0.569616	-0.362361	0.234378	-0.15878	0.595643
Gm3756	-0.36952	0.166205	-0.271015	0.159167	-0.353476	0.149853	-0.158297	0.786437
Plod3	1.49951	0.0309588	-0.589014	0.296545	-0.136642	0.872372	-0.158143	0.908912
AA987161	-0.565092	0.120797	-0.221633	0.487949	-0.0726606	0.963312	-0.15808	0.75414
Ncdn	-0.312249	0.242715	-0.0906771	0.168455	0.0300798	0.846673	-0.157921	0.574336
Egflam	0.321703	0.0290262	-0.109475	0.673699	-0.161308	0.614318	-0.157914	0.194383
Gm6552	-0.0901772	0.447241	-0.246989	0.04706	-0.216128	0.0839865	-0.157896	0.0704952
LOC638632	-0.318314	0.526365	0.149818	0.256784	-0.161041	0.877751	-0.157564	0.876471
Kdm4b	0.0997087	0.563965	-0.437651	0.135888	-0.119801	0.806573	-0.157212	0.679448
Tbl1x	0.121054	0.357694	-0.362456	0.711402	-0.249298	0.85144	-0.157122	0.958583
Capn7	-0.38047	0.25285	-0.52508	0.0938094	-0.105284	0.908698	-0.156882	0.891171
H3f3b	-0.163927	0.55178	-0.224742	0.26616	-0.230946	0.305835	-0.156866	0.237563
Olfr291	-0.183723	0.861082	0.451414	0.802117	-0.398864	0.737024	-0.156428	0.882751
Elovl1	-0.442295	0.083145	-0.302788	0.0780892	-0.0396782	0.957617	-0.156196	0.740623
Fam123b	-0.168366	0.661871	-0.197691	0.63706	-0.0753037	0.973701	-0.156106	0.879696
Hnrnph3	0.00613292	0.855223	-0.256834	0.671382	-0.304648	0.207199	-0.156089	0.57307
LOC100044398	-0.786584	9.55e-05	-0.251345	0.00272897	-0.339726	0.263306	-0.155603	0.527897
Gm9188	-0.247495	0.437834	0.0213337	0.807542	-0.0699511	0.593815	-0.155245	0.574405
Rab10	-0.231798	0.101881	0.221324	0.576251	-0.188252	0.248922	-0.155209	0.241301
LOC632268	-0.33642	0.19961	-0.0302401	0.921614	-0.06825	0.999735	-0.154766	0.671189
Sdf2	-0.198504	0.419669	-0.352534	0.456973	-0.170785	0.622659	-0.154081	0.717851
Dnajc21	-0.582806	0.00406131	-0.10714	0.637589	-0.406856	0.00107475	-0.153963	0.0623347
Gpatch3	0.178285	0.502766	-0.153288	0.703182	-0.182308	0.646813	-0.153807	0.666035
Impact	-0.574937	0.373879	-0.546512	0.544614	-0.310223	0.912543	-0.153499	0.849983
Nck1	0.18072	0.185211	-0.351459	0.152342	-0.215938	0.251046	-0.153287	0.563148
Rbl1	-0.100366	0.345892	0.156099	0.903193	-0.361815	0.87118	-0.152951	0.363572
Ticam1	-0.185301	0.457181	0.085711	0.732982	-0.137426	0.616878	-0.15283	0.553634
Sec22b	0.631713	0.125	-0.57128	0.400146	0.171938	0.592466	-0.152583	0.138909
Zfhx3	-1.34962	0.00265912	0.42902	0.0490464	0.310661	0.0786523	-0.152538	0.941063
Ssu72	-0.399695	0.02161	-0.078256	0.944574	0.578586	0.679352	-0.15238	0.605758
Med17	-0.0897366	0.809013	-0.323866	0.336134	-0.0655727	0.864878	-0.152361	0.595783
Lrdd	0.0998681	0.556558	0.143919	0.492438	0.642364	0.709213	-0.152064	0.789534
0610007L01Rik	-0.434311	0.0298347	-0.280136	0.268194	-0.373392	0.0549117	-0.152042	0.574373
Arhgef7	-0.192602	0.574915	-0.0977414	0.60336	-0.529114	0.429177	-0.151976	0.707443
Dtwd2	-0.459158	0.0816025	-0.346699	0.337492	-0.177161	0.691308	-0.151959	0.812325
Uckl1	0.218057	0.269278	-0.324403	0.91104	-0.0692701	0.607874	-0.151781	0.720275
Sipa1l2	0.196398	0.442268	-0.0181479	0.976261	-0.126166	0.715307	-0.151598	0.206825
Khdrbs1	-1.48539	0.00301723	-0.43281	0.393651	-0.0445687	0.703728	-0.151111	0.971761
Gm13308	-0.12976	0.43719	-0.170628	0.437676	0.230623	0.743954	-0.151104	0.479283
Ccdc22	-0.015372	0.658596	-0.424432	0.522191	-0.119442	0.93181	-0.151043	0.988248
Gm5243	-0.437319	0.076702	-0.122929	0.293691	0.0881681	0.650211	-0.150863	0.313322
Supt5h	-0.273404	0.0132178	-0.491332	0.00552327	-0.0809348	0.965135	-0.150856	0.122652
Isy1	0.365376	0.183919	-0.245949	0.146471	-0.0558586	0.833908	-0.150712	0.603862
LOC636187	-0.149869	0.566516	0.269543	0.544436	0.0307999	0.773031	-0.150511	0.50698
Zfyve27	-0.14988	0.915855	-0.564233	0.261095	-0.121471	0.843666	-0.150459	0.909089
Gm8213	-0.571531	0.109932	-0.206809	0.273715	-0.20188	0.193944	-0.150446	0.480476
Tank	0.0925404	0.517033	-0.263199	0.952559	-0.192333	0.916406	-0.150398	0.851109
Aaas	-0.314106	0.305979	-0.44405	0.160571	0.0609709	0.870235	-0.150326	0.679968
2010305A19Rik	0.529461	0.185614	-0.543262	0.841853	-0.0866709	0.624488	-0.150251	0.722061
1810058I24Rik	-0.145405	0.691257	0.394506	0.190545	0.0296857	0.682668	-0.150041	0.710402
Cebpz	-0.38536	0.0161274	-0.0989946	0.177703	-0.252982	0.0771476	-0.149948	0.386304
Psma7	-0.613044	0.0179401	-0.218988	0.689814	-0.303935	0.234113	-0.149531	0.70447
Ddx27	0.055974	0.464758	-0.544067	0.383935	-0.284664	0.873312	-0.149513	0.86146
4933427D14Rik	-0.0134241	0.597719	-0.437929	0.682971	-0.164047	0.931681	-0.149418	0.914305
Cdc2l5	-1.82434	0.00239922	-0.280736	0.546128	-0.193072	0.414833	-0.149346	0.653935
Usp24	-0.431046	0.303099	-0.0291549	0.816952	-0.165515	0.847084	-0.149043	0.889271
Pear1	-0.771994	0.007719	-0.19568	0.527814	-0.144363	0.832288	-0.148645	0.83684
Gm7973	-0.563767	0.0840243	-0.167609	0.218541	-0.208685	0.239877	-0.148534	0.34922
Akirin2	-0.0763248	0.663593	-0.154535	0.890985	-0.156335	0.852186	-0.148524	0.822714
Fbxo5	-0.215942	0.353626	-0.0556517	0.95333	0.0600187	0.756514	-0.148513	0.727779
Zbtb17	0.118137	0.257581	-0.680764	0.0146586	-0.130777	0.846895	-0.148243	0.80435
Ube2d2	-0.606469	0.00710084	0.338843	0.413908	-0.164059	0.225233	-0.148028	0.379432
Ssr4	-0.315477	0.0548689	-0.199006	0.0798582	-0.0598141	0.835805	-0.148019	0.249032
Bclaf1	-1.77343	0.0079054	-0.339975	0.594486	-0.33959	0.274714	-0.147963	0.849266
2700007P21Rik	-0.518204	0.205195	-0.25642	0.767517	-0.183348	0.803645	-0.147839	0.917245
Ppap2b	-0.13565	0.425397	-0.342664	0.15098	-0.151121	0.305195	-0.147828	0.374427
Gm5452	0.580345	0.185033	-0.380296	0.444882	-0.326153	0.430878	-0.14758	0.857859
Gm6474	0.125037	0.243232	-0.00413004	0.803056	-0.0273883	0.783596	-0.1474	0.828831
Nsbp1	-0.298316	0.332317	0.147317	0.485894	-0.189617	0.492685	-0.147313	0.470335
LOC100046149	-0.332051	0.0230622	-0.140265	0.659703	-0.281991	0.032136	-0.147311	0.557587
Wdr1	-0.326266	0.275344	0.0523024	0.76616	-0.225894	0.512554	-0.147218	0.868029
Stk11	-0.219451	0.739476	-0.529061	0.270981	-0.390479	0.486443	-0.147092	0.967499
Limd2	-0.398288	0.195937	-0.384636	0.281891	0.560452	0.675369	-0.147031	0.751173
Gm5116	-0.294737	0.276413	-0.241981	0.277503	0.00861708	0.701934	-0.14634	0.412549
Ece1	-0.0351187	0.932029	-0.0705633	0.667435	-0.171587	0.718719	-0.146272	0.575045
Rfesd	-0.248817	0.743627	-0.187459	0.883798	-0.185076	0.899967	-0.146258	0.955235
LOC639192	0.209685	0.512378	0.0766948	0.611311	0.0927925	0.5492	-0.146113	0.706953
Itgb1	0.480699	0.0413558	-0.061155	0.739255	-0.119272	0.791025	-0.145797	0.864719
Rbm4	0.829822	0.491991	-0.505538	0.417799	0.00790247	0.632934	-0.145701	0.894574
Mrps25	-0.00759077	0.483582	-0.170396	0.81739	-0.197759	0.840037	-0.145672	0.694972
Btg2	-0.579994	0.308793	0.256942	0.902488	0.0945431	0.741078	-0.145628	0.531039
Actr10	-0.236332	0.869858	-0.3162	0.830946	-0.238573	0.897508	-0.145601	0.928886
3110062M04Rik	-1.93871	0.00128298	-0.415	0.090879	0.0149174	0.760154	-0.145396	0.525665
Rg9mtd3	-0.261056	0.738824	-0.188816	0.912917	-0.129719	0.924986	-0.145221	0.962103
Atp6v0a2	-0.542917	0.0457749	-0.26915	0.241359	-0.31099	0.21346	-0.145135	0.554882
Agtpbp1	-0.218218	0.90833	-0.0776176	0.715691	-0.0935472	0.633241	-0.145097	0.786458
LOC675617	-0.448562	0.16139	0.0830059	0.996335	-0.0533514	0.648987	-0.144921	0.596324
Eif3c	-1.59582	0.0183177	-0.714978	0.115971	-0.357685	0.622263	-0.144885	0.96303
Pip4k2b	-0.466924	0.0586548	-0.231115	0.657442	-0.129583	0.828944	-0.144727	0.733335
Dnaja2	-0.0542994	0.778452	-0.328697	0.397105	-0.255651	0.391595	-0.144641	0.851699
Sec61g	-0.565669	0.135913	0.136545	0.563041	-0.0259409	0.999524	-0.14461	0.792996
Itpr1	-0.312824	0.0053438	0.0253483	0.82651	-0.166608	0.753002	-0.143613	0.108885
9030409G11Rik	-0.0845544	0.463982	0.128911	0.614482	-0.213238	0.766603	-0.143585	0.946255
Asnsd1	-0.568593	0.0967972	-0.207095	0.888715	-0.188097	0.923321	-0.143525	0.977135
Crnkl1	-0.343048	0.318904	-0.230059	0.349207	-0.0522404	0.849501	-0.143346	0.582988
Pms2	-0.443071	0.0399819	-0.299539	0.220756	-0.0741291	0.500027	-0.14312	0.551687
2310028H24Rik	-0.199921	0.346596	-0.171752	0.297996	-0.29748	0.201014	-0.143061	0.716582
Gm5738	0.0014356	0.622412	-0.623898	0.28076	0.044692	0.69171	-0.142792	0.93848
Gm14383	0.133478	0.343677	0.167393	0.580416	-0.0473878	0.67884	-0.142455	0.131797
Rab2a	0.292405	0.204657	-0.125659	0.222259	-0.218616	0.820338	-0.142374	0.41857
Kpna1	-0.0155876	0.940082	-0.31081	0.474135	-0.340465	0.275215	-0.142192	0.780023
Mier2	-0.126543	0.722422	-0.405931	0.781226	-0.024888	0.643756	-0.142152	0.765129
Sgcb	-0.0432504	0.624191	-0.456418	0.869318	0.0286865	0.578833	-0.142039	0.759169
Dmwd	-0.184137	0.210289	-0.319866	0.120604	-0.40016	0.122384	-0.141829	0.380576
Pvrl3	1.63464	0.246899	0.205561	0.563022	0.0504742	0.999402	-0.141737	0.547751
Vwa5a	-0.00473833	0.772777	0.08858	0.556663	0.207867	0.30458	-0.141712	0.514451
Gm13181	-0.515167	0.505555	-0.341143	0.91387	-0.270609	0.999948	-0.14138	0.789883
Ddx3y	-0.621895	0.00246691	-0.0952663	0.777611	-0.127306	0.244139	-0.141167	0.64819
Nip7	-0.179315	0.62701	-0.405162	0.904041	-0.0455681	0.49503	-0.14108	0.594647
1700019E19Rik	0.169171	0.335218	-0.170577	0.931407	-0.00274689	0.779029	-0.141052	0.976788
Prl2c5	0.122248	0.65213	1.28158	0.583548	0.165303	0.486358	-0.140995	0.401795
Arhgap27	-0.140709	0.621835	-0.19008	0.541594	-0.368896	0.422335	-0.140765	0.616346
Fchsd1	-0.270412	0.177469	-0.408731	0.0713509	-0.0711401	0.739436	-0.140602	0.209626
Utp18	0.0753503	0.59416	-0.0481164	0.851175	-0.0140506	0.743623	-0.139955	0.918752
Krt28	-1.68673	0.0106376	0.234508	0.820949	0.20295	0.777461	-0.139798	0.460772
Gm11189	-0.218699	0.396764	-0.145353	0.841721	-0.264438	0.290236	-0.139421	0.783359
Tctex1d2	-0.309224	0.13357	-0.0920903	0.928131	-0.0606785	0.986598	-0.13934	0.787309
Mtf1	-0.498264	0.0987199	-0.420455	0.0451681	-0.0674686	0.555619	-0.139198	0.356032
Bmf	0.610502	0.00466482	-0.612123	0.041161	-0.0139195	0.884905	-0.139049	0.804789
4933439F18Rik	-1.17568	0.000777	-0.0348152	0.571641	-0.454548	0.292116	-0.13893	0.694648
LOC673652	-0.0329092	0.56669	0.0749474	0.862857	-0.0696735	0.602857	-0.138517	0.44239
Gm5521	0.72363	0.0109112	-0.370506	0.434224	-0.0829417	0.747324	-0.138431	0.969166
Gm7845	-0.34939	0.240377	0.121682	0.864077	-0.19433	0.452309	-0.138397	0.60985
BC031781	-0.176714	0.725992	-0.170315	0.450784	0.144587	0.546999	-0.138359	0.54245
Zfr	-1.23852	0.00283561	0.279276	0.127002	-0.115521	0.740114	-0.138236	0.708574
Picalm	-0.416946	0.184102	-0.461408	0.152972	-0.458298	0.209913	-0.137972	0.871574
XM_898388	0.190793	0.299165	-0.0861896	0.56764	-0.0458123	0.552156	-0.137906	0.716404
Zc3h15	0.374603	0.0868615	-0.395553	0.398839	-0.143881	0.942065	-0.137844	0.940613
Abcc5	-1.64858	0.0553291	-0.515873	0.563716	-0.213408	0.843192	-0.137777	0.677646
Cgnl1	-2.17179	0.0358958	2.11824	0.0281539	-0.0885324	0.619993	-0.137725	0.542231
Mrpl48	-0.245545	0.412103	-0.533398	0.101863	-0.268154	0.532602	-0.137686	0.764802
E2f5	0.504976	0.00891992	-0.195958	0.0759113	0.0621347	0.970086	-0.137656	0.540183
Prkab2	0.00621716	0.653592	-0.506216	0.352699	-0.106022	0.891898	-0.137614	0.941255
Uck2	-0.0644658	0.770921	-0.0738961	0.751813	-0.0203794	0.958584	-0.137551	0.526698
Rbx1	-0.180386	0.876234	-0.523884	0.510597	-0.477366	0.608015	-0.13755	0.983157
Gm8522	-0.257399	0.426403	-0.229571	0.566968	0.00196965	0.684858	-0.137534	0.963496
Isg20	-0.0773818	0.518829	0.173861	0.797148	-0.0232053	0.591679	-0.137518	0.489121
1810063B07Rik	-0.234543	0.804058	-0.303113	0.778277	-0.0627883	0.760754	-0.137225	0.929151
2410129H14Rik	0.319259	0.188175	-0.147095	0.973695	0.0420507	0.565216	-0.136888	0.660388
Srf	0.399209	0.534114	-0.166391	0.123562	-0.202417	0.332684	-0.136874	0.148029
LOC640204	0.0738824	0.662492	-0.136272	0.737583	-0.101866	0.633006	-0.136589	0.460757
1700047I17Rik1	0.219813	0.235869	-0.307673	0.0832308	-0.308592	0.476779	-0.136586	0.477977
Aen	0.646789	0.0362754	0.732255	0.673308	0.066254	0.908673	-0.136531	0.767504
Foxa1	0.75138	0.787947	4.49589	0.278081	0.389741	0.682816	-0.136304	0.637086
Gm6983	-0.34891	0.263912	0.345835	0.508523	0.0237684	0.928231	-0.136236	0.532191
Tmem165	-0.105551	0.994469	-0.453136	0.193799	-0.0630751	0.848108	-0.136106	0.914482
Hist1h2ba	-0.263517	0.376245	-0.150388	0.424209	-0.338915	0.179561	-0.136006	0.457938
Pank2	-0.322237	0.343062	-0.313551	0.15836	-0.45891	0.164229	-0.135789	0.816134
Chst11	-0.128213	0.286738	0.252198	0.78056	-0.11451	0.444409	-0.135478	0.438581
Gm8226	-0.183972	0.690297	-0.28483	0.217496	-0.11217	0.859475	-0.135357	0.825022
Eml4	-0.704402	0.0952953	-0.296927	0.857944	0.33184	0.623624	-0.135289	0.547453
Trip10	-0.344283	0.229591	-0.598406	0.00715003	-0.39699	0.0468308	-0.135289	0.476813
Tmem39a	0.213099	0.164368	0.206866	0.13549	0.0443039	0.541108	-0.135268	0.179094
Sema6d	0.100797	0.484623	0.223336	0.280054	-0.0203536	0.853914	-0.135207	0.445386
Plekhg3	-0.0102712	0.463105	-0.271301	0.910205	-0.11715	0.641343	-0.135119	0.659406
Trp53bp2	-0.587161	0.0404679	0.0388899	0.762469	-0.222585	0.563304	-0.135058	0.718651
Mettl9	-0.424604	0.37157	-0.492315	0.455593	-0.411378	0.471115	-0.135035	0.918574
Lpar4	-0.398512	0.0908876	-0.106656	0.639279	-0.350341	0.255835	-0.134903	0.599477
Prpf38b	0.225026	0.2625	0.167765	0.612677	-0.00770983	0.820713	-0.134832	0.884296
Ube2g1	-0.453569	0.0466605	-0.215666	0.514386	-0.280474	0.0936484	-0.134818	0.713906
Gm6776	0.167587	0.239991	-0.571034	0.127081	-0.199376	0.906833	-0.134664	0.89367
Kctd9	0.0762858	0.294064	-0.483777	0.802394	-0.116632	0.681506	-0.134479	0.819234
Hbs1l	1.71197	0.00555587	0.44195	0.523575	-0.102304	0.914304	-0.134172	0.9984
Psmc6	-0.408176	0.0988147	-0.326896	0.272879	-0.243754	0.243443	-0.134122	0.78633
Rfx5	-2.3851	0.0935575	0.0707747	0.505096	-0.333906	0.844192	-0.133999	0.648661
Gm5856	0.296234	0.238652	-0.127514	0.523114	0.222563	0.121125	-0.133603	0.462755
Chaf1a	0.526013	0.0228275	0.0516459	0.835462	0.2887	0.506584	-0.133539	0.450316
4930571K23Rik	-1.69878	0.0882262	-0.510536	0.314982	-0.520736	0.450065	-0.133344	0.645244
Arhgef1	-0.49008	0.0371383	-0.194072	0.484294	-0.0189799	0.835816	-0.13316	0.640115
Ski	-0.50999	0.0860051	-0.184917	0.105609	0.0985139	0.431904	-0.133042	0.188616
Rbm17	0.179409	0.316396	-0.498204	0.617685	-0.152676	0.91598	-0.133	0.879432
Smarca2	-0.644197	0.00180114	0.0936629	0.673324	-0.194596	0.399309	-0.132909	0.508474
Grap	-0.1339	0.418249	-0.0069135	0.558747	-0.10258	0.425007	-0.132854	0.513794
Nucks1	-0.788332	0.00710443	0.502125	0.179239	-0.320578	0.499072	-0.132604	0.441857
Gins1	0.721899	0.222962	0.459717	0.548935	0.372174	0.472985	-0.132286	0.660568
Hyou1	-0.450437	0.00609343	0.136801	0.347617	0.00109609	0.897124	-0.132251	0.526061
Anapc4	2.14082	0.0338263	0.35276	0.114962	-0.186455	0.776996	-0.132152	0.715165
Cryz	-0.147904	0.358803	-0.339206	0.168554	-0.401113	0.16398	-0.132087	0.369141
Ehd1	-0.0384502	0.578659	-0.543297	0.447138	-0.297809	0.80939	-0.131955	0.832512
Prkx	-0.129971	0.63769	-0.229561	0.0666353	-0.286886	0.17968	-0.131946	0.480557
Ciao1	-1.62819	0.398199	-0.15119	0.901166	-0.115961	0.738985	-0.131754	0.770502
Ttc7b	-0.30429	0.294503	0.0216576	0.85261	-0.527142	0.0492194	-0.131569	0.346925
E130303B06Rik	-0.539789	0.86281	-0.338693	0.832794	-0.0283608	0.54506	-0.131383	0.570202
Erlin2	0.190593	0.774575	0.579887	0.337185	-0.121598	0.537688	-0.131253	0.491245
Cd3eap	-0.392259	0.147645	-0.552391	0.0419243	-0.334158	0.265599	-0.131127	0.566169
Gm6941	-0.10284	0.630363	-0.10912	0.711974	-0.0253913	0.436178	-0.130402	0.546473
Ccdc32	-0.0856899	0.744565	-0.206673	0.953806	-0.119603	0.853755	-0.130303	0.902359
Gm9183	0.200021	0.309132	0.128623	0.629953	0.111388	0.718506	-0.130215	0.949005
Pramef8	-0.199257	0.345415	-0.203443	0.548653	0.215758	0.435468	-0.130165	0.889396
Mtrf1l	-0.282553	0.546431	-0.537591	0.110479	-0.117124	0.863448	-0.130119	0.831841
Gstp1	-0.533305	0.036063	-0.484152	0.0627127	-0.357627	0.252537	-0.130054	0.672367
Ccdc41	-0.0777434	0.5387	-0.0606	0.241905	-0.0465762	0.408727	-0.129924	0.393646
B430105G09Rik	0.207926	0.311722	-0.0556741	0.796303	-0.364939	0.246686	-0.12936	0.204207
Zfp472	-0.117796	0.519099	-0.498493	0.142208	-0.0514663	0.795693	-0.129352	0.615032
Gm13047	-0.0602593	0.642365	0.262978	0.483142	0.169716	0.662309	-0.128991	0.620497
D030070L09Rik	0.207442	0.223153	0.146871	0.213111	0.0758518	0.213076	-0.128862	0.706664
Surf2	0.0478549	0.440104	-0.535111	0.538923	-0.100846	0.775189	-0.128668	0.810931
Sav1	-0.375987	0.0447275	-0.139267	0.477146	-0.314654	0.332527	-0.128535	0.396468
Art3	0.0327018	0.585193	-0.575151	0.332781	-0.299699	0.924429	-0.128404	0.844087
Nars2	-0.248432	0.959767	-0.235452	0.443023	-0.192512	0.847673	-0.12834	0.739062
Ldha	0.609315	0.2338	-0.29521	0.368026	-0.548369	0.0164131	-0.128234	0.486599
Ppp1r12c	-0.227481	0.911715	-0.747575	0.0853068	-0.0910645	0.582294	-0.128034	0.537313
E430025E21Rik	-0.214635	0.654584	-0.276903	0.444639	-0.00977707	0.719551	-0.127895	0.922861
Gm6681	-0.440458	0.172451	0.0664686	0.85668	-0.0203059	0.652318	-0.127085	0.589744
Rex2	0.407047	0.564125	-0.163375	0.935393	-0.420878	0.567571	-0.126848	0.867968
Bud31	-0.173671	0.151763	-0.137186	0.36088	-0.125026	0.255003	-0.126516	0.235335
Tsg101	0.599388	0.026516	0.0610995	0.488642	0.140233	0.649178	-0.126421	0.755453
Cse1l	0.281026	0.144912	-0.466042	0.592445	-0.0517801	0.770807	-0.126326	0.86643
P2ry6	0.459272	0.164073	-0.409587	0.754896	-0.080282	0.5189	-0.126312	0.513509
Ubn1	0.000147978	0.44574	0.0238171	0.59217	-0.0340293	0.571531	-0.12582	0.254973
Eif1ad	-0.540157	0.00612661	0.394605	0.194643	-0.0802228	0.353273	-0.125708	0.538511
Arhgap10	-0.254049	0.449632	0.161153	0.212534	0.226513	0.651467	-0.125664	0.775573
Pls3	-0.276724	0.143799	0.00278664	0.819048	-0.257327	0.315516	-0.125651	0.608175
Gm4974	-0.475932	0.208161	0.0810582	0.769804	-0.0150051	0.843019	-0.125551	0.543264
Gm7955	0.194776	0.542753	-0.00377242	0.925083	0.113381	0.075631	-0.125511	0.43046
Gm9339	-0.0897336	0.559681	0.260009	0.705943	0.100642	0.832488	-0.124836	0.561759
Mtf2	-0.479398	0.0180273	-0.313329	0.109291	0.158608	0.500858	-0.12468	0.740693
Gm16375	-0.00583235	0.97077	-0.0835177	0.703844	-0.0661046	0.711662	-0.124655	0.598804
Pdcl3	0.154436	0.625429	0.453607	0.0100844	-0.120261	0.743337	-0.124571	0.633308
LOC633016	-0.373566	0.0228408	0.38311	0.141646	0.0220276	0.761966	-0.124127	0.531353
Mtmr4	-0.0591658	0.731616	-0.226744	0.462109	-0.232505	0.567112	-0.123817	0.51419
Gm9331	-0.265987	0.552157	-0.234445	0.438468	-0.153596	0.568508	-0.12375	0.737124
Ttc9c	-1.45152	8.66e-05	-0.526501	0.0049907	-0.184976	0.273611	-0.123608	0.400927
1200014M14Rik	0.221861	0.0702466	-0.0914183	0.528847	0.145051	0.599262	-0.123562	0.424291
Cc2d1a	-0.541381	0.178034	-0.479866	0.356207	-0.0748649	0.886552	-0.123297	0.959159
Ttc5	-0.422156	0.146749	-0.434581	0.213854	-0.361359	0.185072	-0.122917	0.477188
Gm8113	-0.0598995	0.76297	-0.628065	0.319663	-0.129773	0.818217	-0.122853	0.769404
Tgs1	-0.722018	0.00179894	-0.314205	0.258054	-0.0539068	0.747663	-0.122558	0.698105
4930597O21Rik	-0.0430388	0.362073	0.30217	0.980123	0.228511	0.885308	-0.122516	0.249434
Cops2	0.00151221	0.811641	-0.284879	0.159916	-0.207345	0.453708	-0.122286	0.732528
Ssr1	-0.335972	0.581528	0.0763807	0.80303	0.230831	0.448039	-0.122252	0.242075
Ccdc23	-0.239996	0.103671	-0.0632159	0.486835	-0.122916	0.327287	-0.122201	0.155165
Rrn3	-0.873826	0.000278718	0.058238	0.913097	-0.238276	0.413656	-0.122193	0.606774
Ppp1r2	-0.144973	0.455225	0.590285	0.740218	-1.04267	0.346777	-0.12214	0.49855
Hnrnpa3	-0.428895	0.011937	-0.324663	0.404622	-0.34703	0.0523118	-0.122057	0.375908
Gm2710	-0.638221	0.0649549	-0.0531362	0.936559	-0.247245	0.359057	-0.121838	0.92698
Rbm19	-0.256577	0.0660437	-0.190145	0.0366458	-0.0632394	0.27365	-0.121799	0.337829
Gstm1	-0.321592	0.0709302	-0.483604	0.00682442	-0.367058	0.074007	-0.121726	0.0173286
Aplp2	-0.447637	0.135512	-0.39574	0.0463436	-0.376961	0.0393685	-0.121358	0.601152
Manbal	0.231211	0.236612	-0.329957	0.392965	-0.064765	0.955173	-0.121354	0.910864
Pwp2	0.186328	0.194328	-0.556261	0.199389	-0.0279721	0.758595	-0.121347	0.883751
5033430I15Rik	-0.621009	0.0526696	-0.263052	0.692902	-0.444362	0.333741	-0.121158	0.93256
Gm7180	-0.153028	0.971593	-0.0766058	0.810231	-0.126131	0.941459	-0.120474	0.917423
Ptbp1	-0.464283	0.0582478	0.0072635	0.485452	0.0273676	0.668299	-0.120455	0.5486
Gm11222	-0.0985409	0.771883	-0.591026	0.183143	-0.21887	0.846466	-0.12013	0.876657
Tbc1d15	0.114488	0.436779	-0.230006	0.0275145	0.323134	0.573675	-0.119966	0.625162
Gm11849	-0.275007	0.331914	0.0815779	0.772975	0.115033	0.921455	-0.119894	0.505065
Gm7027	0.214886	0.840981	0.337806	0.433083	0.337597	0.386872	-0.119799	0.547425
Gm14407	-0.0464986	0.581623	0.316002	0.698265	0.164668	0.901062	-0.119596	0.491277
LOC100046205	-0.591813	0.00437755	-0.0778699	0.772335	-0.172406	0.573497	-0.119467	0.617979
Gsdmd	-0.116044	0.558955	-0.317585	0.0873126	-0.153742	0.267708	-0.119407	0.369054
Gm6554	0.424028	0.156812	0.00697898	0.649474	-0.0893254	0.789779	-0.119376	0.807686
Sumf2	-0.423356	0.710467	-0.583282	0.467374	-0.204881	0.911181	-0.119318	0.783334
Chst14	0.277155	0.308031	-0.508127	0.32422	0.146466	0.496696	-0.119032	0.953373
Gm4701	0.124289	0.669756	0.370246	0.00256749	0.415671	0.00535497	-0.118763	0.720031
Dhrs3	-0.315677	0.208439	-0.404037	0.414889	-0.212041	0.411575	-0.118717	0.786058
Gm7107	-0.226039	0.740438	-0.52785	0.139647	-0.305993	0.663835	-0.118598	0.833832
Gm8923	-0.3097	0.0905412	0.217693	0.332709	-0.050183	0.756739	-0.118472	0.402793
Gm3709	-0.524208	0.782894	0.049391	0.481537	-0.0246639	0.510322	-0.118347	0.652557
Gm9481	-0.355138	0.588083	-0.386367	0.62928	-0.263697	0.789762	-0.118071	0.903637
Mms19	-0.274282	0.00372371	-0.467215	0.00681272	-0.11373	0.480432	-0.118	0.710887
Dld	0.0129833	0.858033	-0.534811	0.327639	-0.337946	0.632668	-0.117982	0.967513
Gm5845	-0.154021	0.769745	-0.269282	0.251596	-0.127545	0.726468	-0.117864	0.845699
Gm3464	0.163923	0.505312	-0.425273	0.0266554	0.170258	0.270319	-0.117441	0.526357
Cep57	-0.090524	0.572138	0.0412588	0.835868	0.133493	0.488095	-0.117255	0.390534
LOC100043886	-0.296372	0.955997	-0.210334	0.915202	-0.311781	0.935841	-0.117195	0.776059
Myg1	-0.35166	0.892575	-0.572789	0.607402	-0.067328	0.730069	-0.117176	0.773324
Helq	-2.21125	0.00455244	0.2355	0.903797	0.229452	0.878208	-0.117163	0.592384
Zfp429	0.195734	0.00184719	0.058929	0.631376	0.301809	0.269234	-0.117145	0.431509
Asns	-0.282128	0.576609	-0.317539	0.470912	-0.370413	0.567035	-0.117112	0.944238
Id4	0.117989	0.410075	0.0864533	0.583027	-0.307469	0.899111	-0.116981	0.939753
Fam76a	-0.372746	0.0861009	0.0513798	0.886782	-0.191484	0.462897	-0.116794	0.872539
Gm7042	-0.0613489	0.459789	0.0459445	0.649213	-0.0589739	0.524738	-0.116422	0.420234
LOC100048818	-0.271481	0.80389	-0.581156	0.433576	-0.305822	0.756931	-0.116227	0.882066
Gm11349	0.286754	0.140987	-0.380401	0.177351	-0.0386906	0.827703	-0.116063	0.931359
Gm7526	-0.643878	0.00417062	0.302622	0.116813	-0.0100943	0.760463	-0.115913	0.630659
1600012H06Rik	0.0579987	0.947258	-0.164667	0.103896	0.11152	0.87126	-0.115524	0.457416
Zfp873	0.105151	0.535908	-0.168545	0.923479	0.011646	0.743869	-0.115441	0.974318
Svip	-1.58988	0.0777121	-0.0121841	0.593493	-0.192193	0.579222	-0.115414	0.363914
Tusc1	-0.672529	0.00334969	-0.152747	0.245875	-0.218667	0.557059	-0.115104	0.729681
Arhgap18	-0.320364	0.105732	0.178311	0.909016	-0.442421	0.136654	-0.115075	0.344188
Zbtb48	-0.603344	0.0198374	-0.516448	0.0557558	-0.00327842	0.763603	-0.114999	0.656005
LOC100045823	-0.645843	0.00534085	0.140399	0.587825	-0.0180944	0.947186	-0.11497	0.701769
Psmb11	-1.61224	0.00855598	-0.275534	0.385378	-0.342262	0.434666	-0.11496	0.925186
Senp7	-0.800431	0.0361976	-0.181221	0.635253	0.0920382	0.811942	-0.11496	0.643618
Rnmtl1	-0.279603	0.680463	-0.520632	0.357311	-0.287361	0.714271	-0.114826	0.97385
Slc10a3	-0.346198	0.00313167	-0.310146	0.21967	-0.0649244	0.585455	-0.114802	0.623334
Las1l	0.091088	0.305655	-0.520968	0.352956	-0.0355012	0.928646	-0.114503	0.80459
Eef1a1	2.14624	0.126434	-0.189782	0.631482	-0.199066	0.645682	-0.114209	0.540623
Exosc4	-0.155929	0.841548	-0.476365	0.403107	-0.338253	0.682179	-0.114135	0.991841
Lrrc16b	-0.591567	0.0129275	0.12942	0.850383	0.196528	0.598765	-0.114027	0.532599
Fam98b	-0.762001	0.0392248	0.625425	0.359193	-0.090812	0.70502	-0.113988	0.502216
Slc25a5	0.251653	0.385868	-0.430176	0.474855	-0.163247	0.899043	-0.113906	0.971442
Fam96b	0.00501649	0.523781	-0.392108	0.427692	-0.0539459	0.675442	-0.113789	0.842908
Rnf138	-0.416508	0.0190666	-0.249551	0.145608	-0.214177	0.342241	-0.113675	0.156365
Ppil4	-0.219588	0.157428	-0.213856	0.136721	-0.0778357	0.369247	-0.113655	0.307306
LOC100045433	-0.46024	0.0235562	0.0338198	0.813825	0.0817553	0.725406	-0.113554	0.819203
Gm2769	-0.203313	0.546494	-0.0922189	0.875786	-0.399761	0.262534	-0.113452	0.820059
Ppfia4	-0.0101593	0.631766	0.221822	0.985617	0.169997	0.899572	-0.113315	0.520344
Zscan29	-0.101686	0.840345	-0.0729225	0.837924	-0.0255513	0.631944	-0.113249	0.906823
LOC100041933	-0.412313	0.249554	0.405406	0.832849	0.291615	0.997442	-0.1129	0.574038
Nkap	-1.43142	0.000542703	0.14773	0.771291	-0.228188	0.595735	-0.112708	0.60136
Arid4b	-0.317399	0.062006	-0.171653	0.667061	-0.0733062	0.79779	-0.112676	0.743891
Tmem106c	2.03349	0.00425144	-0.327014	0.772793	-0.153406	0.549485	-0.112361	0.499895
Sh3bgrl	0.16566	0.205772	0.145585	0.458223	0.0323744	0.428081	-0.112282	0.704723
Ankrd31	-1.55543	0.00737641	-0.183258	0.593399	-0.561455	0.0826731	-0.112239	0.298533
Adam11	0.0767655	0.699965	0.472515	0.129495	0.425173	0.144335	-0.11221	0.732915
Rusc2	-1.7453	0.00113739	-0.209363	0.177778	-0.111759	0.626373	-0.112174	0.510149
LOC545747	0.218746	0.169622	-0.0644671	0.264293	0.157165	0.46223	-0.112165	0.344284
Tmem65	0.095641	0.342531	0.337825	0.0387621	-0.136768	0.586322	-0.112084	0.669806
Gm6196	-0.42667	0.207424	-0.0683651	0.504524	-0.0852474	0.464082	-0.111803	0.563908
LOC674925	-0.052612	0.718095	-0.072731	0.928529	-0.129464	0.933922	-0.111698	0.998384
Hsf1	-0.656537	0.70227	-0.493734	0.877795	-0.261869	0.872207	-0.111462	0.731421
Fgfr1op2	-0.11979	0.142142	0.0606451	0.871921	-0.00638103	0.561008	-0.111259	0.322134
Gm13718	-0.0800891	0.728093	-0.363353	0.0647111	0.120708	0.482604	-0.111251	0.638262
Prpf8	-0.204205	0.76069	0.0786878	0.843282	-0.215986	0.794539	-0.110923	0.986979
4930547N16Rik	-0.704037	0.00978052	-0.446143	0.108276	0.0593332	0.999901	-0.110286	0.68206
1700113i22rik	-0.0393422	0.948729	0.00935681	0.79649	-0.00676695	0.888509	-0.110185	0.890094
Neo1	0.281516	0.178709	-0.264386	0.762172	0.103067	0.492914	-0.110168	0.850198
Pigf	0.0297995	0.828651	-0.164597	0.236721	0.0222549	0.802876	-0.109989	0.473907
Fam134c	-1.42744	0.0191199	-0.758575	0.0390507	0.191576	0.355923	-0.109739	0.929674
Eef1d	-0.399318	0.190788	-0.324185	0.184671	-0.195456	0.549624	-0.109728	0.604353
Prim1	0.125139	0.805322	-0.140408	0.463553	0.344749	0.455604	-0.109581	0.30988
Stat1	-0.28458	0.110653	-0.532568	0.00529405	-0.579657	0.0831206	-0.109442	0.24587
Gm8841	-0.438338	0.192366	-0.122926	0.534515	-0.0972112	0.541109	-0.109391	0.615597
Wdsub1	-0.603426	0.000718984	-0.150022	0.247695	-0.211819	0.290123	-0.109326	0.727136
Diap2	-0.345843	0.310221	0.0723327	0.891005	-0.324202	0.239806	-0.109245	0.72897
Rbm26	-0.697649	0.505613	0.0917343	0.993981	0.156728	0.635408	-0.109192	0.521498
Paip1	0.057176	0.815837	1.7842	0.360175	-0.322325	0.279362	-0.108967	0.565076
Vps18	-0.19007	0.916008	-0.43252	0.442073	0.0610739	0.459234	-0.108878	0.82103
Ttf2	-0.0681696	0.932612	-0.295676	0.687375	-0.0757558	0.958877	-0.108747	0.954609
Ggps1	-0.34473	0.0358067	-0.148101	0.282946	-0.261342	0.333424	-0.108701	0.64465
Gm8182	0.219806	0.431781	0.112379	0.493704	0.0554253	0.337642	-0.10869	0.586608
Klhl7	-0.193074	0.435362	-0.183982	0.387654	-0.0298343	0.77514	-0.108658	0.613756
Gm10167	-0.422343	0.0445112	-0.319703	0.151	-0.0831572	0.375058	-0.10845	0.264175
Drctnnb1a	-0.0418208	0.856147	-0.250893	0.311384	-0.0868533	0.882313	-0.108433	0.832738
Brca2	-0.52418	0.269308	-0.221057	0.983489	0.316793	0.257883	-0.108342	0.793376
Gprasp1	0.0439452	0.465251	0.364021	0.982706	-0.15951	0.836093	-0.108318	0.754134
Kifc3	0.0357639	0.959492	-0.565034	0.0380828	-0.294468	0.245496	-0.107972	0.539809
Ipo11	-0.409582	0.176608	-0.507644	0.0611333	-0.288714	0.592319	-0.107952	0.975576
Klhl28	-0.0350712	0.548866	-0.607691	0.0614797	-0.0746976	0.546271	-0.107726	0.606253
Lfng	-0.0500697	0.625097	-0.376882	0.27332	0.448983	0.415676	-0.107678	0.680241
Gm5147	0.323371	0.365411	0.0431074	0.570113	-0.0527032	0.430592	-0.107658	0.665135
Gm2756	-0.182504	0.429393	0.152991	0.407479	0.00433922	0.903905	-0.107479	0.663195
Odf2	0.312666	0.393626	-0.174395	0.310649	-0.235956	0.361077	-0.107466	0.417386
2310033P09Rik	-0.316598	0.721244	-0.585404	0.352189	-0.154606	0.877642	-0.107155	0.791798
Gm9645	0.199556	0.427327	0.0915569	0.431199	0.0554037	0.474694	-0.107056	0.59695
Eif3g	-0.510406	0.0724774	-0.493697	0.173216	-0.246234	0.719307	-0.107047	0.94775
Daam1	-0.157233	0.461611	-0.0875689	0.854801	-0.27834	0.566394	-0.107045	0.888057
Rrbp1	1.7252	0.00217577	-0.408252	0.466006	0.111259	0.615842	-0.10694	0.654412
LOC674474	-0.430918	0.0591555	-0.0580139	0.883603	-0.343201	0.164177	-0.106892	0.715757
Cic	1.33854	0.0347641	-0.208103	0.0744335	-0.0121719	0.557941	-0.106807	0.326523
Hmg20a	-0.211811	0.700519	-0.369637	0.564794	-0.0969419	0.867238	-0.106757	0.957889
Paip2	0.241254	0.176623	-0.285557	0.985724	-0.184071	0.82187	-0.106743	0.688919
Klf11	0.146262	0.878932	-0.185006	0.211961	-0.354586	0.0997718	-0.106457	0.633123
Stam2	-0.689928	0.0424665	0.116274	0.866497	0.0541755	0.579054	-0.106439	0.585042
Gm14414	-0.239608	0.363076	0.342981	0.594622	0.176633	0.98727	-0.106365	0.564963
Cdyl	-0.533706	0.0301364	0.327261	0.0400642	0.0176786	0.78707	-0.10629	0.79137
Mrps15	-0.404292	0.133719	-0.300235	0.175039	-0.217018	0.292367	-0.106031	0.312947
St3gal1	0.111625	0.56549	-0.433999	0.137929	0.0644178	0.647171	-0.105997	0.661498
Gm6003	-0.277578	0.297817	-0.16352	0.300279	0.0108121	0.681652	-0.105995	0.469882
Sgsm3	0.81363	3.86e-05	-0.0535947	0.849654	-0.0193714	0.945444	-0.105915	0.782853
Pldn	-0.268008	0.364299	-0.204721	0.617148	-0.243511	0.423635	-0.105522	0.888333
Gm6998	-0.416954	0.180747	0.203456	0.859848	0.0132443	0.661741	-0.105376	0.524217
Gspt1	0.196496	0.00433699	-0.0778599	0.839188	-0.0515157	0.559469	-0.105352	0.446369
Cct7	-0.300928	0.562738	-0.594979	0.291011	-0.256352	0.760494	-0.10533	0.962182
Qars	1.20116	0.000268992	-0.475682	0.271585	-0.10904	0.963233	-0.105069	0.953531
Gm6666	-0.238317	0.346278	-0.14833	0.300877	0.0132796	0.707695	-0.105058	0.497011
0610009O20Rik	-0.458744	0.36027	-0.234606	0.694351	-0.262193	0.661428	-0.104913	0.907614
Rpp14	-0.671731	0.135308	-0.610751	0.210501	-0.297791	0.720786	-0.10487	0.931744
Kdm5a	0.0945802	0.63065	-0.00489092	0.921808	0.0793831	0.534181	-0.104669	0.747601
Gm7552	-0.320475	0.47063	-0.310901	0.720607	-0.259383	0.773843	-0.104551	0.85325
Csnk1a1	-0.428742	0.195045	-0.174187	0.7103	-0.189821	0.341157	-0.104475	0.710266
LOC638236	-0.306748	0.482502	-0.223002	0.329973	0.0696904	0.789834	-0.10447	0.742525
Med11	-0.250204	0.192367	-0.204028	0.316033	-0.183846	0.484487	-0.104021	0.80218
Mtmr12	0.261037	0.706118	0.138812	0.954927	0.134677	0.963595	-0.103827	0.591635
Gm3650	-0.0718776	0.76304	-0.29768	0.770165	-0.143961	0.923385	-0.103762	0.800872
LOC100045049	-0.159238	0.65934	-0.297817	0.083063	-0.125974	0.512102	-0.103687	0.747312
AI597468	0.122177	0.181492	-0.226948	0.338037	0.0977805	0.586486	-0.103598	0.72175
LOC100047061	-0.0812031	0.891708	0.352375	0.268665	0.012236	0.691531	-0.103572	0.860026
Myadm	-1.47409	0.148291	-0.103229	0.460235	-0.0227869	0.808411	-0.10351	0.710677
Dennd5a	-0.150583	0.18706	-0.1375	0.0747267	-0.218418	0.159372	-0.10349	0.552709
Pqbp1	0.45646	0.147646	-0.328812	0.23827	0.0477169	0.908433	-0.103429	0.573867
2410131K14Rik	0.32363	0.331063	-0.182596	0.855374	0.234569	0.471832	-0.103096	0.998225
Slc31a1	0.686785	0.0471449	-0.0739854	0.901186	-0.0247688	0.941153	-0.103006	0.826422
Gm6636	-0.578936	0.100336	-0.0157983	0.667404	-0.073548	0.422689	-0.102975	0.609893
Rps25	0.0557378	0.562085	-0.314251	0.194482	-0.349535	0.166762	-0.102908	0.526691
Gm7963	0.409665	0.203532	0.372913	0.143624	-0.110576	0.972381	-0.102881	0.987218
Skiv2l	0.616955	0.082585	-0.469049	0.431663	-0.00657129	0.790639	-0.102773	0.938064
2510049I19Rik	0.403012	0.0954998	0.268569	0.424393	-0.205021	0.937527	-0.102686	0.777975
LOC674877	-0.569921	0.224147	0.282735	0.593665	-0.219697	0.669242	-0.102617	0.881883
Mrps12	-0.41901	0.174305	-0.130246	0.515986	-0.185163	0.611164	-0.102597	0.650171
Rfwd2	-0.588369	0.64835	-0.270262	0.774478	-0.073111	0.858623	-0.102177	0.876864
Gm4970	-0.0818625	0.904409	-0.153013	0.489089	-0.104409	0.594443	-0.102171	0.802504
Tap1	-0.267494	0.0410453	-0.558072	0.049417	-0.396497	0.212869	-0.102164	0.873698
Gm4462	-0.290138	0.329272	-0.175806	0.621601	-0.125649	0.815212	-0.102027	0.845157
Snrpf	-0.31733	0.0336633	0.0356108	0.882083	0.012633	0.852419	-0.102007	0.828144
Gm5687	-0.362386	0.189097	0.0969782	0.852238	-0.0770585	0.515047	-0.101895	0.54416
Gm7900	0.578548	0.00388378	-0.0853952	0.693867	0.0993414	0.725462	-0.101557	0.686542
Cep164	-0.447394	0.144693	-0.396353	0.344588	-0.0160265	0.828848	-0.101534	0.994174
Gm9276	-0.288215	0.371791	-0.225114	0.0844295	-0.0928758	0.800427	-0.10152	0.691819
Skap2	0.186063	0.198465	-0.213843	0.678447	-0.0453682	0.647508	-0.101508	0.878834
Gm5054	-0.169038	0.428267	0.277879	0.582588	-0.0129404	0.650553	-0.101499	0.591679
Api5	0.129213	0.583511	-0.0593917	0.656852	0.156521	0.392274	-0.101364	0.531535
Gng12	0.154418	0.341459	-0.126739	0.724999	-0.159036	0.408719	-0.101225	0.656802
Rasl2-9	0.109617	0.407904	-0.136324	0.403023	0.0188678	0.452047	-0.101206	0.731569
Rala	0.518597	0.10898	-0.619148	0.158094	-0.534273	0.204124	-0.101013	0.854004
Narg1l	-0.414883	0.115617	-0.157396	0.723646	-0.0585636	0.674761	-0.100905	0.491781
Nbeal1	-0.536562	0.00948948	0.374722	0.367648	-0.222688	0.410652	-0.100836	0.514191
Sfrs4	1.52076	7.15e-06	-0.290141	0.1501	-0.158024	0.514629	-0.100677	0.682642
LOC100046343	-0.525107	0.117311	0.0201155	0.643924	-0.175197	0.418463	-0.100485	0.586556
Metap1	0.717061	0.191842	-0.383581	0.248803	-0.362688	0.27382	-0.100312	0.941627
Ttbk2	0.00319608	0.42367	-0.401094	0.518526	-0.262213	0.5635	-0.100243	0.954201
Gtf2f1	-0.456904	0.133236	-0.170343	0.868888	-0.115437	0.982627	-0.100142	0.975568
Cog1	0.476124	0.086386	-0.726284	0.109632	-0.0770532	0.931579	-0.100067	0.971215
Itgb1bp1	-0.384785	0.256712	-0.222214	0.338755	-0.644831	0.129567	-0.099944	0.469743
Stau2	0.422014	0.373234	0.416149	0.00573842	0.24448	0.0766192	-0.0998591	0.643564
Gm9389	-0.510492	0.127254	-0.257536	0.194236	-0.205432	0.188795	-0.0998341	0.59072
Chuk	-0.298383	0.897272	0.122247	0.710179	-0.151633	0.750774	-0.0996353	0.795231
Hscb	-0.563994	0.00202502	-0.191792	0.497446	-0.204084	0.48293	-0.0995703	0.69201
Gm7469	-0.512406	0.00238661	0.0828031	0.588114	-0.165309	0.495776	-0.0994523	0.875591
Smc1a	-0.388792	0.0553761	-0.156911	0.129843	-0.136489	0.154309	-0.0992708	0.503593
Prmt6	-0.0635893	0.316538	-0.269891	0.182173	-0.432075	0.132988	-0.0992068	0.43176
Blvra	-0.132654	0.723462	-0.245346	0.984976	-0.36596	0.767073	-0.0992034	0.744396
Wiz	-0.510494	0.119536	-0.427814	0.166242	-0.282511	0.453159	-0.0991351	0.959671
Alkbh5	-0.21903	0.167491	-0.255583	0.313633	-0.180632	0.329688	-0.0990613	0.709406
Prickle3	-0.282701	0.154054	-0.244342	0.480629	-0.298345	0.033974	-0.0988048	0.569341
LOC100047034	-0.265278	0.35723	0.12851	0.631536	-0.254515	0.088755	-0.0987468	0.544767
Pex11b	1.96465	0.00302777	-0.541149	0.424176	-0.236341	0.90335	-0.0986935	0.748118
Slc41a2	0.53509	0.234791	0.00989039	0.799674	0.609155	0.214063	-0.098647	0.920543
Akap10	-0.119323	0.920625	-0.0808579	0.975445	0.102371	0.504622	-0.0983958	0.961863
Phf5a	-0.351404	0.0314681	-0.209468	0.0526741	-0.16892	0.548215	-0.0983127	0.66983
Eif1a	1.65911	0.0980832	0.204176	0.495356	-0.301485	0.539288	-0.0982863	0.764992
BC046331	-0.29714	0.0835941	0.36289	0.284047	-0.192804	0.32154	-0.0981736	0.563213
LOC675125	-0.391691	0.225601	0.00354831	0.699664	-0.0560761	0.605111	-0.0978905	0.508337
LOC100044822	-0.427397	0.0234101	-0.279382	0.246239	-0.0904363	0.265893	-0.0974484	0.224969
Gm15707	0.789864	0.0485393	-0.0678094	0.543071	-0.213876	0.372059	-0.0973895	0.740946
Psmc3ip	-0.0658936	0.740236	0.241248	0.508894	0.413811	0.0945462	-0.0972376	0.555209
Gm7502	-0.214798	0.459199	0.137112	0.744355	0.0477514	0.956088	-0.0971842	0.703193
Gm6159	0.410786	0.0395962	0.0974467	0.855176	0.133042	0.632987	-0.0970704	0.582489
Atl3	-0.432677	0.11786	0.392599	0.274915	-0.153097	0.282855	-0.0963688	0.721593
Tmem41b	-1.36391	0.0152212	-0.206286	0.828545	-0.259735	0.752868	-0.0963435	0.984326
Serinc1	-0.0500434	0.948321	-0.247065	0.769203	-0.138037	0.793517	-0.0962591	0.93922
Taf5l	2.70656	0.000488287	-0.394471	0.34665	-0.0528688	0.878071	-0.095837	0.96479
Osbpl9	2.06762	0.180833	-0.645697	0.318669	-0.238662	0.929048	-0.0958204	0.786982
Gtf3c3	-0.194441	0.715912	-0.295235	0.543588	-0.0785502	0.922322	-0.0958071	0.891706
Gatc	-0.449558	0.0195203	-0.0254307	0.410501	-0.0806942	0.469577	-0.0950727	0.22237
Gm12109	-0.433054	0.216393	-0.0480289	0.647633	-0.0717818	0.700063	-0.094772	0.632845
Ppp2r4	-0.544283	0.175012	-0.222078	0.654259	-0.296153	0.664718	-0.0942904	0.942979
Rangap1	0.254984	0.373705	-0.34047	0.0373704	-0.0807489	0.596259	-0.0942783	0.453644
Wasf2	-0.730677	0.00440754	-0.578515	0.0046266	-0.275031	0.0789415	-0.0942446	0.707511
Lama5	0.037293	0.697701	0.140481	0.780499	-0.0725784	0.627943	-0.0941842	0.510712
Meaf6	-0.170632	0.99505	-0.423109	0.47057	-0.0728308	0.6758	-0.0940094	0.82913
Gm13178	0.0335139	0.477278	0.0925789	0.568075	-0.266709	0.989228	-0.0939926	0.738325
Sec24b	-0.0792319	0.736127	-0.467465	0.487589	-0.367653	0.674197	-0.0938196	0.715213
Dpp9	0.118646	0.850058	-0.127159	0.614044	-0.0404431	0.720424	-0.0936786	0.602737
Cd2bp2	-0.445743	0.0153536	-0.518853	0.408563	-0.197831	0.538667	-0.093664	0.918746
Gm5527	-0.527903	0.551038	-0.28279	0.971494	-0.271751	0.929905	-0.0932709	0.723024
Slc25a33	1.75194	0.0380865	-0.326556	0.9999	-0.185925	0.753222	-0.0930125	0.666111
Otud5	0.139811	0.13523	-0.137644	0.0447951	0.109214	0.761726	-0.0928084	0.389256
Gm8283	-0.870966	5.2e-06	-0.286396	0.0566971	-0.354573	0.259143	-0.0927216	0.825675
Lmf2	-0.291615	0.0962611	-0.287613	0.0442197	-0.0268755	0.864974	-0.0926107	0.611487
Lman2	-0.20634	0.912915	-0.226566	0.771953	-0.247392	0.68715	-0.0925387	0.739755
Zfp51	0.0906008	0.702337	0.169216	0.462664	0.165106	0.311241	-0.0923403	0.768571
Ttyh3	0.0792739	0.880699	-0.259819	0.0230746	0.0752366	0.872451	-0.092117	0.242049
Fbrs	0.0773951	0.793102	-0.132449	0.347175	-0.104305	0.545609	-0.0920903	0.656315
Strn	-0.14453	0.432501	0.322762	0.518031	0.310397	0.66822	-0.0919552	0.653897
Gm5576	0.581794	0.0294649	0.000537553	0.550718	0.066213	0.591861	-0.0919158	0.956341
[truncated: 3,689 more rows]

## Sheet: Skeletal_week_3
Gene Symbol	HFHSD	p-value	Kal_5	p-value	kal_20	p-value	kal_75	p-value
Ncan	-3.32	0.093	-4.19	0.028	-3.68	0.005	-5.81	0
Slc2a5	-4.62	0.056	-4.18	0.093	-6.29	0.005	-5.7	0.009
Gm11295	-4.66	0.03	-4.25	0.067	-4.86	0.008	-5.53	0.003
Hspa1a	0.89	0.315	-3	0.101	-2.59	0.168	-5.12	0.02
Six3os1	-4.28	0.116	-4.08	0.158	-0.27	0.226	-4.25	0.119
1700001F09Rik	-0.13	0.289	-0.34	0.169	0.24	0.807	-3.84	0.161
Ucp1	-2.26	0.42	-3.67	0.042	-4.09	0.027	-3.82	0.036
Gm11397	-4.03	0.081	-3.08	0.219	-2.44	0.343	-3.67	0.118
Samm50	-0.55	0.042	-1.73	0.009	-1.33	0.007	-3.46	0.003
Lrrc46	-2.94	0.279	-3.72	0.127	-2.88	0.279	-3.43	0.162
Als2	-0.35	0.12	-0.38	0.077	-0.36	0.207	-3.31	0.014
Irx3	-3.05	0.165	-3.65	0.097	-3.3	0.097	-3.18	0.114
Bdh1	-2.6	0.048	-3.24	0.07	-1.47	0.005	-3.18	0.019
LOC100042546	-0.38	0.077	-0.42	0.063	-0.59	0.702	-3.17	0.075
Grhl2	-2.62	0.239	-0.54	0.099	-0.46	0.022	-3.08	0.151
Tro	-2.16	0.321	0.65	0.165	-2.74	0.235	-3.06	0.109
Gm3956	-0.02	0.632	-0.34	0.354	-0.36	0.771	-3.01	0.021
Lss	-1.37	0.061	-0.38	0.098	-1.73	0.035	-2.88	0.042
Gm7144	-2.26	0.219	-2.19	0.206	-2.7	0.098	-2.7	0.112
Kcnq2	-2.13	0.13	-0.37	0.15	-0.74	0.063	-2.65	0.013
Lasp1	-2.58	0.118	0.12	0.452	-1.41	0.06	-2.64	0.011
Glis2	-0.56	0.007	-0.45	0.021	-0.26	0.133	-2.64	0.001
Klhl12	-0.14	0.784	-0.46	0.316	-0.21	0.583	-2.64	0.001
Mtmr14	-1.63	0.08	-0.12	0.809	0.04	0.672	-2.62	0.064
Vmn2r89	-0.52	0.1	-0.27	0.417	0.19	0.7	-2.62	0.021
Akap1	-0.49	0.056	-1.36	0.004	-0.39	0.038	-2.61	0
LOC100039753	-0.09	0.571	-0.26	0.406	-0.24	0.448	-2.58	0.033
H1f0	-0.31	0.474	0.16	0.583	-0.23	0.37	-2.58	0.012
Tac2	-0.68	0.129	-0.75	0.085	-0.43	0.252	-2.56	0.021
Gcc1	0.18	0.38	0.04	0.587	-0.23	0.506	-2.53	0.002
Lgi3	-2.16	0.019	-2.21	0.012	-2.72	0.003	-2.51	0.006
Tcstv1	-0.46	0.081	-0.1	0.968	-0.55	0.042	-2.51	0.105
Trappc10	-1.64	0.001	-0.73	0.006	-0.7	0.043	-2.5	0.001
Sall3	-2.09	0.192	-0.36	0.261	-0.08	0.758	-2.48	0.101
Gm6385	-1.75	0.004	-0.75	0.178	-0.55	0.171	-2.47	0.001
Mak	-2.54	0.085	-2.6	0.087	-0.16	0.286	-2.45	0.1
Abl1	-0.17	0.704	-0.56	0.004	-0.68	0.008	-2.43	0.015
Vmn2r46	-0.27	0.977	-0.15	0.618	-0.23	0.388	-2.43	0.011
LOC100041903	-1.43	0.061	0.15	0.436	-0.18	0.694	-2.41	0.016
Ankrd27	-1.9	0.012	-0.62	0.273	-0.41	0.24	-2.39	0.009
Rasgrp2	-1.37	0.061	-0.78	0.66	-1.42	0.061	-2.38	0.031
B230312A22Rik	-0.22	0.208	-0.07	0.717	-0.57	0.012	-2.38	0.005
Ivns1abp	-0.27	0.292	-0.26	0.389	-0.35	0.123	-2.38	0.007
Steap4	-1.97	0.01	-0.1	0.723	-0.24	0.517	-2.37	0.005
Gna12	-1.61	0.015	-0.08	0.755	-0.76	0.005	-2.35	0
Mcam	-1.48	0.014	-0.35	0.033	-0.35	0.229	-2.35	0.002
1700029F12Rik	-0.53	0.289	-0.43	0.141	-0.26	0.15	-2.33	0.032
Thap2	-1.53	0.373	-1.8	0.256	0.29	0.073	-2.32	0.116
Plekhg1	-0.26	0.086	-0.15	0.378	-1.88	0.019	-2.31	0.002
LOC100042619	-0.57	0.141	-0.47	0.708	-0.23	0.511	-2.26	0.002
Cacna1c	0.42	0.877	-1.74	0.009	-0.63	0.538	-2.25	0.002
Kdm4a	-0.21	0.653	-0.43	0.025	-0.34	0.158	-2.25	0.008
Gm4299	-2.33	0.099	-2.58	0.077	-2.39	0.09	-2.24	0.121
Gm3006	-1.87	0.228	-2.58	0.079	-2.39	0.093	-2.24	0.122
Epb4.1	0.21	0.532	-0.69	0.089	0.33	0.08	-2.24	0.009
Fam83a	-2.32	0.181	-2.58	0.156	-2.06	0.218	-2.23	0.195
2610507B11Rik	-0.32	0.118	-0.48	0.09	-0.29	0.113	-2.23	0.003
Wnt5a	-0.09	0.444	-0.21	0.421	-0.31	0.211	-2.22	0.007
Gm2666	-0.67	0.033	0.12	0.985	-0.26	0.493	-2.21	0
D19Ertd652e	-0.16	0.486	-0.34	0.301	-0.25	0.245	-2.21	0.036
Ppp1r3c	0.27	0.321	-0.18	0.699	-0.25	0.376	-2.21	0
Cttn	-1.29	0.004	-0.7	0.008	-0.36	0.384	-2.2	0.016
Taf5l	-0.21	0.389	-0.76	0.004	-0.8	0.008	-2.18	0.001
Pacsin2	-0.24	0.199	-0.33	0.179	-0.23	0.253	-2.18	0
Ampd3	-1.58	0.307	-1.77	0.256	-0.21	0.217	-2.17	0.149
Ano6	-0.06	0.813	0.36	0.038	0.15	0.073	-2.17	0.02
Wdr51a	-0.42	0.07	-0.33	0.323	-0.5	0.249	-2.15	0.004
Cables2	0.03	0.917	-0.75	0.003	-0.68	0.005	-2.14	0.017
Gtpbp2	-0.56	0.027	-0.57	0.022	-0.34	0.012	-2.11	0
Mup1	0.55	0.756	-0.58	0.039	-0.32	0.619	-2.11	0.004
Hmga2	0.21	0.601	-0.02	0.87	-0.07	0.951	-2.09	0.019
LOC100047050	-2.17	0.078	-2.36	0.066	-2.32	0.064	-2.08	0.097
Epas1	0.25	0.053	-0.14	0.417	0.02	0.957	-2.08	0.006
Rgs7	-2.19	0.217	-0.28	0.745	-1.45	0.353	-2.07	0.206
Ankrd60	-2.13	0.175	-2.88	0.062	-2.8	0.062	-2.06	0.22
Gm9805	-0.11	0.389	-2.14	0.124	-0.29	0.16	-2.06	0.132
LOC666050	-0.12	0.397	-0.42	0.152	-0.24	0.165	-2.06	0.09
LOC100041954	-0.21	0.897	-0.33	0.983	0.01	0.491	-2.06	0.115
Gpa33	-2.17	0.09	-0.48	0.125	-0.25	0.143	-2.05	0.082
Tra2a	-1.44	0.002	-1.99	0.008	-0.09	0.335	-2.05	0.007
Otub2	0.01	0.568	0.18	0.882	-0.24	0.274	-2.04	0.01
Top2a	-1.78	0.023	-0.91	0.615	-0.24	0.237	-2.03	0.019
Gm11556	-0.62	0.066	-2.57	0.049	-0.42	0.303	-2.01	0.132
Vsnl1	-2.09	0.064	-2.28	0.054	-2.1	0.071	-2	0.086
Pkd2	-2.98	0.078	-0.21	0.321	-0.15	0.657	-2	0.011
Abcc4	0.25	0.478	-0.42	0.21	0.07	0.713	-2	0.038
Dnaja4	-0.29	0.227	-0.3	0.347	-0.5	0.171	-1.99	0.001
Mccc1	-1.51	0.002	-0.41	0.177	-0.67	0.098	-1.97	0.002
Pcdh24	-1.76	0.178	-2.31	0.086	-0.53	0.003	-1.97	0.133
Tmem132b	-0.14	0.369	-0.39	0.189	-0.31	0.163	-1.96	0.122
2310046K01Rik	-0.03	0.839	-0.19	0.568	-0.26	0.188	-1.96	0.046
Gm9666	-0.29	0.455	-0.56	0.179	-0.3	0.337	-1.94	0.122
1700011M02Rik	-0.85	0.106	-2.24	0.117	-0.84	0.099	-1.93	0.181
Dlst	-0.22	0.301	-0.31	0.172	-0.41	0.051	-1.93	0.003
Adam26a	-0.14	0.439	-0.37	0.245	-0.28	0.167	-1.93	0.014
Rbm47	-0.49	0.949	-0.11	0.955	-0.39	0.116	-1.91	0.264
Arhgap15	-0.57	0.532	0.48	0.681	-0.15	0.63	-1.91	0.008
Tnpo3	0.05	0.824	0.07	0.285	0.03	0.006	-1.9	0.019
Gm9735	-0.38	0.11	-1.19	0.177	0.25	0.309	-1.9	0.087
Spata17	0.57	0.362	-1.53	0.001	-0.24	0.167	-1.89	0.019
Gm3409	0.27	0.393	-0.92	0.029	-0.64	0.136	-1.88	0.004
Ccdc8	-1.9	0.118	-1.8	0.132	-1.71	0.138	-1.87	0.124
Irx6	-1.32	0.01	-1.91	0.016	-1.63	0.032	-1.87	0.018
Ifna11	-0.16	0.392	-0.17	0.584	-0.32	0.195	-1.87	0.075
Prdm4	0.05	0.966	-0.22	0.275	-0.6	0.162	-1.86	0.02
Lysmd1	-0.26	0.53	-0.57	0.025	-0.49	0.043	-1.86	0.023
Mum1	-0.35	0.287	-0.33	0.114	-0.44	0.058	-1.86	0.002
LOC100040522	0.08	0.834	0.38	0.374	0.83	0.083	-1.86	0.028
Cpne5	-1.3	0.192	0.47	0.085	-1.36	0.173	-1.85	0.007
Aars	-0.05	0.481	-0.26	0.286	-0.21	0.088	-1.85	0.011
Gm5175	-1.63	0.183	-2.18	0.084	-1.99	0.099	-1.84	0.133
Gatad2a	-0.28	0.667	-0.39	0.008	-0.52	0.077	-1.82	0.003
Plekha2	-0.09	0.906	-0.29	0.82	-0.34	0.54	-1.8	0.004
Dpy19l1	0.08	0.839	0.1	0.87	-0.3	0.467	-1.8	0.01
Csrnp1	-0.14	0.376	0.01	0.901	-0.29	0.16	-1.8	0.002
Olfr954	0.2	0.59	-0.26	0.167	-0.16	0.284	-1.8	0.091
Ppme1	-0.27	0.025	0.25	0.287	-0.66	0.072	-1.79	0.011
Gm6582	-0.46	0.145	-0.71	0.849	-0.39	0.212	-1.79	0.118
1700019L03Rik	0.12	0.832	0.1	0.95	-0.29	0.175	-1.79	0.011
Eln	-1.35	0.008	-0.51	0.15	-0.67	0.06	-1.78	0.002
EG668988	-1.15	0.127	-0.36	0.272	-0.31	0.164	-1.78	0.042
Nol9	-1.79	0.151	-0.07	0.768	-0.29	0.412	-1.78	0.156
Gm6264	-0.39	0.278	0.2	0.668	-0.13	0.624	-1.78	0.153
Gabrg2	-2.01	0.117	-2.34	0.076	-2.15	0.09	-1.77	0.18
Nol12	-0.31	0.255	-0.1	0.657	-0.13	0.146	-1.77	0.094
Aspg	-0.66	0.792	-2.3	0.142	-1.56	0.059	-1.76	0.05
Abcd3	0.19	0.145	-0.38	0.237	-0.45	0.136	-1.76	0.002
2310035C23Rik	0.39	0.614	-0.07	0.473	0.01	0.594	-1.76	0.092
Zfp352	-0.14	0.424	-0.37	0.227	0.22	0.588	-1.76	0.068
Olfr957	-0.47	0.216	-0.6	0.197	-0.48	0.222	-1.75	0.003
Wnk1	-0.61	0.009	-0.14	0.721	-0.35	0.025	-1.75	0.004
Ndrg3	-0.49	0.451	-0.35	0.472	-0.02	0.976	-1.74	0.013
Synpo2	-0.14	0.937	0.29	0.107	-0.55	0.058	-1.73	0.001
Ceacam1	-0.59	0.035	-0.67	0.003	-0.57	0.008	-1.72	0.007
Klhdc8b	-1.72	0.003	0.04	0.527	-0.29	0.145	-1.71	0.002
Pdgfb	0.47	0.273	-0.3	0.103	-0.37	0.065	-1.7	0.003
Gm5907	-0.02	0.474	0.26	0.331	-0.34	0.81	-1.7	0.086
RP23-64F17.3	-0.42	0.279	-0.2	0.6	0.1	0.964	-1.7	0.007
Gns	0.16	0.923	0.34	0.54	-0.75	0.001	-1.69	0.019
3110047P20Rik	-1.84	0.113	-0.05	0.836	-0.54	0.081	-1.69	0.152
Ermp1	-1.66	0.006	-0.49	0.219	-0.26	0.289	-1.69	0.019
Slc5a4b	-0.05	0.697	-0.38	0.211	-0.11	0.442	-1.69	0.227
Brsk2	-0.31	0.571	-1.7	0.087	-0.6	0.079	-1.68	0.097
Ilf3	-1.11	0	-0.73	0.006	-0.36	0.256	-1.68	0.002
Dlg5	-0.06	0.999	-0.51	0.627	-0.28	0.591	-1.68	0.081
3110043O21Rik	-0.03	0.81	-0.8	0.16	-0.16	0.003	-1.68	0.036
Tshz1	-0.69	0.031	-0.06	0.324	-0.35	0.192	-1.67	0.004
Zcwpw1	-0.33	0.3	-2.33	0.087	-2.12	0.113	-1.66	0.181
Olfr497	-1.66	0.082	-1.95	0.059	-1.62	0.092	-1.66	0.092
Safb	-0.79	0.062	-0.55	0.169	-0.52	0.255	-1.66	0.01
Hmx2	-0.09	0.487	-0.28	0.375	-0.34	0.331	-1.66	0.184
5730507C01Rik	-1.41	0.073	-0.46	0.19	-0.3	0.144	-1.66	0.056
Olfr694	-0.23	0.094	-0.55	0.098	-0.36	0.029	-1.65	0.046
Atp8a1	-0.08	0.713	-0.6	0.09	-0.25	0.423	-1.65	0.041
Pcdh11x	-1.7	0.067	-0.39	0.39	-0.7	0.119	-1.64	0.079
Gm8104	-0.41	0.201	-0.37	0.75	-0.01	0.644	-1.64	0.001
Zswim4	-0.23	0.328	0.41	0.15	0.28	0.515	-1.64	0.147
Nwd1	-0.06	0.699	-0.28	0.365	-1.61	0.056	-1.63	0.053
Psrc1	-0.31	0.28	-0.05	0.56	-0.71	0.038	-1.63	0.134
Cul4a	-0.22	0.153	-0.23	0.474	-0.4	0.048	-1.63	0.004
Rptor	-0.15	0.848	-0.54	0.069	-0.26	0.56	-1.63	0.006
Kank1	0.81	0.198	-0.03	0.999	-0.24	0.293	-1.63	0.012
Arf6	0.02	0.622	-0.2	0.366	-0.35	0.167	-1.62	0.005
Olfr137	-0.17	0.513	0.24	0.282	-1.74	0.011	-1.61	0.026
Camta2	-0.7	0.388	-0.48	0.2	-0.62	0.127	-1.61	0.005
Golgb1	0.08	0.56	-0.59	0.015	-0.48	0.124	-1.61	0
Dock4	-0.26	0.238	-0.17	0.364	0.23	0.518	-1.61	0.009
Tnrc6b	0.36	0.543	0.45	0.468	0.38	0.617	-1.61	0.095
Gm4930	-1.27	0.008	-0.31	0.127	-0.67	0.13	-1.6	0.002
Csprs	-0.37	0.214	0.3	0.815	-0.09	0.456	-1.6	0.037
4921525H12Rik	-0.13	0.356	-0.22	0.164	-0.02	0.708	-1.6	0.103
Epb4.1l2	-0.56	0.18	-0.24	0.332	0.08	0.806	-1.6	0.018
LOC100040289	-0.4	0.268	-1.53	0.041	-0.68	0.178	-1.59	0.01
Flna	-0.27	0.169	-0.3	0.153	-0.51	0.034	-1.59	0.02
Tspan33	-1.74	0.155	-0.01	0.81	-0.48	0.329	-1.59	0.197
BC030499	-0.34	0.291	-0.53	0.204	-0.47	0.189	-1.59	0.175
Col4a2	-0.82	0.022	-0.27	0.321	-0.34	0.207	-1.59	0.025
Kif13a	0.41	0.856	-0.38	0.289	-0.18	0.305	-1.59	0.007
Upf2	0.17	0.179	0.57	0.131	-0.26	0.713	-1.58	0.01
Napg	-0.06	0.794	-1.96	0.124	-0.03	0.961	-1.58	0.246
Ptk2	0.01	0.552	-0.28	0.395	-0.52	0.114	-1.57	0
Dst	-0.09	0.656	-0.24	0.415	-0.32	0.197	-1.57	0.007
Mast4	-0.45	0.245	-0.36	0.248	-0.28	0.166	-1.57	0.008
LOC100041813	-0.23	0.351	-1.62	0.028	-0.72	0.164	-1.56	0.015
Atxn2	0.09	0.721	-0.33	0.248	-0.04	0.656	-1.56	0.002
Taf4a	0.03	0.544	-0.51	0.138	0.06	0.371	-1.56	0.019
Calcoco2	-0.88	0.541	-0.25	0.832	0.07	0.756	-1.56	0.171
Ppp2r1b	-1.48	0.005	0.01	0.668	-0.29	0.556	-1.55	0.001
Gm10032	-1.81	0.075	-2.14	0.046	-2	0.039	-1.54	0.122
Dnajb1	0.23	0.799	-0.68	0.16	-1.9	0.005	-1.54	0.006
Patl2	-1.49	0.048	-2.02	0.022	-1.61	0.041	-1.54	0.044
Gm9782	-0.5	0.393	-0.22	0.485	-0.26	0.576	-1.54	0.031
Gm8280	-0.37	0.074	-0.55	0.015	0.09	0.771	-1.54	0.033
Apoa4	0.02	0.915	-1.86	0.135	-1.57	0.184	-1.53	0.206
Trim9	-0.6	0.149	-0.36	0.644	-0.57	0.489	-1.53	0.049
Ankrd40	-0.08	0.285	-0.42	0.253	-0.51	0.03	-1.53	0
Gm2297	-0.45	0.105	-0.2	0.391	-0.14	0.856	-1.53	0.007
Clgn	-0.01	0.611	-0.51	0.034	-0.39	0.644	-1.52	0.04
Ssx2ip	-1.27	0.009	-0.23	0.373	-0.55	0.181	-1.51	0.005
Chek2	-1.44	0.084	-0.37	0.262	-0.19	0.349	-1.51	0.082
Ttll5	-0.67	0.2	0.27	0.042	-0.03	0.436	-1.51	0.02
Syne2	0.53	0.163	-0.54	0.203	0.44	0.099	-1.51	0.017
Tpx2	-0.46	0.075	-1.83	0.02	-2.17	0.025	-1.5	0.087
Gm6617	-1.6	0.161	-1.8	0.13	-1.77	0.128	-1.5	0.201
LOC100039271	-0.32	0.281	-0.42	0.134	-0.62	0.198	-1.49	0.008
Gna13	-0.15	0.657	-0.33	0.195	-0.58	0.042	-1.49	0.004
Pex5	-0.19	0.636	-0.81	0.007	-0.49	0.025	-1.49	0.001
9030624J02Rik	-0.08	0.886	-0.24	0.255	0.11	0.238	-1.49	0.006
Calm3	0.36	0.167	-0.31	0.195	-0.48	0.078	-1.48	0.002
Wdr64	0.08	0.952	-0.46	0.37	0.05	0.898	-1.48	0.064
Ubn1	-0.69	0.034	0.41	0.048	0.22	0.247	-1.48	0
Atp2c1	0.02	0.942	-0.46	0.32	0.25	0.426	-1.48	0.081
Ccdc157	-0.16	0.699	-0.8	0.003	-0.69	0.026	-1.47	0.002
Zfp715	-0.92	0.015	-1.46	0.026	-0.43	0.392	-1.47	0.014
Defa22	-0.44	0.076	-0.59	0.074	-0.25	0.431	-1.47	0.003
Gm3962	-0.55	0.098	-0.02	0.805	0.73	0.12	-1.47	0.063
Med12l	-0.15	0.378	-0.21	0.253	-1.64	0.021	-1.46	0.05
Rnf20	-0.26	0.837	-0.78	0.066	-0.57	0.203	-1.46	0.006
Ap1g1	-0.38	0.281	-0.45	0.027	-0.25	0.22	-1.46	0.003
Hnf4a	-0.51	0.47	-1.4	0.036	-0.24	0.15	-1.46	0.029
Tspan11	0.12	0.747	-0.16	0.594	-0.13	0.35	-1.46	0.199
Cdc16	0.27	0.379	-0.57	0.024	0.26	0.031	-1.46	0.001
Raf1	-0.31	0.211	-0.38	0.144	-0.37	0.157	-1.45	0
Gm8786	-0.68	0.001	-0.61	0.004	-0.21	0.423	-1.45	0.007
Lrrc15	-0.43	0.822	0.33	0.747	-0.04	0.882	-1.45	0.133
Nuak1	0.52	0.123	-0.43	0.046	-0.02	0.667	-1.45	0.002
Optc	0.23	0.428	-0.12	0.767	-1.32	0.181	-1.44	0.026
Igsf21	0.03	0.898	0.06	0.919	-0.46	0.124	-1.44	0.001
Kctd20	-0.07	0.552	-0.64	0.097	-0.18	0.078	-1.44	0.016
Strn	-0.5	0.382	-1.42	0.201	-0.01	0.51	-1.44	0.204
Defb19	-0.15	0.441	-0.56	0.031	-0.56	0.143	-1.43	0.003
Pxn	-0.24	0.413	-0.49	0.153	-0.38	0.252	-1.43	0.013
Gm7084	-0.71	0.278	0.24	0.695	-0.6	0.321	-1.42	0.041
Wdr36	-0.32	0.457	-0.57	0.069	-0.54	0.05	-1.42	0.006
A130082M07Rik	-0.16	0.403	-0.36	0.257	-0.32	0.182	-1.42	0.085
D030016E14Rik	0.04	0.871	-0.85	0.002	-0.08	0.424	-1.42	0.004
Slc26a10	0.02	0.869	-1.6	0.023	0.01	0.943	-1.42	0.01
Meg3	-2	0.045	-1.31	0.06	-0.62	0.08	-1.41	0.069
Rnf208	-1.44	0.293	-0.34	0.894	-0.29	0.855	-1.41	0.287
L3mbtl4	-1.7	0	-0.37	0.261	-0.27	0.131	-1.41	0.005
Cela3b	-0.13	0.372	-0.36	0.321	-0.25	0.344	-1.41	0.358
Gm4277	-0.66	0.526	-0.65	0.579	-0.6	0.646	-1.4	0.096
Lba1	-0.4	0.158	-0.53	0.089	-0.5	0.17	-1.4	0.003
1700001E04Rik	-0.55	0.179	-0.41	0.241	-0.49	0.173	-1.4	0.001
Olfr1134	-0.37	0.779	-0.5	0.918	-0.26	0.66	-1.4	0.291
Olfr332	-0.64	0.274	-0.38	0.493	0.01	0.965	-1.4	0.062
Anp32a	-0.25	0.185	-0.55	0.009	0.05	0.59	-1.4	0.076
Aqr	-0.63	0.131	-0.65	0.004	-0.37	0.195	-1.39	0
Wdr7	-1.7	0.053	-0.24	0.462	0.2	0.389	-1.39	0.105
Es22	0.41	0.765	-2.03	0.036	-1.69	0.039	-1.38	0.046
Larp1	0.17	0.033	-0.27	0.47	-0.52	0.116	-1.37	0.019
C230096C10Rik	0.04	0.98	-0.33	0.004	-0.45	0.168	-1.37	0.002
Siae	-0.01	0.682	0.08	0.885	-0.37	0.095	-1.37	0.009
Pvr	0.28	0.233	0.2	0.051	-0.19	0.177	-1.37	0.009
1700012B15Rik	-0.18	0.785	0.05	0.895	0.26	0.111	-1.37	0.002
Skint10	0.29	0.825	-1.7	0.11	0.65	0.054	-1.37	0.139
Ipo7	-0.28	0.635	0.02	0.662	-0.6	0.547	-1.36	0.092
Cdh5	0.24	0.623	-0.62	0.023	-0.57	0.107	-1.36	0.001
Wdr77	-0.82	0.004	-0.36	0.061	-0.46	0.017	-1.36	0.021
Sult4a1	-0.16	0.39	-0.37	0.247	-0.32	0.195	-1.36	0.057
Kctd3	-0.76	0.003	-0.37	0.089	-0.24	0.097	-1.36	0
Gnas	-0.06	0.61	-0.16	0.283	-0.23	0.187	-1.36	0.002
Msrb3	0.13	0.73	-0.15	0.407	-0.53	0.057	-1.35	0.011
2610110G12Rik	-0.04	0.908	0.28	0.822	-0.47	0.243	-1.35	0.04
2510003E04Rik	0.05	0.976	0.09	0.916	-0.36	0.285	-1.35	0.004
Ikzf2	-1.55	0.171	0.46	0.105	0.47	0.05	-1.35	0.004
Gm6940	-0.16	0.378	-0.19	0.672	-0.27	0.133	-1.34	0.013
Fbxw7	0.28	0.638	-0.24	0.366	0.04	0.915	-1.34	0.033
Ganc	-0.15	0.268	0.61	0.237	0.34	0.82	-1.34	0.001
Eif4a1	0.1	0.998	-0.46	0.103	-0.31	0.403	-1.33	0.004
Nrp1	-0.28	0.119	-0.08	0.476	-0.63	0.019	-1.32	0.002
Agpat6	-0.01	0.738	-0.49	0.017	-0.51	0.021	-1.31	0.001
Mcfd2	0.2	0.413	0.01	0.929	-0.46	0.02	-1.28	0.001
Btbd4	-0.54	0.028	-0.25	0.098	-0.31	0.085	-1.28	0.009
LOC171266	-0.29	0.501	-0.56	0.179	-0.23	0.531	-1.28	0.016
Wdr67	-0.2	0.345	-1.52	0.084	-1.64	0.055	-1.27	0.143
Mrgpre	-0.55	0.358	-0.23	0.927	-0.57	0.253	-1.27	0.028
Tmem50b	0.2	0.773	-0.36	0.088	-0.37	0.054	-1.27	0.001
Gm3106	-0.15	0.624	-0.32	0.205	-0.36	0.313	-1.26	0.004
Nbr1	0.07	0.469	-0.39	0.041	0.09	0.134	-1.26	0
Fkbp14	-0.24	0.486	-0.17	0.418	0.09	0.819	-1.26	0.023
Opn5	-0.35	0.079	-0.54	0.1	-0.45	0.028	-1.25	0.021
1700019G17Rik	-0.09	0.602	-0.72	0.098	-0.36	0.448	-1.24	0.016
Dnajc16	-0.35	0.326	-0.21	0.528	-0.26	0.201	-1.24	0.007
Wnt9a	0.04	0.612	-0.23	0.691	-0.08	0.91	-1.24	0.005
Hnrnpf	0.17	0.382	-0.45	0.097	-0.03	0.85	-1.24	0.011
Gm6021	-0.75	0.242	-0.67	0.322	-0.75	0.245	-1.23	0.064
Zfp114	-0.63	0.648	-0.33	0.96	-0.24	0.845	-1.23	0.172
Tcfe2a	-0.19	0.479	-0.11	0.562	-0.21	0.129	-1.23	0.001
Ccdc135	-0.11	0.552	-0.32	0.279	-0.17	0.315	-1.23	0.006
Ppp1r13b	-0.69	0.056	-0.24	0.286	-0.68	0.029	-1.21	0.005
Foxn4	-0.05	0.679	-0.15	0.845	0.06	0.525	-1.21	0.016
Prss3	0.17	0.543	0.23	0.348	0.37	0.207	-1.21	0.044
Gm2778	-0.37	0.332	-0.75	0.073	-0.28	0.451	-1.19	0.006
Apc	-0.36	0.241	1.72	0.068	-0.08	0.19	-1.19	0.041
Tctn2	-0.44	0.191	-0.56	0.044	-0.31	0.288	-1.18	0.001
Gcm2	-0.33	0.228	-0.29	0.201	-0.12	0.349	-1.18	0.006
Crot	0.37	0.278	-0.01	0.958	0.26	0.005	-1.18	0.024
Ptpn6	-0.52	0.14	-0.51	0.17	-0.66	0.02	-1.17	0.001
Sncaip	-0.16	0.849	-0.24	0.643	-0.63	0.452	-1.17	0.021
Dennd4b	0.08	0.817	-0.18	0.34	-0.4	0.081	-1.17	0
Gm3670	-0.61	0.315	-0.3	0.728	-0.33	0.652	-1.17	0.058
Osgin1	-0.78	0.007	-0.66	0.18	-0.81	0.004	-1.16	0.002
Gm11877	-0.55	0.07	-0.73	0.003	-0.46	0.053	-1.16	0.001
Gm2138	-0.39	0.468	-0.6	0.184	0.09	0.69	-1.14	0.028
Ppm1a	0.08	0.774	-0.33	0.342	-0.38	0.065	-1.12	0
R3hdm1	-0.28	0.276	0.19	0.265	0.07	0.63	-1.12	0.001
Prkrir	0.59	0.163	-0.24	0.758	0.2	0.331	-1.12	0
LOC100039024	-0.29	0.327	-0.64	0.01	-0.27	0.046	-1.11	0.001
Tcf4	-0.64	0.194	0.66	0.072	0.44	0.302	-1.11	0.035
LOC100048359	-0.02	0.856	-0.32	0.767	-0.42	0.635	-1.04	0.151
OTTMUSG00000018260	0.03	0.556	-0.37	0.244	0.23	0.874	-1.02	0.741
Farsa	-0.3	0.095	-0.42	0.013	-0.42	0.039	-0.99	0.524
Syt10	-0.03	0.983	-0.35	0.291	0.19	0.608	-0.96	0.99
Trpm3	-0.14	0.428	-1.2	0.056	-0.24	0.229	-0.93	0.086
Fam83f	-0.26	0.247	-0.6	0.015	-0.04	0.636	-0.92	0.003
G3bp1	-0.59	0.131	-0.51	0.25	-0.08	0.801	-0.9	0.022
Disc1	-0.7	0.171	-0.28	0.17	0.04	0.601	-0.89	0.008
E030030I06Rik	-0.17	0.313	-0.26	0.409	-0.33	0.165	-0.88	0.082
Tfam	-0.55	0.076	-0.44	0.174	-0.28	0.459	-0.88	0.005
Alpi	-0.27	0.095	-0.53	0.113	-0.2	0.329	-0.88	0.002
Irf9	0.38	0.017	0.14	0.75	0.18	0.674	-0.88	0.021
Trp53	-0.45	0.529	2.24	0.028	0.79	0.593	-0.88	0.086
LOC675577	-2.14	0.108	-2.6	0.062	-2.33	0.081	-0.86	0.766
Iqck	0.06	0.631	-0.75	0.407	-1.51	0.078	-0.86	0.321
Prkcc	-0.39	0.137	-0.11	0.601	-0.48	0.161	-0.85	0.012
Ccdc115	-0.55	0.024	-0.47	0.113	-0.2	0.251	-0.85	0.002
LOC637224	-0.24	0.334	-0.04	0.612	0.03	0.705	-0.84	0.036
Spag9	0.2	0.103	-0.47	0.279	0.17	0.305	-0.84	0.035
Gm8188	-0.61	0.001	-0.37	0.051	-0.38	0.021	-0.83	0.001
Csf2rb	-0.1	0.44	-0.54	0.111	-0.37	0.221	-0.83	0.014
Mta3	-0.4	0.051	0.12	0.842	-0.36	0.185	-0.83	0.003
LOC100044626	-0.47	0.198	-0.66	0.05	-0.3	0.459	-0.83	0.003
2610034B18Rik	-0.48	0.137	0.29	0.394	-0.21	0.204	-0.83	0.008
Sema4d	-0.4	0.314	-0.41	0.193	-0.11	0.793	-0.83	0.018
Hspb9	-0.44	0.134	-0.57	0.009	-0.32	0.135	-0.82	0.005
Gm4497	-0.61	0.175	-0.81	0.027	-0.27	0.504	-0.82	0.023
Obsl1	0.08	0.637	0.1	0.728	0.08	0.747	-0.82	0.017
Golga5	0.25	0.531	-0.36	0.389	0.39	0.379	-0.82	0.063
Pip5k1c	0.18	0.94	0.43	0.41	-0.45	0.276	-0.81	0.042
LOC231914	-0.31	0.107	-0.71	0.018	-0.4	0.112	-0.81	0.012
Gm3162	-0.21	0.561	-0.21	0.36	-0.25	0.339	-0.81	0.023
Camsap1	0.09	0.808	-0.27	0.317	-0.04	0.231	-0.81	0.106
Kcnt1	0.31	0.783	-1.46	0.004	0.11	0.596	-0.8	0.044
Dnhd1	-0.72	0.008	-0.29	0.094	-0.4	0.08	-0.79	0
Gadd45gip1	-0.44	0.581	-0.76	0.144	-0.39	0.658	-0.79	0.121
Kcnk16	-0.54	0.091	-0.29	0.356	-0.26	0.317	-0.79	0.041
Exoc3l	-0.47	0.059	0.27	0.286	-0.22	0.136	-0.79	0.006
LOC100041980	-0.3	0.217	-0.63	0.062	0.09	0.786	-0.79	0.01
Arl5b	-0.21	0.863	0.5	0.002	0.11	0.844	-0.79	0.044
Pisd	-0.53	0.135	0.16	0.602	0.14	0.202	-0.79	0.001
Mesdc1	-0.41	0.015	-0.16	0.852	-0.65	0.007	-0.78	0.006
Mtap7	0.17	0.411	0.31	0.173	-0.38	0.24	-0.78	0.073
Mtmr1	-0.64	0.029	-0.25	0.178	-0.35	0.09	-0.78	0
Ly6g5b	-0.36	0.24	-0.66	0.012	-0.25	0.189	-0.78	0.014
Tomm34	-0.3	0.019	0.29	0.473	-0.1	0.422	-0.78	0.004
Gm13969	-0.17	0.289	0.23	0.791	-0.09	0.613	-0.78	0.027
Whsc1	-0.29	0.215	-0.03	0.91	0.46	0.38	-0.78	0.012
Fut11	-0.37	0.356	0.04	0.651	-0.46	0.062	-0.77	0.03
Ncrna00086	-0.44	0.165	-0.62	0.003	-0.4	0.006	-0.77	0.001
Hif3a	-0.45	0.129	-2.04	0.008	-0.33	0.147	-0.77	0.028
Chrd	-0.62	0.034	-0.63	0.029	-0.27	0.115	-0.77	0.002
Gm2654	-0.66	0.033	-0.15	0.56	-0.23	0.246	-0.77	0.002
Gm6554	-0.61	0.064	-0.11	0.837	-0.23	0.373	-0.77	0.003
Gm318	-0.27	0.341	-0.59	0.302	-0.01	0.982	-0.77	0.02
Gm2050	-0.34	0.158	-0.55	0.102	-0.4	0.082	-0.76	0.042
Ppm1g	-0.46	0.29	-0.19	0.357	-0.35	0.126	-0.76	0.006
Ssbp2	-0.43	0.153	-0.49	0.019	-0.34	0.213	-0.76	0.008
LOC100044003	-0.55	0.011	-0.37	0.056	-0.3	0.253	-0.76	0.004
Chmp5	0.28	0.275	-0.66	0.017	-0.25	0.667	-0.76	0.014
Slc31a1	-0.48	0.325	-0.54	0.073	-0.22	0.149	-0.76	0.005
Gm8714	-0.71	0.148	-0.37	0.168	-0.17	0.18	-0.76	0.161
Nlrc3	-0.45	0.351	-0.36	0.238	-0.16	0.713	-0.76	0.021
Gm3773	-0.19	0.628	-0.07	0.767	-0.16	0.494	-0.76	0.053
Fbxo2	0.1	0.842	-0.62	0.004	-0.07	0.705	-0.76	0.003
Mlxip	-0.15	0.452	-0.13	0.587	0.09	0.618	-0.76	0.046
Srgap2	-0.5	0.205	0.32	0.047	0.15	0.244	-0.76	0.031
Dscaml1	-0.56	0.241	-0.48	0.03	-0.51	0.054	-0.75	0.012
Fkbp4	-0.48	0.091	-0.48	0.072	-0.45	0.027	-0.75	0.004
LOC100045130	-0.44	0.484	-0.08	0.858	-0.36	0.6	-0.75	0.128
Epn3	-0.46	0.624	-0.77	0.203	-0.25	0.986	-0.75	0.227
Tmem185b	-0.5	0.171	-0.31	0.245	-0.17	0.305	-0.75	0.114
NM_001164284	-0.06	1	-0.58	0.15	0.18	0.461	-0.75	0.036
Atg2b	-0.21	0.648	-0.21	0.287	-0.56	0.028	-0.74	0.025
Slit1	-0.43	0.168	-0.42	0.183	-0.42	0.013	-0.74	0.018
Zfp423	-0.38	0.13	-0.17	0.33	-0.38	0.002	-0.74	0.021
Usp4	-0.53	0.063	-0.42	0.1	-0.34	0.003	-0.74	0.009
Rasl10b	-0.14	0.444	-0.36	0.247	-0.28	0.169	-0.74	0.115
1700084D21Rik	-0.38	0.116	-0.26	0.198	-0.26	0.192	-0.74	0.029
Gm6624	-0.67	0.002	-0.71	0.012	-0.21	0.215	-0.74	0.001
XM_001471697	-0.35	0.463	-0.62	0.111	-0.21	0.7	-0.74	0.025
LOC677368	-0.03	0.584	-0.31	0.202	-0.1	0.471	-0.74	0.017
Gm11937	-0.26	0.468	-0.6	0.044	-0.07	0.631	-0.74	0.037
Mc3r	-0.39	0.202	-0.54	0.094	-0.55	0.076	-0.73	0.038
Gpr98	-0.16	0.377	-0.44	0.195	-0.45	0.138	-0.73	0.004
Aldh7a1	-0.37	0.665	-0.35	0.695	-0.42	0.626	-0.73	0.238
Sox17	0.24	0.178	-0.44	0.128	-0.28	0.019	-0.73	0.013
Ppfia1	-0.73	0.001	-0.08	0.674	-0.21	0.141	-0.73	0.004
Mboat7	-0.26	0.271	0.37	0.061	-0.19	0.224	-0.73	0.034
Krt13	-0.09	0.449	-0.2	0.476	-0.18	0.253	-0.73	0.64
Gm8785	-0.38	0.026	-0.69	0.027	-0.09	0.913	-0.73	0.001
Gm9426	-0.35	0.215	-0.58	0.022	-0.04	0.293	-0.73	0.013
Smok3b	-0.25	0.279	-0.48	0.104	0.03	0.785	-0.73	0.011
Gm2942	-0.35	0.472	-0.56	0.242	-0.46	0.149	-0.72	0.014
Ncam1	-0.17	0.463	-0.64	0.023	-0.41	0.066	-0.72	0.007
Blmh	-0.63	0.034	-0.27	0.154	-0.35	0.065	-0.72	0.009
Spin3	-0.44	0.212	-0.33	0.135	-0.33	0.407	-0.72	0.013
Gabbr2	-0.47	0.31	-0.62	0.141	-0.32	0.167	-0.72	0.076
Map2k7	-0.55	0.188	-0.37	0.126	-0.32	0.166	-0.72	0.013
5730588L14Rik	-0.71	0.088	-1.35	0.014	-0.31	0.817	-0.72	0.136
LOC675403	-0.18	0.685	-0.61	0.031	-0.29	0.258	-0.72	0.018
Cacna1h	-0.12	0.418	-0.34	0.273	-0.28	0.163	-0.72	0.077
Gpr173	-0.36	0.169	-0.6	0.057	-0.19	0.046	-0.72	0.012
Gm14598	-0.23	0.395	-0.41	0.267	-0.32	0.215	-0.71	0.235
Pcsk2	-0.2	0.72	-0.12	0.808	-0.26	0.214	-0.71	0.089
1700020L24Rik	-0.46	0.111	-0.34	0.186	-0.2	0.282	-0.71	0.016
Limch1	-0.55	0.288	-0.23	0.796	0.06	0.609	-0.71	0.175
Mfsd9	-0.29	0.969	-0.49	0.042	0.13	0.444	-0.71	0.34
Ciz1	-0.38	0.309	-0.53	0.104	0.18	0.422	-0.71	0.05
BC029127	-0.28	0.416	-0.46	0.171	0.2	0.227	-0.71	0.093
5930416I19Rik	0.34	0.249	0.42	0.151	0.24	0.309	-0.71	0.028
Tssk6	-0.31	0.689	-0.45	0.288	-0.61	0.135	-0.7	0.08
Rela	-0.01	0.964	0.36	0.092	-0.5	0.01	-0.7	0.028
Ncbp2	0.26	0.956	-0.61	0.008	-0.38	0.12	-0.7	0.015
LOC100048625	-0.56	0.044	-0.59	0.024	-0.36	0.085	-0.7	0.006
Dcakd	-0.33	0.5	-0.32	0.492	-0.36	0.403	-0.7	0.145
Spata20	-0.6	0.017	0.18	0.764	-0.36	0.077	-0.7	0.002
EG622110	-0.5	0.638	-0.77	0.271	-0.33	0.904	-0.7	0.331
Atp5b	-0.41	0.348	-0.32	0.317	-0.27	0.026	-0.7	0.022
Mbd2	-0.56	0.004	-0.03	0.863	-0.25	0.019	-0.7	0.01
Slc22a12	-0.44	0.465	-0.84	0.054	-0.24	0.865	-0.7	0.106
Rxfp2	-0.75	0.012	0.36	0.575	-0.17	0.381	-0.7	0.035
Nipbl	-0.1	0.715	-0.45	0.358	-0.11	0.694	-0.7	0.091
Olfr978	0.11	0.982	0.41	0.583	-0.1	0.71	-0.7	0.2
Atp1b3	0.36	0.443	0.48	0.256	-0.08	0.378	-0.7	0.007
AI597479	-0.52	0.191	-0.28	0.46	-0.06	0.858	-0.7	0.124
Olfr360	-0.28	0.425	-0.58	0.115	0.04	0.956	-0.7	0.084
Tars	0.18	0.134	-0.15	0.642	0.17	0.112	-0.7	0.014
Siah2	-0.05	0.989	-0.49	0.21	-0.66	0.019	-0.69	0.001
Braf	-0.41	0.142	-0.5	0.068	-0.61	0.109	-0.69	0.09
Flrt2	0.06	0.8	-0.02	0.906	-0.48	0.017	-0.69	0.259
Try5	-0.21	0.432	-0.49	0.067	-0.47	0.222	-0.69	0.038
Fbxo22	-0.44	0.215	-0.3	0.245	-0.39	0.067	-0.69	0.034
Snd1	-0.43	0.072	-0.29	0.02	-0.35	0.022	-0.69	0.006
E330016A19Rik	-0.13	0.441	-0.39	0.21	-0.26	0.165	-0.69	0
1190003M12Rik	0.04	0.903	-0.46	0.176	-0.24	0.367	-0.69	0.008
LOC100046028	-0.37	0.192	-0.65	0.007	-0.19	0.347	-0.69	0.009
Dlgap2	-0.28	0.289	-0.33	0.292	-0.17	0.357	-0.69	0.004
Lrrc8c	-0.4	0.363	0.33	0.075	-0.14	0.073	-0.69	0.019
Vmn2r121	-0.81	0.016	-0.64	0.082	-0.11	0.267	-0.69	0.074
Gpr113	0.06	0.919	-0.6	0.023	-0.08	0.475	-0.69	0.049
Gm4559	-0.19	0.359	-0.55	0.006	-0.08	0.498	-0.69	0.001
Morc2a	-0.05	0.883	0.11	0.247	-0.06	0.486	-0.69	0.01
Gpr44	-0.08	0.623	-0.26	0.27	-0.02	0.798	-0.69	0.85
Uba1	-0.25	0.412	0.21	0.359	0.04	0.492	-0.69	0.46
Ndrg4	-0.77	0.281	-0.25	0.928	0.17	0.255	-0.69	0.317
Slc36a3	-2.23	0.109	-2.42	0.094	-2.04	0.141	-0.68	0.27
Pcdhb5	-0.42	0.044	-0.45	0.292	-0.68	0.111	-0.68	0.008
Dtx4	-0.26	0.349	-0.43	0.399	-0.62	0.126	-0.68	0.028
Olfr572	-0.76	0.2	-0.66	0.246	-0.5	0.351	-0.68	0.252
Trub1	-0.37	0.013	-0.11	0.511	-0.39	0.007	-0.68	0.006
LOC100044117	-0.59	0.009	-0.45	0.143	-0.36	0.034	-0.68	0.014
Whsc1l1	-0.27	0.246	0.33	0.352	-0.36	0.019	-0.68	0.008
Gm715	-0.56	0.185	-0.27	0.713	-0.34	0.572	-0.68	0.108
Ccdc25	0.43	0.212	0.67	0.076	-0.34	0.651	-0.68	0.148
Ccnk	0.68	0.084	-0.71	0.362	-0.29	0.978	-0.68	0.372
Grik3	-0.13	0.394	-0.34	0.248	-0.29	0.188	-0.68	0.295
Pdzd4	-0.12	0.393	-0.33	0.238	-0.29	0.171	-0.68	0.244
Rangap1	-0.09	0.969	0.07	0.547	-0.25	0.659	-0.68	0.337
Gcat	-0.14	0.36	-0.38	0.202	-0.21	0.152	-0.68	0.019
Krtap9-1	-0.28	0.335	-0.72	0.029	-0.2	0.45	-0.68	0.047
Gm9257	-0.49	0.166	-0.02	0.785	-0.19	0.421	-0.68	0.06
Becn1	-0.63	0.007	-0.46	0.077	-0.18	0.588	-0.68	0.004
V1ra4	-0.27	0.222	-0.28	0.196	-0.01	0.445	-0.68	0.039
Sh2d6	-0.06	0.633	-0.44	0.087	0.01	0.565	-0.68	0.031
AA792892	-0.36	0.409	-0.75	0.014	0.04	0.805	-0.68	0.002
Tspan3	-0.45	0.142	-0.29	0.332	0.05	0.214	-0.68	0.009
Gm2761	-0.35	0.384	-0.93	0.007	0.15	0.797	-0.68	0.022
1700001P01Rik	-0.59	0.076	-0.37	0.194	-0.76	0.049	-0.67	0.089
Ubxd6	-0.34	0.291	-0.06	0.797	-0.57	0.102	-0.67	0.045
A230072C01Rik	-0.04	0.882	-0.34	0.352	-0.53	0.186	-0.67	0.042
1700016K19Rik	-0.49	0.247	-0.17	0.755	-0.5	0.187	-0.67	0.123
Glt1d1	-0.34	0.399	-0.53	0.197	-0.48	0.24	-0.67	0.138
AI428936	-0.24	0.479	-0.68	0.005	-0.47	0.026	-0.67	0.013
Olfr524	0.05	0.873	-0.15	0.558	-0.46	0.291	-0.67	0.15
Vcp	-0.45	0.197	-0.41	0.14	-0.45	0.019	-0.67	0.003
Bcar3	-0.21	0.771	0.08	0.709	-0.39	0.459	-0.67	0.019
Magee1	-0.71	0.237	-0.24	0.86	-0.38	0.635	-0.67	0.306
Gm5223	-0.64	0.002	-0.41	0.165	-0.36	0.014	-0.67	0.054
Gm9631	0.07	0.394	-0.03	0.991	-0.34	0.139	-0.67	0.028
Il27	-0.36	0.115	-0.61	0.002	-0.32	0.007	-0.67	0.001
Trp53bp1	-0.57	0.005	-0.29	0.141	-0.24	0.224	-0.67	0.003
Nfatc2	-0.15	0.508	-0.34	0.301	-0.23	0.265	-0.67	0.176
Sfpq	0.1	0.575	-0.23	0.181	-0.17	0.044	-0.67	0.393
Gm6662	-0.57	0.185	-0.28	0.508	-0.15	0.996	-0.67	0.261
Sdccag3	-0.3	0.542	0.19	0.702	-0.13	0.903	-0.67	0.019
Atp2b1	0.1	0.235	-0.28	0.059	0.14	0.187	-0.67	0.025
Nfasc	-0.1	0.378	-0.38	0.291	-1.68	0.055	-0.66	0.232
Flrt1	-0.31	0.613	-0.09	0.956	-0.89	0.07	-0.66	0.281
Rab43	0.54	0.164	-0.06	0.662	-0.56	0.076	-0.66	0.177
Slc38a2	-0.44	0.083	-0.39	0.205	-0.55	0.036	-0.66	0.007
Phxr4	-0.55	0.197	-0.05	1	-0.55	0.171	-0.66	0.122
Gm5529	-0.55	0.086	-0.32	0.228	-0.5	0.108	-0.66	0.038
Tspan14	-0.27	0.046	-0.23	0.338	-0.44	0.013	-0.66	0.005
Arl2bp	-0.55	0.068	-0.32	0.101	-0.42	0.027	-0.66	0.019
Rtn4ip1	-0.53	0.133	-0.58	0.077	-0.41	0.096	-0.66	0.009
Csl	-0.64	0.027	-0.55	0.063	-0.41	0.031	-0.66	0.005
Gm3227	-0.4	0.583	-0.39	0.31	-0.4	0.318	-0.66	0.083
Asb8	0.22	0.492	-0.24	0.387	-0.36	0.034	-0.66	0.028
Slc25a38	-0.32	0.311	-0.24	0.157	-0.34	0.335	-0.66	0.01
X99384	-0.35	0.213	-0.08	0.896	-0.34	0.251	-0.66	0.016
Tcfe3	-0.43	0.063	-0.36	0.24	-0.31	0.047	-0.66	0.091
2610035D17Rik	-0.69	0.148	2.66	0.012	-0.3	0.582	-0.66	0.117
Dctn5	-0.55	0.122	-0.58	0.164	-0.29	0.569	-0.66	0.064
Akt3	-0.11	0.796	-0.15	0.672	-0.28	0.228	-0.66	0.047
Hsdl1	-0.35	0.416	-0.24	0.019	-0.26	0.144	-0.66	0.074
Gm14457	-0.29	0.189	-0.43	0.017	-0.25	0.17	-0.66	0.035
Rbms2	-0.64	0.036	-0.2	0.182	-0.19	0.297	-0.66	0.049
Krt42	-0.28	0.457	-0.48	0.037	-0.18	0.421	-0.66	0.018
Chd4	-0.26	0.884	-0.12	0.041	-0.13	0.004	-0.66	0.018
Rassf3	0.09	0.562	0.03	0.43	-0.13	0.291	-0.66	0.089
Gm4704	-0.28	0.184	-0.07	0.426	-0.03	0.524	-0.66	0.035
Snrpa	0.16	0.151	0.33	0.099	0.21	0.05	-0.66	0.025
Spg20	0.33	0.186	-0.25	0.39	0.24	0.115	-0.66	0.025
E030002O03Rik	-0.77	0.283	-0.24	0.484	-0.75	0.287	-0.65	0.33
Hdac7	-0.51	0.089	0.26	0.622	-0.55	0.008	-0.65	0.005
Arid5b	0.39	0.599	2.01	0.074	-0.44	0.262	-0.65	0.158
Nup214	-0.51	0.106	0.03	0.725	-0.43	0.219	-0.65	0.004
LOC100043272	-0.15	0.328	-0.48	0.018	-0.39	0.044	-0.65	0.001
Rhox1	-0.46	0.029	-0.74	0.006	-0.38	0.271	-0.65	0.023
Brd3	-0.41	0.187	0.37	0.029	-0.38	0.339	-0.65	0.034
Scn1b	-0.23	0.67	-0.08	0.845	-0.35	0.372	-0.65	0.107
LOC100045513	-0.32	0.306	-0.66	0.018	-0.31	0.212	-0.65	0.028
Saps3	-0.73	0.048	-0.52	0.166	-0.3	0.408	-0.65	0.083
Fosl2	0.24	0.311	-0.31	0.152	-0.3	0.438	-0.65	0.023
Ptprk	-0.04	0.664	-0.84	0.003	-0.29	0.086	-0.65	0.024
Zfp618	-0.5	0.333	0.36	0.188	-0.27	0.239	-0.65	0.068
1700029P11Rik	-0.3	0.492	-0.47	0.236	-0.26	0.518	-0.65	0.053
Angpt1	-0.52	0.17	-0.47	0.074	-0.24	0.665	-0.65	0.013
Brd7	-0.53	0.078	-0.44	0.201	-0.24	0.065	-0.65	0.002
Lrrc42	-0.61	0.076	-0.11	0.262	-0.21	0.047	-0.65	0.044
Gm13082	-0.32	0.304	-0.26	0.523	-0.19	0.556	-0.65	0.473
Fbxo42	-0.3	0.212	-0.15	0.435	-0.19	0.139	-0.65	0.04
Ntn3	-0.66	0.027	-0.14	0.16	-0.19	0.25	-0.65	0.065
Abt1	-0.19	0.379	-0.54	0.076	-0.11	0.695	-0.65	0.028
Xkr4	-0.07	0.897	0.99	0.401	-0.04	0.94	-0.65	0.136
4930471G03Rik	-0.75	0.105	-0.01	0.933	0.02	0.968	-0.65	0.181
Cfc1	-0.37	0.371	-0.5	0.112	0.14	0.76	-0.65	0.064
Dynlt3	-0.32	0.206	-0.34	0.163	0.23	0.989	-0.65	0.038
Sbno1	0.56	0.118	-0.26	0.085	0.51	0.089	-0.65	0.018
1500001A10Rik	-0.17	0.424	-0.36	0.271	-0.83	0.017	-0.64	0.119
Vegfa	-0.66	0.032	-0.52	0.187	-0.74	0.001	-0.64	0.04
Smok3c	-0.34	0.312	-0.58	0.214	-0.6	0.146	-0.64	0.192
Mlxipl	-0.53	0.108	-0.69	0.054	-0.56	0.169	-0.64	0.014
B830017H08Rik	-0.4	0.09	-0.72	0.003	-0.43	0.013	-0.64	0.009
Plod3	-0.34	0.007	-0.31	0.1	-0.42	0.219	-0.64	0.049
Ccdc54	-0.83	0.227	-0.71	0.261	-0.41	0.358	-0.64	0.282
Eif2c2	0.08	0.7	0.41	0.524	-0.41	0.214	-0.64	0.053
Klf2	0.67	0.291	-0.36	0.229	-0.36	0.327	-0.64	0.053
Gm9171	-0.29	0.154	0.18	0.985	-0.35	0.149	-0.64	0.036
Sfrs9	-0.25	0.26	-0.13	0.777	-0.29	0.325	-0.64	0.034
Slc7a6	-0.57	0.006	-0.28	0.225	-0.28	0.096	-0.64	0.007
Asb18	-0.05	0.563	0.04	0.808	-0.28	0.196	-0.64	0.022
LOC100044394	-0.48	0.142	0.07	0.705	-0.27	0.361	-0.64	0.046
LOC100041477	-0.43	0.588	-0.93	0.04	-0.25	0.869	-0.64	0.161
Uqcc	-0.51	0.062	-0.26	0.315	-0.21	0.139	-0.64	0.015
Arfgap3	-0.37	0.024	0.06	0.499	-0.21	0.114	-0.64	0.029
Bckdhb	-0.3	0.464	-0.32	0.423	-0.2	0.597	-0.64	0.124
Slc6a11	-0.33	0.121	-0.35	0.261	-0.18	0.336	-0.64	0.326
Satb2	-0.13	0.386	-0.39	0.199	-0.17	0.282	-0.64	0.006
LOC100044141	-0.31	0.499	-0.36	0.264	-0.17	0.388	-0.64	0.054
Med13	0.44	0.347	0.06	0.581	-0.14	0.42	-0.64	0.267
Mynn	-0.25	0.28	-0.47	0.12	-0.13	0.522	-0.64	0.063
Prp2	-0.15	0.314	-0.53	0.002	-0.12	0.439	-0.64	0.008
4932415M13Rik	-0.68	0.228	-0.38	0.219	-0.11	0.375	-0.64	0.328
Bin1	-0.19	0.837	-0.06	0.78	-0.11	0.655	-0.64	0.033
Arcn1	0.37	0.412	-0.16	0.248	-0.07	0.569	-0.64	0.003
Zfp617	-0.34	0.413	0.1	0.569	0.01	0.539	-0.64	0.036
Narf	-0.48	0.327	-0.43	0.161	0.05	0.701	-0.64	0.124
LOC100047665	-0.28	0.192	0.08	0.982	0.19	0.601	-0.64	0.038
Ptpro	-0.73	0.189	-0.54	0.39	0.22	0.631	-0.64	0.306
Gabpb2	-0.53	0.201	-0.02	0.689	-0.75	0.047	-0.63	0.202
Airn	-0.27	0.186	-0.52	0.023	-0.59	0.056	-0.63	0.089
Isg20l2	0.27	0.163	-0.39	0.293	-0.46	0.117	-0.63	0.092
LOC100047586	-0.52	0.387	-0.68	0.226	-0.36	0.626	-0.63	0.184
Coq6	-0.49	0.108	-0.31	0.147	-0.36	0.07	-0.63	0.006
LOC100047521	-0.27	0.097	-0.17	0.211	-0.36	0.044	-0.63	0.014
Ccnd2	-0.9	0.096	-0.34	0.487	-0.35	0.379	-0.63	0.106
Gm15097	-0.62	0.098	-0.55	0.105	-0.33	0.542	-0.63	0.209
Olfr930	-0.22	0.509	-0.23	0.515	-0.33	0.379	-0.63	0.135
Nanog	-0.35	0.318	-0.38	0.228	-0.31	0.191	-0.63	0.016
Abhd2	0.55	0.032	0.55	0.178	-0.31	0.717	-0.63	0.109
Inhbc	0.18	0.801	-0.41	0.168	-0.29	0.157	-0.63	0.018
Runx3	-0.39	0.291	-0.24	0.24	-0.25	0.153	-0.63	0.048
Stam	0.44	0.103	-0.54	0.009	-0.24	0.214	-0.63	0.008
Abhd12	-0.56	0.013	0.05	0.69	-0.23	0.317	-0.63	0.097
Dhx8	-0.41	0.023	0.14	0.438	-0.21	0.178	-0.63	0.025
Tns4	-0.4	0.208	-0.38	0.213	-0.2	0.146	-0.63	0.054
Litaf	0.3	0.551	0.36	0.332	-0.18	0.193	-0.63	0.039
Wdr37	-0.56	0.037	-0.59	0.059	-0.16	0.435	-0.63	0.056
Lce1g	-0.54	0.077	-0.25	0.561	-0.13	0.997	-0.63	0.038
Fbrs	-0.42	0.156	0.25	0.269	-0.13	0.513	-0.63	0.067
Rbm7	0.03	0.992	-0.55	0.089	-0.08	0.674	-0.63	0.078
XM_001480164	-0.36	0.271	-0.63	0.003	-0.07	0.23	-0.63	0.006
LOC100048751	-0.55	0.133	-0.07	0.928	-0.07	0.847	-0.63	0.012
Cln8	-0.48	0.11	-0.5	0.141	0.08	0.587	-0.63	0.061
Eri1	-0.69	0.054	0.13	0.514	0.24	0.302	-0.63	0.058
Cyp2c38	-0.73	0.056	-0.05	0.812	-0.76	0.048	-0.62	0.105
Htr1f	-0.36	0.164	-0.31	0.283	-0.72	0.024	-0.62	0.078
Zfp36l3	-0.42	0.093	-0.19	0.55	-0.57	0.077	-0.62	0.08
Rhbdd2	-0.49	0.016	-0.48	0.157	-0.49	0.045	-0.62	0.073
Tollip	-0.33	0.055	-0.39	0.117	-0.45	0.138	-0.62	0.052
Cd93	-0.47	0.134	0.02	0.686	-0.42	0.085	-0.62	0.058
Tmem184b	-0.05	0.541	-0.44	0.005	-0.41	0.048	-0.62	0.038
Alkbh1	-0.38	0.099	-0.15	0.758	-0.39	0.204	-0.62	0.108
Ttll8	-0.61	0.105	-0.4	0.544	-0.38	0.711	-0.62	0.269
Gosr2	-0.51	0.086	-0.41	0.02	-0.36	0.014	-0.62	0.004
Tmem198	-0.1	0.491	-0.47	0.021	-0.35	0.036	-0.62	0.015
Adat1	-0.24	0.639	-0.49	0.276	-0.34	0.203	-0.62	0.065
Suv39h2	-0.16	0.404	-1.45	0.016	-0.3	0.186	-0.62	0.328
LOC100047148	-0.62	0.007	-0.05	0.582	-0.25	0.176	-0.62	0.018
Zfpm1	-0.31	0.322	-0.08	0.904	-0.21	0.567	-0.62	0.062
Olfr1030	0.04	0.526	-0.34	0.743	-0.17	0.919	-0.62	0.364
2410002F23Rik	-0.34	0.115	-0.2	0.242	-0.17	0.313	-0.62	0.086
Npr1	-0.24	0.411	-0.09	0.733	-0.05	0.756	-0.62	0.15
Msi1	-0.39	0.272	-0.73	0.041	-0.03	0.933	-0.62	0.04
LOC100045941	-0.03	0.528	-0.34	0.076	0.03	0.54	-0.62	0.011
Cep164	0.21	0.34	-0.36	0.258	0.06	0.549	-0.62	0.082
Cxcr4	-0.38	0.367	-0.48	0.773	0.17	0.8	-0.62	0.267
Rbbp9	-0.26	0.334	-0.48	0.168	0.24	0.105	-0.62	0.077
Dot1l	-0.11	0.906	-0.67	0.158	0.31	0.378	-0.62	0.194
Akap13	0.4	0.633	1.44	0.116	0.42	0.36	-0.62	0.256
Luzp1	-0.06	0.8	-0.55	0.048	-0.72	0.009	-0.61	0.021
2010109A12Rik	-0.32	0.32	-0.66	0.181	-0.6	0.198	-0.61	0.189
Ppp2cb	-0.23	0.2	-0.01	0.599	-0.47	0.095	-0.61	0.032
Entpd5	-0.02	0.973	0.07	0.86	-0.46	0.033	-0.61	0.007
Gm7138	-0.42	0.658	-0.81	0.084	-0.39	0.58	-0.61	0.202
Wnt5b	-0.54	0.301	-0.54	0.231	-0.38	0.59	-0.61	0.35
Ggta1	-0.66	0.098	0.04	0.767	-0.34	0.347	-0.61	0.13
Mrgprb1	-0.63	0.16	-0.35	0.272	-0.31	0.073	-0.61	0.174
Zc3h7b	-0.46	0.151	-0.33	0.224	-0.31	0.293	-0.61	0.105
Pcdh10	-0.39	0.149	-0.62	0.028	-0.27	0.18	-0.61	0.019
Grpel2	-0.51	0.025	-0.24	0.163	-0.25	0.17	-0.61	0.011
Uhrf1bp1l	-0.7	0.001	0.16	0.168	-0.25	0.071	-0.61	0.01
Kctd5	-0.25	0.026	-0.24	0.032	-0.24	0.045	-0.61	0.031
Sdc3	0.48	0.059	-0.44	0.081	-0.2	0.017	-0.61	0.001
Gm2303	-0.11	0.981	0.12	0.665	-0.2	0.87	-0.61	0.185
Tsc22d4	-0.11	0.203	0.83	0.132	-0.2	0.07	-0.61	0.034
D19Wsu162e	-0.07	0.87	-0.32	0.091	-0.16	0.368	-0.61	0.049
Dpp6	-0.2	0.176	-0.36	0.121	-0.15	0.188	-0.61	0.003
Ube4b	-0.52	0.003	-0.24	0.15	-0.15	0.276	-0.61	0.04
BC051408	-0.71	0.13	-0.34	0.487	-0.14	0.786	-0.61	0.204
Akap9	-0.29	0.195	-0.35	0.266	-0.12	0.096	-0.61	0.005
Agbl5	0.02	0.957	-0.13	0.08	-0.11	0.109	-0.61	0.02
LOC638819	0.15	0.557	-0.43	0.005	-0.08	0.446	-0.61	0.017
Rrp7a	-0.05	0.706	0.06	0.69	-0.05	0.699	-0.61	0.364
Jmjd5	-0.23	0.053	-0.07	0.749	0.03	0.978	-0.61	0.021
Zfp335	-0.31	0.589	0.3	0.05	0.08	0.3	-0.61	0.335
Fbxw14	-0.54	0.252	-0.36	0.249	0.13	0.76	-0.61	0.198
Zfp644	0.32	0.019	-0.6	0.013	0.3	0.009	-0.61	0.006
Zfp526	-0.7	0.07	-0.75	0.046	0.44	0.405	-0.61	0.232
Gm4990	-0.24	0.782	-0.19	0.324	-0.79	0.002	-0.6	0.077
Hoxc13	-0.75	0.026	-0.7	0.024	-0.77	0.01	-0.6	0.111
LOC100047462	-0.16	0.122	-0.64	0.006	-0.76	0.004	-0.6	0.017
Slc20a1	-0.07	0.66	-0.59	0.016	-0.49	0.038	-0.6	0.005
LOC675135	-0.33	0.551	-0.22	0.63	-0.47	0.233	-0.6	0.192
Cables1	-0.47	0.043	-0.22	0.393	-0.45	0.225	-0.6	0.035
Amotl2	-0.46	0.232	-0.42	0.252	-0.43	0.099	-0.6	0.009
Gas7	-0.72	0.015	-0.51	0.162	-0.38	0.27	-0.6	0.062
Ero1l	-0.15	0.926	-0.34	0.45	-0.33	0.233	-0.6	0.165
Tagln3	0.05	0.609	-0.23	0.616	-0.32	0.183	-0.6	0.153
Olfr1350	-0.4	0.732	-0.6	0.451	-0.3	0.88	-0.6	0.434
Mapk1	-0.64	0.007	-0.21	0.216	-0.3	0.119	-0.6	0.009
Fam82a2	-0.79	0.001	-0.28	0.387	-0.29	0.169	-0.6	0.019
Gzmm	0.16	0.733	-0.27	0.203	-0.29	0.122	-0.6	0.072
Kndc1	-0.42	0.116	-0.28	0.215	-0.27	0.167	-0.6	0.079
3110062M04Rik	-0.41	0.289	-0.3	0.035	-0.26	0.55	-0.6	0.044
Ror2	-0.48	0.27	-0.56	0.107	-0.25	0.402	-0.6	0.069
Prkacb	-0.52	0.228	0.47	0.15	-0.21	0.472	-0.6	0.058
Trem1	-0.13	0.383	-0.47	0.126	-0.2	0.168	-0.6	0.194
Unc13a	-0.28	0.263	-0.75	0.008	-0.18	0.335	-0.6	0.015
Calu	-0.58	0.061	-0.55	0.009	-0.18	0.532	-0.6	0.029
P2rx4	-0.41	0.131	0.12	0.71	-0.17	0.404	-0.6	0.208
Gm6282	-0.01	0.655	-0.28	0.476	-0.15	0.469	-0.6	0.061
Map2k3	-0.14	0.866	-0.28	0.516	-0.13	0.702	-0.6	0.004
LOC674338	0.02	0.919	-0.37	0.418	-0.12	0.843	-0.6	0.25
Tacc2	-0.17	0.526	0.18	0.763	-0.09	0.613	-0.6	0.023
Freq	-0.7	0.02	-0.17	0.449	-0.08	0.438	-0.6	0.06
Fam175a	-0.52	0.091	-0.27	0.522	-0.05	0.806	-0.6	0.118
LOC100048734	-0.48	0.179	-0.39	0.351	-0.02	0.822	-0.6	0.199
Cd3e	-0.38	0.116	-0.35	0.152	-0.01	0.514	-0.6	0.059
Slc19a1	-0.28	0.25	-0.46	0.022	0.08	0.385	-0.6	0.065
Muted	-0.59	0.007	-0.5	0.107	0.12	0.461	-0.6	0.031
Galnt4	-0.65	0.002	0.57	0.275	0.15	0.381	-0.6	0.045
Blzf1	0.16	0.074	-0.45	0.294	0.17	0.027	-0.6	0.021
Nudt18	-0.56	0.219	-0.31	0.601	-0.73	0.026	-0.59	0.204
Nipal4	-0.36	0.256	-0.61	0.109	-0.49	0.144	-0.59	0.164
Pigo	-0.38	0.438	-0.18	0.738	-0.46	0.131	-0.59	0.102
Galnt1	-0.68	0.05	-0.2	0.572	-0.4	0.204	-0.59	0.012
Fam160b1	-0.48	0.091	0.18	0.227	-0.4	0.021	-0.59	0.006
Csnk1d	-0.07	0.938	-0.42	0.045	-0.39	0.006	-0.59	0.002
Immt	-0.17	0.356	-0.46	0.14	-0.34	0.014	-0.59	0.009
Sprn	-0.1	0.532	-0.41	0.131	-0.32	0.119	-0.59	0.006
Ftsj2	-0.41	0.111	-0.27	0.282	-0.31	0.021	-0.59	0.015
Dolpp1	-0.09	0.878	-0.01	0.776	-0.31	0.095	-0.59	0.008
Zdhhc5	-0.6	0.003	-0.55	0.048	-0.28	0.068	-0.59	0.011
Abcb10	-0.54	0.197	-0.48	0.161	-0.28	0.346	-0.59	0.014
Pex26	-0.07	0.95	-0.08	0.961	-0.26	0.161	-0.59	0.052
Lrrc38	-0.11	0.409	-0.42	0.162	-0.23	0.232	-0.59	0.022
Acp2	-0.5	0.141	-0.37	0.364	-0.22	0.163	-0.59	0.055
Crygc	-0.6	0.41	-0.72	0.165	-0.2	0.58	-0.59	0.236
LOC100046073	-0.12	0.785	-0.41	0.059	-0.2	0.457	-0.59	0.006
Pebp1	-0.37	0.302	-0.4	0.22	-0.2	0.001	-0.59	0.124
LOC100045336	-0.28	0.934	-0.81	0.133	-0.17	0.805	-0.59	0.335
Aamp	-0.45	0.199	-0.5	0.327	-0.16	0.755	-0.59	0.172
LOC100046701	0.21	0.905	-0.39	0.472	-0.15	0.631	-0.59	0.296
Gm4900	-0.45	0.058	-0.04	0.548	-0.13	0.247	-0.59	0.024
Gdap2	-0.36	0.078	-0.1	0.311	-0.12	0.638	-0.59	0.002
Tmc8	-0.31	0.706	-0.6	0.202	-0.11	0.929	-0.59	0.218
Gm6219	-0.36	0.235	-0.31	0.394	-0.1	0.607	-0.59	0.067
Gm2101	-0.71	0.19	-0.17	0.387	0.17	0.669	-0.59	0.406
Kcnma1	-0.44	0.07	-0.15	0.62	0.19	0.473	-0.59	0.12
Rgs4	-0.42	0.348	0.09	0.585	0.66	0.158	-0.59	0.484
Klra7	-0.63	0.283	-0.65	0.285	-0.75	0.178	-0.58	0.337
Zfp457	-0.66	0.212	-0.61	0.232	-0.66	0.216	-0.58	0.249
Gls	-0.06	0.86	-0.46	0.09	-0.61	0.347	-0.58	0.391
Lrrc27	-0.28	0.228	-0.75	0.024	-0.51	0.101	-0.58	0.054
LOC100048452	-0.68	0.203	-0.05	0.562	-0.5	0.282	-0.58	0.251
Dock6	-0.48	0.096	-0.43	0.067	-0.49	0.084	-0.58	0.452
Gm4231	-0.63	0.201	-0.78	0.129	-0.48	0.31	-0.58	0.253
Etv6	-0.74	0.022	-0.29	0.142	-0.46	0.065	-0.58	0.056
Entpd4	-0.33	0.557	-0.46	0.219	-0.45	0.262	-0.58	0.013
Cplx3	-0.48	0.396	-0.43	0.228	-0.45	0.138	-0.58	0.072
Ccl27a	-0.73	0.004	-0.29	0.132	-0.45	0.145	-0.58	0.079
Zfp655	0.08	0.471	0.25	0.077	-0.44	0.139	-0.58	0.04
Pdlim7	-0.39	0.199	-0.3	0.151	-0.43	0.127	-0.58	0.046
BC018507	-0.23	0.804	-0.17	0.98	-0.41	0.377	-0.58	0.272
6330416G13Rik	-0.34	0.201	-0.54	0.028	-0.32	0.023	-0.58	0.037
Apol10a	-0.18	0.426	-0.51	0.16	-0.32	0.132	-0.58	0.334
Ctnnd2	-0.65	0.08	-0.36	0.249	-0.31	0.169	-0.58	0.213
Plxna4	-0.68	0.072	-0.65	0.115	-0.3	0.379	-0.58	0.121
Slc22a8	-0.15	0.387	-0.36	0.246	-0.3	0.197	-0.58	0.026
Map2k6	-0.25	0.652	-1.66	0.047	-0.29	0.284	-0.58	0.182
A630055G03Rik	-0.15	0.377	-0.65	0.003	-0.29	0.047	-0.58	0.02
Zfp35	-0.28	0.031	-0.42	0.081	-0.28	0.002	-0.58	0.022
Tmbim6	-0.16	0.527	-0.33	0.029	-0.26	0.022	-0.58	0.028
Gm6685	-0.19	0.363	-0.44	0.01	-0.19	0.289	-0.58	0.125
Sf1	-0.36	0.06	-0.26	0.092	-0.19	0.206	-0.58	0.008
Gm9452	-0.29	0.944	-0.65	0.401	-0.15	0.832	-0.58	0.468
Ift172	-0.29	0.484	-0.32	0.231	-0.15	0.363	-0.58	0.157
Zmiz1	-0.16	0.301	0.07	0.778	-0.12	0.316	-0.58	0.034
Rac1	-0.42	0.005	-0.15	0.324	-0.11	0.23	-0.58	0.013
Ints4	-0.33	0.256	0.23	0.583	-0.07	0.658	-0.58	0.066
Gna11	-0.59	0.188	-0.19	0.807	-0.06	0.671	-0.58	0.145
BC046331	-0.33	0.149	-0.1	0.872	0.03	0.504	-0.58	0.077
Ap3m1	-0.58	0.012	-0.61	0.081	0.09	0.392	-0.58	0.006
Mesdc2	-0.69	0.093	-0.15	0.198	0.12	0.481	-0.58	0.089
Higd1a	-0.38	0.495	-0.02	0.505	0.12	0.746	-0.58	0.205
Gm6492	-0.19	0.962	-0.3	0.712	0.13	0.584	-0.58	0.226
Fgfr3	-0.09	0.958	-0.53	0.215	0.14	0.242	-0.58	0.017
Alkbh7	-0.33	0.18	-0.26	0.146	0.22	0.283	-0.58	0.124
Wdsub1	-0.36	0.067	0.4	0.208	0.4	0.136	-0.58	0.017
Gm2703	-0.19	0.388	-0.2	0.402	-0.56	0.079	-0.57	0.078
Dnajb14	-0.49	0.068	-0.42	0.238	-0.55	0.052	-0.57	0.071
Cacna1d	-0.67	0.008	-0.41	0.161	-0.52	0.113	-0.57	0.107
BC004728	-0.38	0.462	-0.17	0.878	-0.5	0.113	-0.57	0.111
Dscr6	-0.17	0.571	-0.27	0.187	-0.49	0.081	-0.57	0.014
Gpr179	-0.14	0.417	-0.31	0.229	-0.47	0.141	-0.57	0.142
Rgs3	-0.51	0.044	-0.19	0.313	-0.46	0.144	-0.57	0.07
Fam54b	-0.44	0.139	-0.42	0.234	-0.4	0.037	-0.57	0.059
Rnf41	-0.21	0.045	-0.43	0.016	-0.38	0.006	-0.57	0.002
Edn2	-0.66	0.071	-0.2	0.8	-0.38	0.349	-0.57	0.193
Nfx1	-0.54	0.245	-0.12	0.368	-0.37	0.074	-0.57	0.044
Tbx4	-0.66	0.062	-0.57	0.105	-0.35	0.045	-0.57	0.211
LOC100047625	-0.4	0.315	-0.68	0.037	-0.33	0.251	-0.57	0.047
Fndc3b	-0.58	0.021	-0.24	0.169	-0.33	0.048	-0.57	0.014
Tpm1	-0.22	0.669	-0.13	0.29	-0.33	0.069	-0.57	0.032
Camk1g	-0.25	0.158	-0.6	0.005	-0.32	0.024	-0.57	0.007
Ttll13	-0.23	0.557	-0.25	0.37	-0.32	0.347	-0.57	0.248
Gm7949	-0.4	0.233	-0.52	0.064	-0.31	0.16	-0.57	0.038
Bub1	-0.29	0.894	-0.6	0.288	-0.3	0.872	-0.57	0.323
Dmpk	-0.43	0.316	-0.23	0.391	-0.27	0.273	-0.57	0.183
Akap10	-0.33	0.327	-0.18	0.296	-0.25	0.116	-0.57	0.047
Atp5sl	-0.45	0.125	0.45	0.056	-0.22	0.057	-0.57	0.098
Heyl	-0.28	0.215	-0.51	0.118	-0.19	0.356	-0.57	0.034
Gm7239	-0.58	0.064	-0.44	0.161	-0.18	0.756	-0.57	0.109
Gm11301	-0.27	0.257	-0.54	0.05	-0.15	0.437	-0.57	0.064
Usp38	-0.35	0.03	-0.43	0.084	-0.1	0.238	-0.57	0.012
Sprr2e	-0.24	0.33	-0.64	0.02	-0.04	0.617	-0.57	0.005
Rab11fip3	-0.05	0.793	0.08	0.682	-0.04	0.767	-0.57	0.14
LOC634282	-0.54	0.253	-0.27	0.156	-0.01	0.858	-0.57	0.029
LOC636311	-0.36	0.262	-0.2	0.364	0.02	0.902	-0.57	0.1
Ap2a1	-0.34	0.188	0.19	0.277	0.02	0.635	-0.57	0.141
Cyp2w1	-0.06	0.879	-0.01	0.977	0.09	0.89	-0.57	0.272
Spen	-0.02	0.502	-0.17	0.196	0.16	0.929	-0.57	0.017
Efna1	-0.44	0.059	-0.13	0.468	0.18	0.378	-0.57	0.069
Col11a2	-0.12	0.429	0.01	0.52	0.21	0.439	-0.57	0.148
D630042P16Rik	-0.59	0.043	-0.38	0.133	-0.67	0.019	-0.56	0.046
Sec14l3	-0.45	0.102	-0.36	0.267	-0.64	0.002	-0.56	0.022
LOC100047061	-0.28	0.272	-0.21	0.119	-0.56	0.012	-0.56	0.055
Dmbx1	-0.43	0.103	-1.23	0.006	-0.52	0.334	-0.56	0.018
Fignl2	-0.3	0.165	-0.36	0.184	-0.48	0.04	-0.56	0.028
Tlk2	-0.54	0.077	-0.42	0.218	-0.43	0.236	-0.56	0.077
Gm12260	-0.39	0.177	0.43	0.075	-0.39	0.131	-0.56	0.01
Atp6v1g2	-0.31	0.014	-0.55	0.001	-0.35	0.001	-0.56	0
2610203C20Rik	-0.29	0.36	-0.48	0.138	-0.31	0.17	-0.56	0.21
Adamts19	-0.67	0.053	-0.35	0.265	-0.31	0.167	-0.56	0.202
Nradd	-0.1	0.507	0.08	0.879	-0.31	0.033	-0.56	0.012
Eprs	-0.41	0.252	-0.37	0.5	-0.3	0.46	-0.56	0.138
Mospd2	-0.55	0.122	-0.16	0.231	-0.3	0.014	-0.56	0.027
Lrrc49	-0.47	0.244	-0.25	0.474	-0.29	0.484	-0.56	0.096
Tcta	-0.44	0.128	-0.24	0.634	-0.29	0.23	-0.56	0.059
C130038G02Rik	-0.23	0.382	0.39	0.548	-0.27	0.267	-0.56	0.288
Ctsb	-0.41	0.227	0.25	0.359	-0.25	0.236	-0.56	0.074
Tspan9	-0.3	0.476	-0.46	0.277	-0.24	0.415	-0.56	0.268
D19Bwg1357e	-0.61	0.004	0.2	0.248	-0.24	0.225	-0.56	0.009
Zfp213	-0.5	0.259	-0.61	0.088	-0.23	0.499	-0.56	0.076
Mcrs1	-0.45	0.067	0.11	0.412	-0.22	0.018	-0.56	0.01
XM_001474361	-0.26	0.122	-0.29	0.127	-0.21	0.269	-0.56	0.05
Rltpr	-0.21	0.058	-0.56	0.004	-0.2	0.159	-0.56	0.015
Pom121	-0.72	0.167	-0.12	0.242	-0.2	0.152	-0.56	0.147
Klhl9	-0.04	0.716	-0.45	0.288	-0.19	0.79	-0.56	0.238
Mrpl4	-0.31	0.218	-0.13	0.536	-0.18	0.278	-0.56	0.078
Rnf8	-0.4	0.069	-0.24	0.391	-0.17	0.275	-0.56	0.053
Myadm	-0.56	0.065	-0.13	0.344	-0.13	0.246	-0.56	0.038
Mgat1	-0.09	0.36	-0.31	0.718	-0.1	0.253	-0.56	0.482
Cnot10	-0.47	0.146	0.12	0.165	-0.07	0.376	-0.56	0.026
Gnb1	-0.1	0.383	-0.19	0.67	-0.03	0.411	-0.56	0.086
Gm436	-0.19	0.347	-0.72	0.009	0.08	0.852	-0.56	0.033
1110018G07Rik	0.1	0.271	-0.24	0.328	0.09	0.286	-0.56	0.009
Eaf1	0.49	0.228	0.54	0.059	0.09	0.846	-0.56	0.223
Gm9620	-0.3	0.347	0.62	0.218	0.19	0.587	-0.56	0.225
Atpgd1	0.18	0.659	0.13	0.665	0.39	0.182	-0.56	0.196
Hoxd13	-0.66	0.215	-0.4	0.213	-0.68	0.188	-0.55	0.37
2700045P11Rik	-0.29	0.19	0.08	0.883	-0.62	0.08	-0.55	0.202
Pin1	-0.54	0.14	-0.21	0.606	-0.59	0.109	-0.55	0.262
Tha1	-0.44	0.057	-0.26	0.051	-0.58	0.004	-0.55	0.011
C230078M08Rik	-0.75	0.005	-0.06	0.635	-0.58	0.01	-0.55	0.006
Dusp1	0.19	0.582	-0.59	0.031	-0.57	0.04	-0.55	0.149
Olfr1471	-0.66	0.004	-1.72	0.003	-0.51	0.063	-0.55	0.089
Adam19	-0.38	0.454	-0.16	0.827	-0.48	0.014	-0.55	0.405
Mapk9	-0.48	0.03	-0.31	0.013	-0.43	0.01	-0.55	0.09
Lix1	-0.36	0.006	-1.45	0.041	-0.4	0.181	-0.55	0.162
Cep152	-0.41	0.129	-0.17	0.713	-0.4	0.059	-0.55	0.022
LOC625574	-0.34	0.266	-0.57	0.096	-0.38	0.189	-0.55	0.091
Slc25a40	0.72	0.017	0.12	0.731	-0.34	0.171	-0.55	0.085
Hnrpll	0.14	0.379	-0.42	0.094	-0.33	0.371	-0.55	0.057
Mthfr	0.1	0.779	0.2	0.224	-0.31	0.001	-0.55	0.006
Olfr134	-0.34	0.468	-0.61	0.168	-0.29	0.172	-0.55	0.216
Dlgap1	-0.34	0.312	-0.32	0.329	-0.29	0.171	-0.55	0.215
Tasp1	-0.6	0	-0.36	0.036	-0.28	0.022	-0.55	0.023
Eif2b4	0.05	0.716	-0.33	0.34	-0.26	0.197	-0.55	0.062
Elavl2	-0.13	0.388	-0.43	0.143	-0.25	0.154	-0.55	0.696
LOC100048170	-0.39	0.005	-0.03	0.943	-0.24	0.247	-0.55	0.07
LOC100044364	-0.48	0.144	-0.15	0.312	-0.23	0.427	-0.55	0.089
Myl10	-0.08	0.989	0.01	0.882	-0.22	0.823	-0.55	0.705
Amh	-0.66	0.048	-0.67	0.05	-0.2	0.63	-0.55	0.159
Olfr706	-0.66	0.046	-0.48	0.075	-0.2	0.445	-0.55	0.097
LOC674885	-0.15	0.487	-0.43	0.02	-0.2	0.267	-0.55	0.051
Gm5105	-0.54	0.001	-0.32	0.223	-0.2	0.203	-0.55	0
Sclt1	-0.59	0.17	-0.33	0.232	-0.19	0.254	-0.55	0.786
Wdr33	-0.36	0.134	-0.34	0.391	-0.17	0.148	-0.55	0.021
Ccnl2	-0.17	0.275	0.2	0.631	-0.15	0.48	-0.55	0.034
Mark3	-0.38	0.009	0.31	0.122	-0.15	0.114	-0.55	0.054
1700097N02Rik	-0.41	0.439	-0.3	0.768	-0.14	0.979	-0.55	0.228
Sfi1	-0.48	0.076	0.06	0.989	-0.13	0.607	-0.55	0.089
Bahd1	-0.63	0.136	-0.48	0.225	-0.12	0.836	-0.55	0.181
Gm14317	-1.52	0.176	-0.31	0.059	-0.12	0.161	-0.55	0.018
LOC675551	-0.41	0.029	-0.45	0.039	-0.11	0.343	-0.55	0.018
Pogk	0.24	0.122	0.28	0.289	-0.08	0.724	-0.55	0.029
Ccni	0.39	0.223	0.49	0.092	-0.05	0.463	-0.55	0.091
Gm5605	0.02	0.434	-0.22	0.83	-0.02	0.502	-0.55	0.649
Trim28	-0.21	0.169	0.39	0.008	-0.02	0.957	-0.55	0.147
A530006G24Rik	-0.09	0.284	-0.5	0.025	0.06	0.685	-0.55	0.051
Fam108b	0.47	0.597	0.45	0.591	0.06	0.634	-0.55	0.308
Zfp819	-0.64	0.069	-0.16	0.864	0.18	0.595	-0.55	0.192
Rps6kl1	-0.32	0.043	-0.21	0.306	0.3	0.938	-0.55	0.065
Adra1a	0.1	0.328	-0.19	0.641	0.3	0.877	-0.55	0.321
Olfr1218	0.33	0.597	0.18	0.995	0.37	0.588	-0.55	0.035
Kcnd3	-0.18	0.245	0.06	0.964	0.43	0.104	-0.55	0.081
Nupl2	-0.53	0.046	-0.42	0.145	0.46	0.144	-0.55	0.038
8030462N17Rik	-0.65	0.115	-0.03	0.445	0.5	0.929	-0.55	0.161
Pon2	-0.49	0.134	-0.48	0.356	-0.58	0.286	-0.54	0.1
1700013N18Rik	-0.23	0.617	-0.37	0.102	-0.58	0.026	-0.54	0.122
V1re10	-0.64	0.212	-0.19	0.384	-0.58	0.264	-0.54	0.391
C1rl	0.15	0.927	-0.09	0.661	-0.53	0.174	-0.54	0.222
Flnc	-0.23	0.235	0.23	0.608	-0.53	0.047	-0.54	0.002
Ppp1cc	-0.67	0.026	-0.55	0.067	-0.47	0.088	-0.54	0.05
Sost	-0.24	0.331	-0.44	0.033	-0.43	0.197	-0.54	0.011
NR_015508	-0.17	0.862	-0.31	0.541	-0.39	0.091	-0.54	0.162
Dusp27	-0.39	0.248	-0.29	0.489	-0.37	0.308	-0.54	0.083
Icmt	-0.27	0.406	-0.36	0.004	-0.36	0.004	-0.54	0.008
Dcst1	-0.59	0.22	-0.32	0.29	-0.36	0.219	-0.54	0.1
Krtap10-4	0.06	0.879	-0.54	0.06	-0.33	0.035	-0.54	0.1
Gm9374	-0.65	0.026	0.03	0.897	-0.32	0.294	-0.54	0.123
Nr2c1	-0.45	0.221	-0.38	0.3	-0.29	0.314	-0.54	0.088
Gm9216	-0.16	0.373	-0.7	0.175	-0.28	0.269	-0.54	0.247
Rhot1	-0.55	0.01	-0.28	0.175	-0.28	0.062	-0.54	0.014
Ica1l	-0.14	0.448	-0.41	0.201	-0.27	0.157	-0.54	0.519
Stox2	-0.45	0.051	-0.33	0.124	-0.24	0.002	-0.54	0.001
Giyd2	-0.22	0.901	-0.63	0.382	-0.2	0.939	-0.54	0.463
Cenpt	-0.38	0.34	0.17	0.477	-0.2	0.601	-0.54	0.115
Spcs3	-0.49	0.067	-0.48	0.015	-0.16	0.514	-0.54	0.077
Cog8	-0.42	0.304	-0.24	0.57	-0.13	0.479	-0.54	0.038
Vprbp	0.04	0.728	0.05	0.552	-0.11	0.806	-0.54	0.106
Gm9508	-0.29	0.624	-0.58	0.092	-0.08	0.879	-0.54	0.149
Rnpep	-0.36	0.007	0.28	0.222	-0.07	0.778	-0.54	0.135
4933425O20Rik	-0.17	0.823	-0.48	0.27	-0.06	0.963	-0.54	0.249
Setd3	-0.29	0.048	-0.35	0.212	-0.05	0.164	-0.54	0.007
Slc25a17	0.4	0.368	-0.05	0.4	-0.02	0.773	-0.54	0.076
Pde4c	0.06	0.524	0.24	0.722	0.08	0.579	-0.54	0.178
Gm9869	-0.28	0.644	-0.14	0.846	0.09	0.793	-0.54	0.276
Tmem44	-0.1	0.79	-0.22	0.282	0.17	0.572	-0.54	0.034
Ate1	-0.54	0.023	-0.19	0.21	0.18	0.137	-0.54	0.043
Pigu	0.29	0.342	-0.61	0.208	0.24	0.063	-0.54	0.124
Zfp458	0.14	0.753	-0.37	0.223	-1.15	0.068	-0.53	0.351
Kif27	-0.63	0.193	-0.47	0.246	-0.7	0.179	-0.53	0.231
Alkbh4	-0.36	0.097	-0.28	0.167	-0.61	0.024	-0.53	0.014
Purg	-0.01	0.677	-0.13	0.439	-0.58	0.05	-0.53	0.272
A930004D18Rik	-0.12	0.479	-0.64	0.18	-0.54	0.475	-0.53	0.266
Pygo2	-0.43	0.226	-0.02	0.786	-0.54	0.14	-0.53	0.145
Il17rc	-0.41	0.391	-0.35	0.435	-0.52	0.225	-0.53	0.215
Grk5	-0.49	0.02	0.08	0.719	-0.47	0.008	-0.53	0.008
Iqch	-0.56	0.078	-0.14	0.419	-0.46	0.285	-0.53	0.205
C2cd3	-0.41	0.412	0.37	0.074	-0.46	0.184	-0.53	0.08
Parvb	-0.75	0.079	-0.31	0.464	-0.42	0.276	-0.53	0.244
Olfr1196	-0.34	0.195	-0.36	0.099	-0.4	0.106	-0.53	0.054
Alas1	-0.47	0.008	-0.33	0.426	-0.34	0.022	-0.53	0.041
LOC637916	-0.28	0.416	-0.49	0.164	-0.33	0.28	-0.53	0.085
Arf1	-0.64	0.053	-1.12	0	-0.32	0.22	-0.53	0.132
Gm13384	-0.21	0.307	-0.39	0.193	-0.31	0.221	-0.53	0.053
LOC100046677	-0.29	0.22	-0.15	0.38	-0.31	0.004	-0.53	0.001
LOC100046071	-0.3	0.235	-0.31	0.122	-0.28	0.155	-0.53	0.079
Rab23	-0.2	0.455	-0.15	0.352	-0.26	0.529	-0.53	0.14
Mdk	-0.39	0.106	-0.31	0.062	-0.21	0.059	-0.53	0.004
Eif2c4	-0.2	0.598	-0.27	0.53	-0.21	0.435	-0.53	0.379
Nova2	-0.37	0.358	-0.76	0.021	-0.2	0.73	-0.53	0.053
Stard9	-0.17	0.316	-0.42	0.278	-0.17	0.367	-0.53	0.136
Lsm14a	-0.54	0.096	-0.61	0.045	-0.15	0.523	-0.53	0.096
Atg16l2	-0.16	0.606	0.29	0.397	-0.14	0.621	-0.53	0.153
Agfg2	0.03	0.543	0.38	0.411	-0.12	0.314	-0.53	0.046
Rkhd3	0.33	0.552	-0.17	0.643	-0.11	0.46	-0.53	0.09
Ipo4	-0.44	0.408	0.16	0.438	-0.06	0.905	-0.53	0.388
Fbxo6	0.34	0.75	-0.08	0.534	-0.04	0.761	-0.53	0.219
Psd	-0.34	0.74	-0.39	0.645	-0.03	0.611	-0.53	0.519
Slc39a3	-0.16	0.636	-0.09	0.833	-0.02	0.905	-0.53	0.196
Olfr609	-0.17	0.398	0.18	0.411	-0.02	0.682	-0.53	0.012
Gm11829	-0.1	0.338	-0.37	0.044	0.06	0.421	-0.53	0.791
Vipr1	-0.22	0.745	-0.14	0.984	0.12	0.302	-0.53	0.278
Lmbr1	0.15	0.446	-0.76	0.063	0.22	0.204	-0.53	0.246
Ankfn1	-0.19	0.426	-0.64	0.203	0.25	0.806	-0.53	0.251
Rex2	0.13	0.533	-0.49	0.153	0.44	0.082	-0.53	0.237
Shisa5	-0.1	0.769	-0.13	0.941	0.5	0.152	-0.53	0.039
Ramp1	-0.35	0.229	-0.55	0.051	-1.41	0.01	-0.52	0.014
Gm11046	-0.57	0.081	-0.02	0.956	-0.74	0.017	-0.52	0.196
Plb1	-0.48	0.086	-0.34	0.231	-0.57	0.032	-0.52	0.211
Wdr13	0.07	0.867	-0.52	0.115	-0.49	0.178	-0.52	0.114
Pcca	-0.35	0.438	-0.34	0.251	-0.48	0.106	-0.52	0.217
Gm6606	-0.15	0.383	-0.4	0.193	-0.39	0.519	-0.52	0.356
Grtp1	-0.07	0.988	-0.49	0.148	-0.35	0.374	-0.52	0.124
Wwtr1	-0.41	0.062	-0.27	0.212	-0.34	0.018	-0.52	0.052
LOC100048493	-0.13	0.1	-0.11	0.657	-0.34	0.004	-0.52	0.045
Ubqln4	-0.45	0.216	-0.4	0.339	-0.33	0.127	-0.52	0.015
Gm13219	-0.34	0.233	-0.14	0.475	-0.33	0.178	-0.52	0.225
Gm14635	-0.3	0.068	-0.2	0.107	-0.32	0.003	-0.52	0.069
Kcnmb2	-0.2	0.759	-0.45	0.417	-0.3	0.634	-0.52	0.295
Dmxl1	-0.38	0.169	-0.59	0.092	-0.29	0.204	-0.52	0.107
Bzrpl1	-0.03	0.518	-0.79	0.186	-0.28	0.976	-0.52	0.477
Gm8545	-0.45	0.007	-0.35	0.052	-0.25	0.021	-0.52	0.044
Smad3	-0.41	0.282	-0.62	0.205	-0.24	0.417	-0.52	0.116
Rmnd1	-0.51	0.094	-0.54	0.136	-0.22	0.102	-0.52	0.05
Erg	-0.27	0.513	-0.09	0.754	-0.2	0.627	-0.52	0.222
LOC674342	-0.53	0.078	-0.5	0.119	-0.18	0.685	-0.52	0.067
Cep170	-0.44	0.431	-0.29	0.251	-0.17	0.36	-0.52	0.35
Thoc5	-0.45	0.415	-0.22	0.259	-0.17	0.595	-0.52	0.079
Zfp772	-0.46	0.08	-0.17	0.275	-0.13	0.499	-0.52	0.073
Gab1	-0.42	0.217	-0.08	0.808	-0.11	0.723	-0.52	0.062
Myo1b	0.03	0.613	-0.24	0.735	-0.1	0.722	-0.52	0.169
Ephb4	-0.26	0.43	-0.18	0.415	-0.1	0.765	-0.52	0.049
Brd8	-0.23	0.475	-0.27	0.35	-0.07	0.636	-0.52	0.186
9530091C08Rik	-0.17	0.718	-0.12	0.868	-0.07	0.962	-0.52	0.103
Zfp512	-0.25	0.347	-0.14	0.11	-0.05	0.389	-0.52	0.141
Avil	0.73	0.364	-0.23	0.418	0.13	0.723	-0.52	0.171
Cebpz	-0.44	0.062	0.03	0.723	0.2	0.302	-0.52	0.038
4931428F04Rik	-0.01	0.554	0.08	0.652	0.33	0.406	-0.52	0.027
D2hgdh	-0.2	0.662	-0.06	0.947	0.41	0.817	-0.52	0.18
Gm8461	-0.2	0.09	-0.18	0.087	-0.76	0.146	-0.51	0.366
1700067C01Rik	-0.6	0.263	-1.43	0.083	-0.69	0.22	-0.51	0.314
Fbxl21	-0.08	0.582	-0.33	0.232	-0.69	0.144	-0.51	0.326
Mastl	-0.6	0.055	-0.23	0.312	-0.67	0.027	-0.51	0.228
Gh	-0.61	0.229	-0.37	0.507	-0.66	0.188	-0.51	0.336
Gm5958	-0.62	0.09	-0.5	0.171	-0.65	0.066	-0.51	0.223
Ppp2r5a	-0.57	0.348	-0.24	0.035	-0.48	0.348	-0.51	0.281
Rapgef3	-0.08	0.685	-0.24	0.284	-0.48	0.199	-0.51	0.126
Pvrl3	-0.36	0.201	-0.44	0.004	-0.47	0.022	-0.51	0.002
Agtr2	-0.59	0.216	-0.05	0.876	-0.47	0.347	-0.51	0.342
Mdp1	-0.35	0.473	-0.39	0.129	-0.46	0.15	-0.51	0.025
Edg7	-0.62	0.09	-0.18	0.76	-0.46	0.208	-0.51	0.232
Usp24	-0.5	0.137	-0.31	0.304	-0.39	0.121	-0.51	0.076
Wwox	-0.26	0.403	-0.52	0.094	-0.38	0.343	-0.51	0.125
2310011J03Rik	-0.67	0.035	-0.42	0.156	-0.38	0.071	-0.51	0.069
Arhgef15	-0.16	0.259	-0.22	0.283	-0.38	0.075	-0.51	0.064
Spata1	-0.11	0.93	-0.34	0.6	-0.36	0.47	-0.51	0.333
EG330157	-0.34	0.524	-0.62	0.138	-0.34	0.517	-0.51	0.316
Tnfrsf1b	-0.36	0.288	-0.58	0.122	-0.34	0.232	-0.51	0.146
Rgl3	0.1	0.914	-0.01	0.449	-0.3	0.072	-0.51	0.04
Gucy2c	-0.14	0.371	-0.62	0.048	-0.29	0.325	-0.51	0.038
Shq1	-0.29	0.127	0.08	0.53	-0.29	0.028	-0.51	0.102
Rnf121	-0.26	0.036	-0.23	0.191	-0.25	0.082	-0.51	0.016
BC018473	-0.27	0.413	-0.73	0.015	-0.24	0.246	-0.51	0.033
Cct3	-0.45	0.108	-0.31	0.16	-0.24	0.246	-0.51	0.014
Fbxo27	-0.31	0.268	-0.23	0.473	-0.23	0.238	-0.51	0.023
Rbm8a	-0.08	0.891	-0.48	0.081	-0.22	0.45	-0.51	0.451
Dbt	-0.14	0.756	-0.22	0.663	-0.22	0.634	-0.51	0.011
Vps4b	-0.5	0.124	-0.19	0.482	-0.22	0.422	-0.51	0.16
NR_015574	0.14	0.695	0.04	0.684	-0.22	0.828	-0.51	0.368
Snx12	-0.45	0.087	-0.43	0.099	-0.2	0.27	-0.51	0.075
5430401F13Rik	-0.28	0.277	-0.64	0.044	-0.19	0.834	-0.51	0.494
Mpp7	-0.22	0.634	0.05	0.551	-0.18	0.944	-0.51	0.654
LOC100044711	-0.23	0.318	-0.28	0.251	-0.17	0.4	-0.51	0.016
LOC100044391	-0.49	0.098	-0.15	0.478	-0.17	0.599	-0.51	0.019
Gigyf1	-0.18	0.472	-0.5	0.057	-0.15	0.359	-0.51	0.026
Cyp2b19	-0.2	0.081	-0.14	0.255	-0.12	0.323	-0.51	0.123
Ripply2	-0.17	0.85	-0.36	0.428	-0.05	0.864	-0.51	0.295
A530010L16Rik	-0.6	0.232	-0.18	0.949	-0.05	0.586	-0.51	0.414
Gm3925	-0.26	0.386	-0.16	0.524	-0.04	0.644	-0.51	0.103
Scamp1	0.27	0.735	-0.5	0.081	-0.01	0.41	-0.51	0.144
B230317F23Rik	-0.17	0.949	0.04	0.648	0.01	0.703	-0.51	0.348
Rnf112	-0.25	0.349	-0.07	0.562	0.03	0.504	-0.51	0.078
Itgb6	0.15	0.218	-0.02	0.502	0.05	0.75	-0.51	0.859
BC002059	-0.39	0.338	-0.21	0.637	0.12	0.2	-0.51	0.309
Rufy1	-0.03	0.918	-0.06	0.992	0.19	0.325	-0.51	0.14
4930451C15Rik	-0.09	0.45	0.19	0.711	0.34	0.839	-0.51	0.08
Htr6	-0.08	0.773	-0.32	0.481	0.47	0.338	-0.51	0.232
Plau	-0.2	0.966	0.29	0.544	0.56	0.173	-0.51	0.413
Hhat	-0.25	0.37	-0.73	0.023	-0.73	0.014	-0.5	0.076
AF366264	-0.55	0.025	-0.38	0.22	-0.72	0.005	-0.5	0.211
Vmn2r35	-0.63	0.085	-0.72	0.431	-0.71	0.048	-0.5	0.31
Krt82	-0.6	0.195	-0.34	0.37	-0.65	0.172	-0.5	0.255
LOC100048763	-0.29	0.696	-0.3	0.734	-0.44	0.378	-0.5	0.314
Pcdhga4	-0.17	0.416	-0.76	0.01	-0.43	0.148	-0.5	0.269
Gna15	-0.46	0.297	-0.38	0.132	-0.4	0.075	-0.5	0.026
Pla2g6	-0.58	0.039	-0.11	0.652	-0.34	0.067	-0.5	0.094
Cdan1	-0.16	0.433	-0.24	0.3	-0.32	0.168	-0.5	0.01
LOC670326	-0.42	0.039	-0.55	0.028	-0.31	0.199	-0.5	0.099
Nkx2-2	-0.6	0.216	-0.37	0.24	-0.31	0.187	-0.5	0.245
Dnpep	-0.43	0.069	-0.14	0.698	-0.31	0.053	-0.5	0.05
Zdhhc15	-0.61	0.013	-0.56	0.016	-0.29	0.198	-0.5	0.097
Slc8a1	0.19	0.701	-0.06	0.864	-0.28	0.034	-0.5	0.016
9530053A07Rik	-1.22	0.074	-0.54	0.086	-0.27	0.104	-0.5	0.207
Cyth2	-0.29	0.062	0.06	0.248	-0.26	0.127	-0.5	0.172
2310035K24Rik	-0.21	0.223	0.1	0.986	-0.26	0.121	-0.5	0.03
Pppde2	-0.24	0.573	0.22	0.132	-0.26	0.056	-0.5	0.086
Ak2	-0.29	0.206	-0.43	0.095	-0.25	0.111	-0.5	0.057
Gm3225	-0.24	0.383	-0.34	0.081	-0.25	0.179	-0.5	0.009
Lrrc28	-0.29	0.066	-0.25	0.405	-0.25	0.187	-0.5	0.071
Fdxr	-0.2	0.416	0.12	0.681	-0.25	0.195	-0.5	0.129
G430022H21Rik	-0.28	0.089	-0.29	0.041	-0.24	0.026	-0.5	0.095
Thpo	-0.32	0.331	-0.55	0.093	-0.21	0.768	-0.5	0.281
Ldb3	0.16	0.594	-0.18	0.908	-0.21	0.725	-0.5	0.197
Gm11225	-0.39	0.016	-0.39	0.201	-0.17	0.035	-0.5	0.015
LOC100047144	0.01	0.807	0.02	0.823	-0.17	0.425	-0.5	0.202
Gm885	-0.35	0.065	-0.52	0.008	-0.16	0.135	-0.5	0.005
Atp6v1c1	-0.44	0.008	-0.39	0.084	-0.16	0.322	-0.5	0.016
Gm3848	-0.12	0.722	-0.13	0.727	-0.16	0.801	-0.5	0.601
Alg9	-0.37	0.032	0.18	0.373	-0.14	0.195	-0.5	0.002
C330007P06Rik	0.45	0.152	-0.33	0.258	-0.02	0.415	-0.5	0.022
Vash1	-0.05	0.646	-0.21	0.979	-0.02	0.524	-0.5	0.31
Gm9309	-0.31	0.082	0.14	0.497	0.04	0.357	-0.5	0.015
LOC100044341	-0.15	0.455	-0.37	0.251	0.06	0.927	-0.5	0.525
LOC100047327	0.04	0.853	-0.45	0.058	0.07	0.899	-0.5	0.038
Olfr295	0.4	0.193	0.16	0.511	0.1	0.27	-0.5	0.02
Ube2n	0.38	0.003	-0.3	0.324	0.25	0.035	-0.5	0.055
Ndfip2	0.53	0.275	-0.39	0.367	0.31	0.66	-0.5	0.33
Hspb7	-0.03	0.631	-0.11	0.512	0.33	0.751	-0.5	0.008
Tef	-0.45	0.19	-0.29	0.55	0.34	0.157	-0.5	0.113
Phyhip	-0.16	0.46	-0.24	0.487	-0.78	0.019	-0.49	0.144
Mecom	-0.44	0.247	-0.43	0.239	-0.74	0.049	-0.49	0.201
LOC627159	-0.47	0.123	-0.36	0.255	-0.71	0.03	-0.49	0.233
Wnt16	-0.6	0.096	-0.66	0.063	-0.64	0.065	-0.49	0.231
A530088H08Rik	-0.4	0.216	-0.38	0.268	-0.63	0.06	-0.49	0.214
Gm3125	-0.57	0.132	-0.05	0.427	-0.62	0.142	-0.49	0.214
Fbxo41	0.03	0.865	-0.4	0.228	-0.48	0.131	-0.49	0.231
Mapkapk3	-0.41	0.247	-0.38	0.286	-0.48	0.13	-0.49	0.119
Gm7247	-0.5	0.072	-0.56	0.15	-0.46	0.252	-0.49	0.246
Pfkfb2	-0.6	0.015	-0.2	0.34	-0.43	0.067	-0.49	0.114
Gdf5	-0.44	0.105	-0.03	0.962	-0.43	0.026	-0.49	0.139
Mrap2	-0.08	0.72	-0.34	0.071	-0.41	0.052	-0.49	0.017
Mfap2	-0.43	0.25	-0.66	0.114	-0.39	0.293	-0.49	0.224
Coq5	-0.52	0.109	-0.5	0.148	-0.39	0.081	-0.49	0.046
4933432I09Rik	-0.35	0.177	-0.26	0.301	-0.38	0.106	-0.49	0.067
Diap1	-0.72	0	-0.21	0.473	-0.38	0.028	-0.49	0.326
Pex11c	0.22	0.163	-0.25	0.428	-0.37	0.2	-0.49	0.609
Neurl4	-0.36	0.224	-0.32	0.033	-0.36	0.01	-0.49	0.002
Cep120	-0.51	0.031	-0.34	0.001	-0.35	0.167	-0.49	0.233
Alg8	-0.45	0.466	-0.09	0.58	-0.34	0.782	-0.49	0.372
LOC433408	-0.07	0.645	0.64	0.381	-0.34	0.421	-0.49	0.307
Gm1604A	-0.17	0.432	-0.36	0.278	-0.33	0.184	-0.49	0.378
Cyp2b9	-0.6	0.297	-0.36	0.257	-0.32	0.184	-0.49	0.343
Smc2	-0.16	0.41	-0.37	0.249	-0.31	0.182	-0.49	0.779
Gm2891	-0.38	0.035	-0.36	0	-0.31	0.057	-0.49	0.003
Got2	-0.4	0.118	-0.26	0.476	-0.31	0.104	-0.49	0.113
Jazf1	-0.17	0.613	-0.65	0.107	-0.3	0.383	-0.49	0.23
Cyb5b	-0.01	0.654	-0.53	0.166	-0.3	0.262	-0.49	0.116
Snip1	-0.52	0.006	0.03	0.717	-0.3	0.012	-0.49	0.019
Mtap7d1	-0.26	0.461	-0.48	0.251	-0.29	0.178	-0.49	0.172
Sfrs14	-0.26	0.365	-0.38	0.42	-0.29	0.54	-0.49	0.374
Dhrsx	-0.59	0	-0.02	0.566	-0.28	0.069	-0.49	0.047
Eif2c3	-0.38	0.319	0.06	0.559	-0.28	0.411	-0.49	0.918
Myo1a	-0.25	0.451	-0.73	0.093	-0.27	0.165	-0.49	0.202
Gm2091	-0.47	0.711	-0.61	0.488	-0.27	0.902	-0.49	0.679
Gm5578	-0.26	0.011	-0.38	0.032	-0.25	0.248	-0.49	0.137
Gnao1	-0.11	0.51	-0.32	0.258	-0.23	0.814	-0.49	0.236
Snx2	-0.76	0.011	-0.17	0.382	-0.23	0.425	-0.49	0.053
Spsb1	0.05	0.917	0.53	0.092	-0.22	0.129	-0.49	0.36
1110008L16Rik	-0.25	0.082	-0.25	0.261	-0.19	0.282	-0.49	0.026
Fbxl17	-0.6	0.198	-2.21	0.006	-0.17	0.237	-0.49	0.392
Nfrkb	-0.29	0.199	0.16	0.982	-0.15	0.334	-0.49	0.223
Col17a1	-0.26	0.585	-0.05	0.946	-0.09	0.794	-0.49	0.237
LOC100044710	0.23	0.734	0.1	0.976	-0.08	0.326	-0.49	0.023
Gm2292	-0.13	0.716	0.27	0.47	-0.06	0.715	-0.49	0.668
Gm2713	-0.59	0.014	-0.25	0.296	-0.05	0.95	-0.49	0.15
Usp52	-0.43	0.559	0.11	0.443	-0.05	0.525	-0.49	0.368
LOC631725	-0.42	0.036	-0.36	0.428	-0.04	0.623	-0.49	0.09
Gm2948	0.02	0.92	-0.67	0.028	0.01	0.99	-0.49	0.065
Zfp362	-0.37	0.199	-0.15	0.024	0.05	0.359	-0.49	0.09
Rab12	-0.75	0.029	-0.12	0.868	0.05	0.658	-0.49	0.176
Cdc2l1	-0.24	0.336	0.04	0.829	0.06	0.955	-0.49	0.065
Ddx26b	0.1	0.165	0.21	0.137	0.08	0.454	-0.49	0.009
BC117090	-0.04	0.488	-0.45	0.366	0.23	0.393	-0.49	0.357
Rab7	-0.63	0.002	0.23	0.411	0.24	0.13	-0.49	0.019
Inhbb	-0.11	0.53	0.6	0.107	0.3	0.553	-0.49	0.332
Sbsn	-0.07	0.836	0.52	0.054	0.61	0.059	-0.49	0.661
Apln	-0.4	0.03	-0.2	0.318	-1.48	0.024	-0.48	0.033
Dip2b	-0.56	0.228	0.28	0.117	-0.73	0.115	-0.48	0.409
Nlrp1c	-0.68	0.227	-0.18	0.518	-0.51	0.314	-0.48	0.329
Efna3	-0.26	0.612	-0.55	0.218	-0.43	0.176	-0.48	0.248
Acpp	-0.24	0.292	0.01	0.949	-0.42	0.062	-0.48	0.212
Fam89a	-0.05	0.756	-0.23	0.458	-0.4	0.104	-0.48	0.017
Alx3	-0.53	0.085	-0.52	0.01	-0.38	0.043	-0.48	0.108
Gm15550	-0.32	0.611	-0.04	0.851	-0.36	0.478	-0.48	0.238
Qpctl	-0.39	0.196	0.22	0.587	-0.36	0.236	-0.48	0.152
Gm10548	-0.55	0.287	0.07	0.837	-0.35	0.53	-0.48	0.394
4930425F17Rik	-0.16	0.823	-0.64	0.059	-0.34	0.457	-0.48	0.215
Tmem30c	-0.6	0.3	-0.35	0.231	-0.33	0.179	-0.48	0.343
Gata4	-0.15	0.375	-0.65	0.056	-0.3	0.17	-0.48	0.08
Xiap	-0.26	0.274	-0.35	0.146	-0.29	0.186	-0.48	0.039
Gm2673	-0.15	0.199	-0.27	0.076	-0.28	0.047	-0.48	0.005
Dgkh	-0.32	0.271	0.15	0.569	-0.25	0.377	-0.48	0.111
Chst4	-0.27	0.345	-0.32	0.204	-0.22	0.001	-0.48	0.058
LOC100045684	-0.3	0.502	-0.41	0.077	-0.21	0.18	-0.48	0.132
Pigm	-0.12	0.528	-0.32	0.277	-0.21	0.185	-0.48	0.285
LOC100048747	-0.39	0.644	0.14	0.392	-0.21	0.97	-0.48	0.485
Zmynd8	0.37	0.019	1.67	0.075	-0.21	0.06	-0.48	0.001
B4galt1	-0.2	0.674	-0.47	0.022	-0.2	0.152	-0.48	0.076
Daam1	0.02	0.724	-0.26	0.244	-0.2	0.287	-0.48	0.102
Tcn2	-0.28	0.494	0.31	0.086	-0.18	0.557	-0.48	0.329
Dcp1a	-0.32	0.004	0.02	0.977	-0.17	0.012	-0.48	0.073
Smarcal1	0.14	0.14	-0.25	0.191	-0.16	0.267	-0.48	0.041
Plekha8	-0.11	0.52	-0.1	0.438	-0.16	0.252	-0.48	0.266
Bcl2l2	-0.33	0.228	-0.28	0.337	-0.15	0.51	-0.48	0.137
Tcfec	-0.68	0.156	0.08	0.987	-0.15	0.753	-0.48	0.296
LOC676307	0.05	0.851	0.03	0.829	-0.1	0.876	-0.48	0.288
Ube2nl	-0.39	0.122	-0.37	0.099	-0.08	0.808	-0.48	0.095
Olfr1518	-0.14	0.393	0.02	0.876	-0.07	0.542	-0.48	0.217
Idua	-0.01	0.878	-0.2	0.402	-0.06	0.739	-0.48	0.119
Dock9	-0.46	0.308	-0.14	0.45	-0.02	0.9	-0.48	0.051
Gm2569	0.09	0.971	-0.23	0.365	-0.01	0.825	-0.48	0.097
Gm2045	-0.04	0.753	-0.67	0.029	0.02	0.984	-0.48	0.057
Col9a2	-0.04	0.677	-0.55	0.086	0.06	0.613	-0.48	0.331
Gm7574	-0.11	0.543	-0.17	0.334	0.09	0.914	-0.48	0.052
Gm4549	0.09	0.975	-0.55	0.057	0.13	0.905	-0.48	0.042
Creg1	-0.34	0.163	-0.41	0.212	0.28	0.766	-0.48	0.215
Gm13051	-0.38	0.381	-0.49	0.297	0.31	0.091	-0.48	0.26
Gnb3	0.11	0.911	0.11	0.879	0.51	0.156	-0.48	0.098
Ccr4	-0.57	0.31	-0.27	0.419	-0.73	0.267	-0.47	0.345
LOC100044651	-0.24	0.788	-0.47	0.122	-0.69	0.024	-0.47	0.246
Terf1	-0.23	0.927	-0.27	0.984	-0.63	0.456	-0.47	0.678
LOC100045405	-0.43	0.127	-0.62	0.083	-0.54	0.006	-0.47	0.058
Gng12	-0.56	0.017	-0.46	0.012	-0.46	0.014	-0.47	0.013
Mrgprb4	-0.35	0.738	-0.66	0.193	-0.44	0.488	-0.47	0.487
Dvwa	0.04	0.85	-0.67	0.022	-0.42	0.036	-0.47	0.316
Gm6837	-0.28	0.049	-0.22	0.177	-0.41	0.018	-0.47	0.015
Qrsl1	-0.46	0.272	-0.43	0.185	-0.4	0.216	-0.47	0.184
Kif3b	-0.61	0.017	-0.01	0.537	-0.37	0.274	-0.47	0.23
D11Wsu47e	-0.6	0.149	0.02	0.586	-0.36	0.498	-0.47	0.39
Gm3491	0.4	0.279	0.4	0.344	-0.36	0.502	-0.47	0.46
Arf3	-0.33	0.216	0.07	0.876	-0.35	0.133	-0.47	0.091
Map2k5	-0.41	0.326	-0.18	0.766	-0.33	0.48	-0.47	0.037
Tsku	-0.16	0.398	-0.54	0.082	-0.31	0.189	-0.47	0.126
Magea7	-0.3	0.362	-0.73	0.005	-0.3	0.029	-0.47	0.007
Fam20c	0.26	0.5	-0.22	0.578	-0.3	0.521	-0.47	0.236
Crhr1	-0.25	0.301	-0.13	0.393	-0.29	0.11	-0.47	0.092
Pbx1	-0.62	0.015	-0.37	0.31	-0.28	0.321	-0.47	0.017
LOC100048217	-0.17	0.336	-0.09	0.363	-0.28	0.06	-0.47	0.011
Gm6124	-0.59	0.284	-0.34	0.257	-0.26	0.213	-0.47	0.348
Tmem186	-0.28	0.557	-0.3	0.091	-0.26	0.041	-0.47	0.284
Urm1	-0.31	0.336	-0.12	0.39	-0.25	0.152	-0.47	0.07
Srcap	-0.72	0.069	-0.31	0.094	-0.24	0.591	-0.47	0.195
Ankrd54	-0.36	0.289	0.02	0.998	-0.24	0.111	-0.47	0.111
Sez6	-0.38	0.464	0.28	0.365	-0.22	0.563	-0.47	0.068
Nr3c2	-0.41	0.086	0.43	0.276	-0.21	0.211	-0.47	0.325
Slc39a9	-0.22	0.127	-0.05	0.309	-0.2	0.11	-0.47	0.063
Sbds	-0.36	0.157	-0.4	0.079	-0.16	0.495	-0.47	0.066
Ubl3	-0.21	0.154	-0.04	0.596	-0.14	0.34	-0.47	0.029
Dnase1l2	-0.24	0.313	0.02	0.752	-0.14	0.445	-0.47	0.157
Gm5896	-0.04	0.906	-0.14	0.605	-0.13	0.604	-0.47	0.206
Raver1	-0.27	0.334	-0.21	0.546	-0.12	0.782	-0.47	0.283
Xrcc6	-0.42	0.225	-0.24	0.192	-0.1	0.2	-0.47	0.249
Parp2	-0.57	0.008	-0.09	0.842	-0.1	0.832	-0.47	0.146
Gm8666	-0.48	0.003	-0.34	0.143	-0.09	0.843	-0.47	0.006
Tmem39b	0.09	0.779	0.2	0.17	-0.09	0.645	-0.47	0.035
Gm11938	-0.32	0.833	-0.37	0.123	-0.08	0.509	-0.47	0.367
Csf1	-0.35	0.51	0.35	0.171	-0.08	0.782	-0.47	0.052
Pde6d	-0.38	0.314	-0.48	0.188	-0.06	0.951	-0.47	0.234
Refbp2	-0.32	0.303	-0.54	0.066	-0.04	0.75	-0.47	0.192
NM_001164323	0.07	0.917	-0.42	0.397	-0.04	0.939	-0.47	0.328
Clp1	-0.58	0.033	-0.04	0.92	-0.02	0.998	-0.47	0.175
Scn5a	-0.38	0.388	-0.25	0.428	0.22	0.695	-0.47	0.247
Ikzf4	-0.13	0.451	-0.36	0.254	0.51	0.265	-0.47	0.132
Paxip1	-0.52	0.101	0.31	0.404	0.51	0.049	-0.47	0.129
Stam2	-0.49	0.161	0.49	0.102	0.57	0.109	-0.47	0.028
Usp9y	-0.6	0.185	-0.61	0.169	-0.79	0.075	-0.46	0.522
Gm8372	-0.59	0.087	-0.34	0.297	-0.73	0.038	-0.46	0.309
Slc9a8	-0.15	0.708	-0.3	0.053	-0.65	0.018	-0.46	0.007
Il1a	-0.56	0.232	-0.37	0.251	-0.63	0.146	-0.46	0.441
Gm11546	-0.56	0.247	-0.03	0.466	-0.6	0.199	-0.46	0.384
Gm221	-0.56	0.115	-0.36	0.245	-0.58	0.093	-0.46	0.234
Cdk5r1	0.21	0.38	0.16	0.457	-0.56	0.442	-0.46	0.61
Maml2	-0.69	0.067	-0.18	0.485	-0.46	0.157	-0.46	0.017
Pmvk	-0.43	0.003	-0.31	0.079	-0.45	0.037	-0.46	0.037
Aup1	-0.32	0.527	-0.17	0.516	-0.36	0.293	-0.46	0.283
Nqo2	-0.32	0.362	-0.41	0.302	-0.35	0.366	-0.46	0.079
Nelf	-0.09	0.99	-0.3	0.274	-0.35	0.324	-0.46	0.281
Ylpm1	0.19	0.317	0.12	0.318	-0.33	0.59	-0.46	0.347
Dpp10	-0.08	0.977	0.29	0.421	-0.32	0.654	-0.46	0.312
Prm1	-0.15	0.374	-0.56	0.084	-0.31	0.179	-0.46	0.23
Dnahc1	-0.07	0.599	-0.34	0.21	-0.31	0.367	-0.46	0.282
Unc84b	0.2	0.641	-0.23	0.539	-0.31	0.122	-0.46	0.305
Stk10	-0.14	0.46	-0.07	0.66	-0.3	0.086	-0.46	0.048
Rhbdf2	-0.55	0.023	-0.53	0.517	-0.29	0.185	-0.46	0.661
Dlat	-0.4	0.054	-0.38	0.155	-0.29	0.116	-0.46	0.121
Tmem210	-0.27	0.476	-0.3	0.186	-0.29	0.131	-0.46	0.099
Snx21	-0.35	0.264	-0.17	0.486	-0.25	0.333	-0.46	0.033
1700113O17Rik	-0.06	0.719	-0.66	0.183	-0.24	0.967	-0.46	0.455
Poldip3	-0.33	0.191	0.14	0.628	-0.24	0.027	-0.46	0.156
Ranbp10	-0.01	0.906	0.02	0.799	-0.22	0.075	-0.46	0.007
Zfp282	-0.29	0.408	0.01	0.939	-0.17	0.323	-0.46	0.12
BC051628	-0.23	0.682	-0.6	0.081	-0.16	0.672	-0.46	0.193
Xbp1	-0.25	0.636	0.31	0.118	-0.16	0.434	-0.46	0.125
LOC100048303	-0.28	0.328	-0.13	0.53	-0.15	0.391	-0.46	0.042
Ubr4	-0.06	0.304	-0.02	0.721	-0.14	0.399	-0.46	0.23
Npr2	-0.3	0.44	-0.11	0.564	-0.12	0.553	-0.46	0.301
Plxna1	-0.32	0.372	-0.64	0.047	-0.1	0.738	-0.46	0.088
Ift80	-0.16	0.446	-0.44	0.34	-0.1	0.187	-0.46	0.091
LOC100047212	-0.11	0.621	-0.3	0.149	-0.09	0.446	-0.46	0.035
4930563E22Rik	0.04	0.899	-0.19	0.283	-0.08	0.602	-0.46	0.012
Enthd1	-0.32	0.51	-0.13	0.369	-0.06	0.554	-0.46	0.292
Slc4a2	-0.08	0.999	0.19	0.251	-0.06	0.896	-0.46	0.412
Slc1a4	-0.73	0.234	-0.8	0.019	-0.05	0.602	-0.46	0.589
Olfm1	-0.19	0.533	0.22	0.274	-0.03	0.473	-0.46	0.168
Lhfpl4	0.13	0.417	-0.32	0.237	0.01	0.948	-0.46	0.136
Mrps27	-0.36	0.055	-0.3	0.186	0.02	0.818	-0.46	0.123
Lce1m	0.18	0.293	-0.44	0.212	0.03	0.807	-0.46	0.839
Guca1b	-0.11	0.419	-0.32	0.105	0.03	0.548	-0.46	0.076
Tpd52	0.24	0.114	-0.24	0.151	0.04	0.73	-0.46	0.365
Gm2103	0.01	0.663	-0.59	0.021	0.05	0.958	-0.46	0.032
Ppp1r8	-0.04	0.518	0.04	0.789	0.12	0.57	-0.46	0.141
Map3k12	-0.31	0.686	0.32	0.387	0.17	0.655	-0.46	0.423
Stxbp5	0.17	0.516	0.22	0.016	0.29	0.376	-0.46	0.129
1700081L11Rik	0.58	0.025	0.68	0.008	0.39	0.038	-0.46	0.162
Vgll4	-0.35	0.038	0.5	0.025	0.44	0.031	-0.46	0.679
Tacr3	-0.54	0.139	-0.38	0.235	-0.71	0.092	-0.45	0.233
Zcchc16	-0.55	0.223	-0.55	0.242	-0.63	0.171	-0.45	0.415
Elovl5	-0.36	0.692	-0.39	0.296	-0.61	0.076	-0.45	0.066
Fam84a	-0.46	0.115	-0.32	0.771	-0.61	0.162	-0.45	0.478
Anks1b	-0.17	0.395	0.04	0.982	-0.6	0.234	-0.45	0.369
Adam5	-0.63	0.014	-0.64	0.012	-0.59	0.01	-0.45	0.242
Atg4b	-0.46	0.402	-0.78	0.003	-0.54	0.03	-0.45	0.514
Itsn1	-0.4	0.546	-0.16	0.477	-0.53	0.111	-0.45	0.115
Skint1	-0.56	0.063	0.12	0.315	-0.51	0.113	-0.45	0.339
Pgam1	-0.27	0.21	0.01	0.676	-0.49	0.063	-0.45	0.058
Amigo2	0.16	0.648	0.05	0.554	-0.48	0.225	-0.45	0.084
Gm5493	-0.15	0.508	-0.53	0.277	-0.46	0.321	-0.45	0.355
Ggnbp1	-0.25	0.316	-0.47	0.135	-0.44	0.113	-0.45	0.096
Tulp3	-0.27	0.463	-0.04	0.748	-0.41	0.268	-0.45	0.25
Gm4663	-0.61	0.096	0.12	0.798	-0.41	0.194	-0.45	0.172
LOC100044787	-0.12	0.365	-0.23	0.239	-0.33	0.142	-0.45	0.115
Rundc1	-0.43	0.23	-0.09	0.547	-0.32	0.048	-0.45	0.015
6430704M03Rik	-0.55	0.26	-0.36	0.253	-0.31	0.196	-0.45	0.377
Pafah1b2	-0.63	0.016	-0.4	0.029	-0.28	0.246	-0.45	0.055
Gm7505	-0.4	0.197	-0.38	0.338	-0.28	0.22	-0.45	0.143
Grm5	-0.6	0.124	-0.54	0.16	-0.27	0.165	-0.45	0.291
Lrp2	-0.15	0.41	-0.36	0.251	-0.27	0.167	-0.45	0.288
Clpb	-0.02	0.95	0.2	0.489	-0.27	0.407	-0.45	0.35
Cd200r3	-0.16	0.439	-0.05	0.813	-0.26	0.217	-0.45	0.3
4930571C24Rik	-0.35	0.337	-0.36	0.07	-0.24	0.2	-0.45	0.114
Zkscan5	-0.25	0.241	-0.22	0.372	-0.24	0.126	-0.45	0.043
Cd6	-0.21	0.376	-0.34	0.912	-0.23	0.284	-0.45	0.129
Nudt16	-0.16	0.836	0.34	0.119	-0.23	0.483	-0.45	0.223
Gm5514	-0.48	0.319	-0.59	0.186	-0.22	0.675	-0.45	0.192
Gpaa1	-0.39	0.267	-0.26	0.263	-0.22	0.321	-0.45	0.053
Map2k1	-0.5	0.001	-0.3	0.146	-0.21	0.021	-0.45	0.006
Gm9734	-0.22	0.309	-0.55	0.056	-0.2	0.118	-0.45	0.01
LOC639204	0.09	0.754	-0.41	0.266	-0.2	0.459	-0.45	0.198
Gm5376	-0.25	0.261	-0.5	0.055	-0.19	0.201	-0.45	0.059
Atp6v1b2	-0.5	0.208	-0.37	0.363	-0.17	0.983	-0.45	0.268
Pvt1	-0.41	0.321	-0.55	0.012	-0.16	0.545	-0.45	0.03
Ccdc116	-0.25	0.535	-0.26	0.301	-0.16	0.404	-0.45	0.296
LOC100048881	-0.13	0.643	0.02	0.444	-0.15	0.602	-0.45	0.97
LOC100044912	-0.37	0.235	-0.03	0.746	-0.14	0.528	-0.45	0.01
Kctd13	-0.31	0.119	0.24	0.263	-0.14	0.449	-0.45	0.252
Trim40	0.02	0.626	-0.25	0.785	-0.13	0.976	-0.45	0.349
Tmem63b	-0.38	0	-0.36	0.286	-0.12	0.327	-0.45	0.081
Zfp28	-0.3	0.07	0.05	0.836	-0.12	0.266	-0.45	0.024
Pcdhb6	-0.18	0.532	-0.38	0.33	-0.11	0.875	-0.45	0.086
Smcr7l	-0.1	0.783	-0.11	0.757	-0.1	0.59	-0.45	0.013
Adora1	-0.17	0.299	0.28	0.939	-0.09	0.41	-0.45	0.113
Fgfr1	-0.23	0.996	-0.3	0.241	-0.08	0.404	-0.45	0.595
Nde1	-0.35	0.014	-0.03	0.622	-0.08	0.112	-0.45	0.006
Pus1	-0.9	0.061	0.01	0.874	-0.05	0.73	-0.45	0.148
Gm9140	-0.41	0.174	-0.27	0.106	0.01	0.742	-0.45	0.101
Ppil2	-0.39	0.283	0.24	0.301	0.02	0.641	-0.45	0.242
Ensa	0.24	0.007	-0.2	0.552	0.04	0.741	-0.45	0.307
Gm5294	-0.16	0.41	-0.63	0.044	0.09	0.787	-0.45	0.196
Pld2	0.16	0.116	-0.07	0.751	0.19	0.134	-0.45	0.032
LOC635894	-0.35	0.401	-0.16	0.751	0.28	0.617	-0.45	0.257
Gm9219	-0.17	0.848	-0.65	0.101	0.34	0.183	-0.45	0.336
Bcat2	-0.52	0.117	0.75	0.019	0.34	0.116	-0.45	0.385
4930430F08Rik	0.11	0.596	-0.38	0.321	0.36	0.503	-0.45	0.275
2610036L11Rik	0.78	0.001	0.52	0.005	0.55	0.006	-0.45	0.263
Cplx2	-0.24	0.162	0.64	0.017	0.62	0.049	-0.45	0.046
Gm14506	-3.28	0.123	-3.73	0.086	-2.81	0.205	-0.44	0.221
Olfr77	-0.38	0.382	-0.61	0.147	-0.64	0.135	-0.44	0.355
Rps6ka5	-0.14	0.502	-0.3	0.438	-0.54	0.002	-0.44	0.022
Speer6-ps1	-0.35	0.377	-0.25	0.343	-0.47	0.129	-0.44	0.221
Dnajc27	-0.32	0.62	-0.48	0.298	-0.45	0.223	-0.44	0.138
Hps4	-0.32	0.569	-0.16	0.897	-0.42	0.387	-0.44	0.335
Sgsm2	-0.31	0.215	0.07	0.584	-0.42	0.07	-0.44	0.13
Zfp78	-0.54	0.075	0.3	0.507	-0.42	0.225	-0.44	0.268
Hus1	-0.29	0.158	-0.36	0.287	-0.38	0.209	-0.44	0.167
XM_001476348	-0.36	0.257	-0.26	0.23	-0.35	0.306	-0.44	0.037
Gm2541	-0.15	0.931	-0.21	0.79	-0.34	0.374	-0.44	0.239
Gpd1	-0.09	0.846	-0.2	0.716	-0.34	0.215	-0.44	0.229
Gm1684	-0.12	0.236	-0.43	0.063	-0.33	0.219	-0.44	0.096
Sag	-0.68	0.111	-0.15	0.778	-0.33	0.537	-0.44	0.286
Utp15	-0.38	0.012	-0.28	0.227	-0.32	0.167	-0.44	0.141
Stx6	-0.39	0.133	0.16	0.464	-0.31	0.03	-0.44	0.013
Mtmr2	-0.48	0.174	-0.68	0.028	-0.3	0.32	-0.44	0.404
Chd7	-0.22	0.885	-0.26	0.708	-0.3	0.547	-0.44	0.711
BC023829	-0.41	0.182	-0.36	0.34	-0.26	0.41	-0.44	0.102
Olfr15	-0.03	0.967	-0.41	0.345	-0.25	0.627	-0.44	0.251
Ncbp1	-0.14	0.263	0.11	0.141	-0.25	0.116	-0.44	0.014
Pgam5	-0.5	0.006	-0.33	0.165	-0.22	0.088	-0.44	0.04
1600014C10Rik	-0.26	0.168	-0.33	0.052	-0.22	0.138	-0.44	0.068
Setbp1	-0.11	0.923	-0.44	0.106	-0.21	0.479	-0.44	0.048
Tsen34	-0.32	0.262	-0.45	0.067	-0.2	0.122	-0.44	0.016
Sdhc	-0.37	0.099	-0.35	0.353	-0.19	0.215	-0.44	0.018
Gm4685	-0.53	0.034	0.13	0.955	-0.19	0.48	-0.44	0.112
Mmp14	-0.56	0.217	-0.17	0.782	-0.17	0.724	-0.44	0.27
Ctnnb1	-0.36	0.078	-0.16	0.278	-0.14	0.043	-0.44	0.008
Gfod2	0.04	0.693	0.37	0.004	-0.14	0.455	-0.44	0.005
BC030863	-0.36	0.324	-0.57	0.151	-0.08	0.761	-0.44	0.219
Ddx50	-0.54	0.111	-0.35	0.161	-0.05	0.799	-0.44	0.062
Zfp692	-0.06	0.424	0.14	0.766	-0.02	0.535	-0.44	0.245
LOC100041872	0.04	0.862	-0.64	0.023	0.08	0.768	-0.44	0.052
Adipor1	-0.03	0.804	-0.43	0.312	0.11	0.422	-0.44	0.072
Arl2	-0.31	0.475	-0.37	0.426	0.35	0.14	-0.44	0.388
Tbrg3	-0.67	0.068	-0.37	0.972	-0.83	0.031	-0.43	0.291
Ndst3	-0.13	0.433	-0.53	0.084	-0.72	0.049	-0.43	0.155
Olfr1371	-0.54	0.061	-0.23	0.477	-0.7	0.033	-0.43	0.271
LOC100048839	-0.05	0.781	-0.54	0.125	-0.69	0.081	-0.43	0.249
1700048O14Rik	-0.52	0.117	-0.43	0.223	-0.69	0.066	-0.43	0.221
Gm4419	-0.53	0.061	0.3	0.371	-0.69	0.031	-0.43	0.237
Gm8300	-0.53	0.054	-0.17	0.135	-0.64	0.023	-0.43	0.052
Pot1b	-0.76	0.112	-0.18	0.506	-0.63	0.144	-0.43	0.23
Gm6674	-0.35	0.655	-0.44	0.36	-0.59	0.185	-0.43	0.495
V1rb7	-0.15	0.68	-0.61	0.222	-0.58	0.235	-0.43	0.366
Gm8214	-0.44	0.187	-0.42	0.28	-0.58	0.043	-0.43	0.311
G2e3	-0.52	0.079	-0.22	0.637	-0.58	0.042	-0.43	0.216
Cgnl1	-0.29	0.34	0.25	0.206	-0.56	0.094	-0.43	0.222
Dcbld1	-0.32	0.078	-0.24	0.388	-0.5	0.104	-0.43	0.147
Enc1	-0.19	0.79	1.49	0.014	-0.46	0.039	-0.43	0.028
Mdga1	-0.24	0.518	-0.47	0.309	-0.42	0.144	-0.43	0.151
Celsr2	0.03	0.512	-0.19	0.264	-0.42	0.447	-0.43	0.089
Antxrl	-0.44	0.188	-0.7	0.001	-0.36	0.236	-0.43	0.182
Klhl3	-0.2	0.141	-0.12	0.724	-0.36	0.05	-0.43	0.254
Dennd4c	-0.56	0.069	-0.74	0.114	-0.35	0.136	-0.43	0.42
Zfp276	-0.05	0.942	0.16	0.355	-0.35	0.067	-0.43	0.111
2310057J16Rik	-0.15	0.872	0.03	0.816	-0.34	0.089	-0.43	0.163
Gm11623	-0.7	0.144	-0.19	0.558	-0.32	0.18	-0.43	0.313
Eng	-0.33	0.027	-0.26	0.006	-0.31	0.03	-0.43	0.124
Cdyl2	-0.36	0.255	-0.69	0.002	-0.3	0.443	-0.43	0.26
Tdpoz1	-0.15	0.428	-0.36	0.252	-0.3	0.173	-0.43	0.283
Got1	-0.42	0.037	-0.4	0.164	-0.29	0.018	-0.43	0.003
Rasa4	0.08	0.788	0.15	0.657	-0.29	0.099	-0.43	0.106
Tdg	-0.26	0.516	-0.21	0.424	-0.28	0.275	-0.43	0.089
Gpd2	-0.17	0.363	-0.57	0.044	-0.25	0.468	-0.43	0.021
Gas5	-0.36	0.273	-0.12	0.629	-0.25	0.334	-0.43	0.195
Ccdc137	-0.21	0.401	0.06	0.497	-0.21	0.469	-0.43	0.197
Pycrl	-0.48	0.03	-0.31	0.073	-0.2	0.506	-0.43	0.046
Polr3e	-0.41	0.32	0.03	0.529	-0.2	0.484	-0.43	0.037
Ccdc57	-0.47	0.626	-0.34	0.865	-0.19	0.892	-0.43	0.74
1700029I15Rik	-0.16	0.508	0.19	0.675	-0.19	0.621	-0.43	0.222
Lig3	-0.38	0.171	-0.51	0.05	-0.17	0.245	-0.43	0.072
Wdr92	-0.16	0.339	-0.39	0.055	-0.17	0.251	-0.43	0.139
Pde11a	-0.34	0.202	-0.12	0.657	-0.16	0.402	-0.43	0.125
OTTMUSG00000015077	-0.32	0.226	-0.27	0.091	-0.15	0.185	-0.43	0.047
Lphn1	-0.19	0.26	-0.11	0.362	-0.14	0.2	-0.43	0.358
LOC100044867	-0.47	0.022	-0.21	0.334	-0.11	0.291	-0.43	0.043
Yipf1	-0.33	0.039	-0.16	0.442	-0.1	0.583	-0.43	0.047
Nlrp4g	-0.25	0.584	-0.12	0.858	-0.09	0.843	-0.43	0.083
Epb4.1l4a	0.01	0.96	-0.22	0.251	-0.08	0.063	-0.43	0.135
Ptprt	0.29	0.926	-0.16	0.913	-0.07	0.456	-0.43	0.305
Ndn	-0.54	0.023	-0.41	0.043	-0.05	0.61	-0.43	0.161
Ubtf	-0.27	0.39	0.08	0.235	-0.05	0.884	-0.43	0.151
Mettl2	-0.27	0.139	-0.2	0.353	-0.03	0.763	-0.43	0.094
Rai1	-0.46	0.043	-0.02	0.84	-0.03	0.877	-0.43	0.054
Lias	-0.53	0.002	-0.19	0.356	0.01	0.747	-0.43	0.004
Gm6458	-0.23	0.645	0.13	0.34	0.03	0.4	-0.43	0.836
Gm2793	0.03	0.885	-0.72	0.025	0.05	0.968	-0.43	0.072
Anxa6	0.01	0.687	-0.15	0.765	0.06	0.273	-0.43	0.08
Neurog3	0.25	0.894	-0.44	0.307	0.11	0.899	-0.43	0.288
Gm5999	-0.26	0.324	-0.7	0.058	0.18	0.901	-0.43	0.173
1700092M07Rik	-0.01	0.826	-0.26	0.381	0.19	0.751	-0.43	0.086
EG245297	-0.4	0.286	-0.59	0.054	0.22	0.123	-0.43	0.154
NM_001164285	-0.14	0.637	-0.55	0.1	0.28	0.323	-0.43	0.19
Acot5	-0.53	0.316	-0.06	0.794	-0.8	0.251	-0.42	0.347
Cdh3	-0.48	0.138	-0.18	0.363	-0.71	0.066	-0.42	0.203
Pign	0.21	0.386	-0.55	0.369	-0.68	0.2	-0.42	0.1
Phf21b	-0.36	0.184	-0.62	0.046	-0.58	0.03	-0.42	0.226
ENSMUST00000103551	-0.51	0.265	0.32	0.505	-0.58	0.206	-0.42	0.42
2810433D01Rik	-0.19	0.535	-0.16	0.949	-0.56	0.033	-0.42	0.164
1700024P12Rik	-0.2	0.795	-0.41	0.189	-0.55	0.195	-0.42	0.324
Rshl1	-0.34	0.699	-0.23	0.907	-0.49	0.484	-0.42	0.503
Tbx5	-0.25	0.592	-0.65	0.206	-0.47	0.324	-0.42	0.423
Pbx2	-0.33	0.653	-0.49	0.001	-0.46	0.035	-0.42	0.508
Ppp1r12c	-0.47	0.1	0.11	0.534	-0.44	0.086	-0.42	0.102
Syt7	-0.17	0.397	-0.57	0.05	-0.43	0.169	-0.42	0.276
LOC100044974	-0.47	0.081	-0.3	0.321	-0.43	0.065	-0.42	0.203
A730011L01Rik	-0.37	0.13	0.07	0.214	-0.42	0.016	-0.42	0.09
Pgf	-0.14	0.447	-0.2	0.198	-0.41	0.125	-0.42	0.043
Tcf20	0.19	0.166	-0.21	0.214	-0.39	0.072	-0.42	0.083
Pmm1	0.01	0.622	0.1	0.448	-0.36	0.401	-0.42	0.21
Cs	-0.41	0.134	-0.67	0.016	-0.34	0.034	-0.42	0.125
2400003C14Rik	-0.26	0.214	-0.02	0.634	-0.34	0.009	-0.42	0.018
Ap3m2	0.12	0.701	0.05	0.897	-0.34	0.069	-0.42	0.148
Ssbp4	-0.35	0.335	-0.23	0.622	-0.33	0.467	-0.42	0.388
Prpf40b	-0.32	0.232	-0.38	0.043	-0.32	0.057	-0.42	0.083
Rhox4f	-0.53	0.077	-0.08	0.701	-0.32	0.446	-0.42	0.293
AA619741	-0.37	0.379	-0.34	0.559	-0.31	0.278	-0.42	0.102
LOC100045805	-0.55	0.095	-0.49	0.075	-0.3	0.06	-0.42	0.011
Esyt3	-0.16	0.382	-0.39	0.21	-0.3	0.183	-0.42	0.261
Mrps5	-0.45	0.153	-0.43	0.04	-0.26	0.002	-0.42	0.013
Brap	-0.37	0.166	-0.23	0.332	-0.26	0.171	-0.42	0.083
Ick	-0.4	0.182	-0.42	0.138	-0.25	0.495	-0.42	0.308
Fstl3	-0.13	0.279	-0.22	0.306	-0.25	0.056	-0.42	0.035
Nkx1-2	-0.42	0.342	-0.15	0.661	-0.25	0.512	-0.42	0.324
Crhr2	-0.38	0.22	-0.5	0.209	-0.22	0.243	-0.42	0.102
Arl9	-0.3	0.395	-0.22	0.469	-0.22	0.421	-0.42	0.307
Aqp2	0.13	0.727	-0.07	0.704	-0.22	0.16	-0.42	0.064
Suclg2	-0.36	0.126	-0.49	0.078	-0.21	0.421	-0.42	0.045
Hnrnpab	-0.23	0.037	-0.23	0.036	-0.21	0.099	-0.42	0.038
Gm13308	-0.49	0.288	-0.55	0.097	-0.18	0.909	-0.42	0.399
Prps1	-0.33	0.225	-0.4	0.076	-0.18	0.202	-0.42	0.02
Btbd9	-0.29	0.366	0.26	0.098	-0.18	0.792	-0.42	0.032
Dedd	-0.33	0.056	-0.23	0.382	-0.16	0.231	-0.42	0.023
Tax1bp1	-0.35	0.147	0.12	0.19	-0.15	0.028	-0.42	0.009
Trub2	0.31	0.158	-0.12	0.327	-0.13	0.188	-0.42	0.012
LOC676732	-0.38	0.303	-0.09	0.632	-0.13	0.638	-0.42	0.119
Necab2	-0.33	0.304	-0.48	0.242	-0.11	0.58	-0.42	0.236
Polg	-0.31	0.352	0.01	0.991	-0.11	0.512	-0.42	0.193
Ctdp1	-0.32	0.038	-0.03	0.67	-0.09	0.268	-0.42	0.074
1700027D21Rik	-0.28	0.792	-0.36	0.62	-0.05	0.676	-0.42	0.316
Atpaf2	-0.26	0.009	-0.06	0.533	-0.04	0.541	-0.42	0.002
LOC100045845	0.25	0.338	0.04	0.727	-0.02	0.818	-0.42	0.309
Slc39a13	0.06	0.93	-0.02	0.565	-0.01	0.714	-0.42	0.609
Gm6797	-0.12	0.858	0.2	0.212	0.08	0.359	-0.42	0.424
Slc9a3r2	-0.07	0.557	-0.23	0.239	0.11	0.615	-0.42	0.039
Ercc8	-0.08	0.308	-0.08	0.496	0.11	0.274	-0.42	0.04
Adamts1	0.23	0.646	-0.14	0.914	0.12	0.819	-0.42	0.532
Gm3807	0.03	0.682	-0.1	0.358	0.13	0.982	-0.42	0.059
Pacs1	-0.07	0.86	0.07	0.565	0.21	0.25	-0.42	0.309
Cnga2	-0.17	0.617	-0.53	0.158	0.24	0.557	-0.42	0.29
Trim7	-0.13	0.476	0.54	0.156	0.35	0.284	-0.42	0.155
Gm567	-0.35	0.486	-0.54	0.275	-0.78	0.098	-0.41	0.378
Gnal	-0.31	0.325	-0.37	0.193	-0.67	0.164	-0.41	0.269
4932414N04Rik	-0.37	0.292	-0.53	0.06	-0.65	0.025	-0.41	0.249
EG635895	-0.52	0.276	-0.63	0.253	-0.62	0.253	-0.41	0.305
1700001C02Rik	-0.28	0.416	-0.37	0.292	-0.62	0.164	-0.41	0.292
Letmd1	-0.46	0.229	-0.39	0.398	-0.61	0.109	-0.41	0.263
Ric3	-0.02	0.703	0.06	0.744	-0.57	0.117	-0.41	0.232
Klhl11	-0.61	0.254	-0.21	0.596	-0.56	0.314	-0.41	0.412
Spg11	-0.39	0.324	-1.17	0.17	-0.55	0.286	-0.41	0.322
Olfr32	-0.1	0.748	-0.45	0.182	-0.51	0.063	-0.41	0.269
Adrbk2	-0.45	0.144	-0.37	0.107	-0.51	0.033	-0.41	0.275
Tas2r125	-0.01	1	-0.36	0.356	-0.49	0.052	-0.41	0.131
Tagln2	-0.59	0.036	-0.05	0.894	-0.45	0.001	-0.41	0.107
Gm2058	-0.2	0.286	-0.21	0.135	-0.44	0.006	-0.41	0.002
Vmn2r-ps46	-0.49	0.25	-0.55	0.236	-0.43	0.272	-0.41	0.288
Taf4b	-0.81	0.281	0.23	0.391	-0.42	0.705	-0.41	0.73
LOC100044904	-0.5	0.013	-0.59	0.022	-0.4	0.099	-0.41	0.155
XM_001473628	-0.27	0.148	-0.37	0.173	-0.39	0.1	-0.41	0.162
Olfr103	-0.24	0.718	-0.28	0.305	-0.35	0.418	-0.41	0.206
Abca13	-0.55	0.114	-0.39	0.345	-0.34	0.127	-0.41	0.28
Gm6560	-0.12	0.711	-0.13	0.693	-0.34	0.327	-0.41	0.189
Olfr521	-0.29	0.304	0.16	0.877	-0.34	0.365	-0.41	0.344
Col4a6	0.52	0.123	-0.63	0.037	-0.33	0.423	-0.41	0.015
C330006A16Rik	-0.27	0.601	-0.57	0.082	-0.32	0.237	-0.41	0.236
Gm5460	0.08	0.523	-0.46	0.613	-0.32	0.949	-0.41	0.746
Gmppb	-0.31	0.038	0.03	0.838	-0.32	0.038	-0.41	0.161
Fmn1	-0.36	0.179	-0.35	0.105	-0.3	0.187	-0.41	0.078
Cspg4	-0.61	0.04	0.39	0.036	-0.3	0.142	-0.41	0.179
Tada2l	0.42	0.118	-0.3	0.283	-0.29	0.132	-0.41	0.095
Slc25a36	0.11	0.543	-0.1	0.717	-0.29	0.053	-0.41	0.253
LOC100045106	-0.33	0.3	-0.55	0.004	-0.28	0.275	-0.41	0.112
Itsn2	0.47	0.346	0.04	0.989	-0.28	0.161	-0.41	0.01
Ugt2a1	-0.03	0.981	-0.34	0.247	-0.25	0.181	-0.41	0.245
Rac3	-0.46	0.187	-0.31	0.168	-0.25	0.283	-0.41	0.244
2310008H09Rik	0.18	0.444	-0.26	0.416	-0.25	0.422	-0.41	0.127
Cltc	-0.57	0.263	-0.22	0.368	-0.25	0.735	-0.41	0.457
Slc1a1	0.3	0.395	0.1	0.815	-0.25	0.529	-0.41	0.286
LOC100045522	-0.12	0.498	0.24	0.209	-0.25	0.509	-0.41	0.094
Vmn2r114	-0.41	0.349	-0.35	0.524	-0.24	0.628	-0.41	0.286
Gria3	0.13	0.838	0.27	0.674	-0.24	0.473	-0.41	0.307
Cdc42ep2	-0.25	0.044	0.02	0.996	-0.23	0.147	-0.41	0.099
Asxl1	-0.18	0.448	0.19	0.504	-0.22	0.429	-0.41	0.169
Gm807	-0.42	0.628	-0.43	0.578	-0.2	0.959	-0.41	0.635
Alkbh8	-0.48	0.29	-0.01	0.634	-0.18	0.984	-0.41	0.314
Slmap	-0.34	0.232	-0.44	0.158	-0.16	0.682	-0.41	0.184
Runx1	-0.39	0.261	-0.43	0.19	-0.16	0.315	-0.41	0.056
Nat14	-0.24	0.312	-0.39	0.137	-0.15	0.076	-0.41	0.054
C330019L16Rik	-0.3	0.347	-0.47	0.089	-0.14	0.44	-0.41	0.144
Dstyk	-0.42	0.398	-0.25	0.252	-0.14	0.819	-0.41	0.354
Ankzf1	-0.39	0.143	0.11	0.709	-0.14	0.401	-0.41	0.316
Ldhd	-0.18	0.616	-0.13	0.808	-0.13	0.8	-0.41	0.324
Ifna13	-0.2	0.232	-0.27	0.209	-0.09	0.284	-0.41	0.112
2310067B10Rik	-0.2	0.322	-0.39	0.25	-0.07	0.477	-0.41	0.113
Gm9573	-0.55	0.081	-0.2	0.357	-0.04	0.817	-0.41	0.189
LOC100044968	0.37	0.203	0.26	0.34	-0.04	0.848	-0.41	0.533
Zc3h7a	-0.3	0.211	0.37	0.2	-0.03	0.735	-0.41	0.079
LOC100048644	-0.21	0.459	-0.4	0.194	-0.02	0.67	-0.41	0.136
Ercc3	-0.23	0.356	0.05	0.823	-0.02	0.657	-0.41	0.052
Map3k3	-0.29	0.608	0.03	0.35	-0.01	0.668	-0.41	0.412
Mapk8ip3	-0.58	0.286	-1.24	0.445	0.08	0.337	-0.41	0.436
Gm2034	0.03	0.823	-0.63	0.028	0.11	0.88	-0.41	0.027
Mat2b	-0.61	0.038	-0.36	0.268	0.15	0.626	-0.41	0.067
Fzd5	0.04	0.546	-0.33	0.139	0.36	0.785	-0.41	0.893
Abhd13	-0.42	0.079	0.26	0.004	0.44	0	-0.41	0.237
Rbm22	0.57	0.037	0.43	0.016	0.48	0.022	-0.41	0.14
Pabpc2	-0.43	0.242	-0.05	0.96	0.49	0.373	-0.41	0.264
Srfbp1	-0.6	0.02	-0.25	0.504	0.65	0.062	-0.41	0.196
Rcan2	-0.59	0.161	0.21	0.787	-0.65	0.123	-0.4	0.159
Slc35b4	-0.23	0.258	0.46	0.001	-0.63	0.392	-0.4	0.183
8430427H17Rik	-0.24	0.818	-0.41	0.239	-0.62	0.157	-0.4	0.265
Brpf3	-0.51	0.071	0.22	0.253	-0.6	0.053	-0.4	0.144
Gm2410	-0.51	0.308	-0.32	0.275	-0.54	0.296	-0.4	0.361
Pou4f2	-0.57	0.108	-0.62	0.091	-0.52	0.134	-0.4	0.289
Cdh18	-0.4	0.086	-0.57	0.049	-0.52	0.03	-0.4	0.234
Stat6	-0.39	0.275	1.4	0.044	-0.49	0.15	-0.4	0.35
Trpm4	-0.41	0.309	-0.37	0.353	-0.48	0.073	-0.4	0.369
Ankrd24	-0.34	0.346	-0.64	0.028	-0.47	0.027	-0.4	0.373
1700094D03Rik	-0.35	0.208	-0.24	0.673	-0.47	0.122	-0.4	0.391
Ccm2	-0.52	0.196	0.14	0.731	-0.43	0.235	-0.4	0.162
Msi2	-0.39	0.09	-0.19	0.368	-0.41	0.209	-0.4	0.044
Abl2	0.12	0.705	-0.43	0.085	-0.38	0.386	-0.4	0.295
Gm15517	-0.48	0.186	-0.41	0.265	-0.38	0.007	-0.4	0.041
Nup153	0.41	0.189	-0.44	0.043	-0.36	0.062	-0.4	0.321
Ddx3x	-0.63	0.015	-0.22	0.309	-0.35	0.237	-0.4	0.084
Wscd2	0.15	0.593	-0.15	0.966	-0.35	0.279	-0.4	0.476
Gm3729	-0.33	0.266	0.19	0.561	-0.35	0.294	-0.4	0.264
Snx27	0.21	0.226	-1.61	0.002	-0.34	0.241	-0.4	0.065
4930402H24Rik	-0.07	0.506	-0.1	0.571	-0.31	0.277	-0.4	0.227
Kctd17	-0.41	0.23	0.22	0.427	-0.31	0.271	-0.4	0.354
Gm2052	-0.44	0.062	-0.37	0.048	-0.3	0.241	-0.4	0.042
Fhad1	-0.15	0.404	-0.35	0.261	-0.3	0.193	-0.4	0.39
Phyhipl	-0.5	0.25	-0.34	0.264	-0.3	0.19	-0.4	0.436
Esam1	-0.3	0.22	-0.01	0.954	-0.3	0.254	-0.4	0.108
Ushbp1	-0.33	0.269	0.07	0.748	-0.3	0.134	-0.4	0.289
0610038F07Rik	-0.55	0.011	-0.55	0.019	-0.29	0.117	-0.4	0.052
Appbp2	-0.47	0.206	-0.29	0.264	-0.29	0.386	-0.4	0.158
Pgpep1	-0.14	0.123	-0.18	0.396	-0.27	0.099	-0.4	0.014
Senp3	-0.38	0.065	0.09	0.184	-0.27	0.146	-0.4	0.189
Prkab1	-0.22	0.473	0.13	0.601	-0.25	0.213	-0.4	0.054
Oog4	-0.13	0.499	-0.36	0.161	-0.24	0.213	-0.4	0.12
Scn4a	-0.07	0.663	-0.31	0.242	-0.21	0.226	-0.4	0.118
Fam175b	-0.13	0.521	-0.3	0.211	-0.2	0.171	-0.4	0.114
Cog7	-0.2	0.205	-0.18	0.271	-0.2	0.091	-0.4	0.246
Rabggta	-0.17	0.408	0.07	0.534	-0.2	0.188	-0.4	0.167
Sec22c	-0.45	0.075	-0.07	0.733	-0.19	0.289	-0.4	0.008
Gm4515	-0.25	0.942	-0.03	0.587	-0.19	0.932	-0.4	0.572
Chpf	-0.19	0.378	0.15	0.471	-0.18	0.511	-0.4	0.224
Rnasen	0.12	0.795	-0.2	0.347	-0.17	0.572	-0.4	0.353
Notch4	-0.09	0.294	-0.08	0.344	-0.15	0.345	-0.4	0.149
Adra1d	-0.12	0.704	-0.61	0.588	-0.14	0.726	-0.4	0.873
Bpnt1	0.33	0.274	-0.52	0.252	-0.14	0.842	-0.4	0.362
1700001K19Rik	-0.39	0.941	-0.81	0.502	-0.13	0.589	-0.4	0.958
LOC100047102	-0.1	0.96	-0.48	0.348	-0.13	0.962	-0.4	0.439
Ttc12	-0.43	0.198	-0.06	0.906	-0.13	0.352	-0.4	0.008
Tmem98	-0.29	0.588	0.34	0.304	-0.13	0.792	-0.4	0.467
Trib2	-0.42	0.194	1.49	0.011	-0.13	0.544	-0.4	0.323
Megf8	-0.21	0.283	-0.13	0.587	-0.12	0.416	-0.4	0.281
Rcor3	-0.18	0.356	-0.27	0.457	-0.1	0.539	-0.4	0.05
Zfp828	-0.12	0.582	0.27	0.006	-0.1	0.765	-0.4	0.06
Csnk1g2	-0.33	0.274	-0.14	0.581	-0.09	0.297	-0.4	0.067
LOC100047367	0.1	0.631	-0.04	0.488	-0.09	0.345	-0.4	0.116
Cryab	-0.12	0.557	-0.59	0.043	-0.08	0.761	-0.4	0.198
Ddost	0.15	0.133	-0.04	0.078	-0.08	0.191	-0.4	0.309
Med14	0.35	0.395	-0.26	0.15	-0.07	0.496	-0.4	0.35
Mtor	-0.16	0.765	-0.24	0.298	-0.03	0.882	-0.4	0.314
Gm7809	-0.12	0.639	-0.27	0.874	-0.02	0.446	-0.4	0.924
Pcf11	-0.04	0.811	-0.14	0.477	0.02	0.69	-0.4	0.149
Klhl31	-0.39	0.014	0.01	0.967	0.02	0.608	-0.4	0.183
Hs2st1	-0.27	0.096	-0.38	0.109	0.04	0.976	-0.4	0.054
Ppp2r3d	-0.52	0.156	-0.33	0.211	0.04	0.537	-0.4	0.263
Vps8	-0.39	0.201	0.16	0.789	0.07	0.911	-0.4	0.14
Rab8a	-0.22	0.201	0.37	0.397	0.09	0.594	-0.4	0.223
Dync1i2	-0.37	0.086	-0.3	0.119	0.11	0.01	-0.4	0.231
LOC100041852	0.02	0.879	-0.63	0.027	0.12	0.651	-0.4	0.036
Klf9	-0.11	0.797	-0.09	0.794	0.12	0.532	-0.4	0.297
Oxr1	0.37	0.576	-0.27	0.207	0.13	0.89	-0.4	0.484
Man2c1	-0.12	0.565	0.1	0.642	0.14	0.619	-0.4	0.506
Ankmy2	-0.18	0.273	0.09	0.94	0.22	0.932	-0.4	0.096
Gpt	0.08	0.649	0.16	0.147	0.22	0.175	-0.4	0.166
Zfp595	-0.43	0.953	-0.58	0.796	0.23	0.417	-0.4	0.99
Usp9x	-0.34	0.07	-0.05	0.496	0.23	0.133	-0.4	0.128
Sox6	-0.46	0.004	-0.07	0.834	0.26	0.158	-0.4	0.008
Clcn3	0.17	0.281	-0.01	0.911	0.37	0.051	-0.4	0.462
Ptgir	-0.25	0.213	-0.06	0.668	0.66	0.035	-0.4	0.277
Gm5767	-0.48	0.056	-0.4	0.118	-0.65	0.03	-0.39	0.254
Cdcp1	-0.49	0.254	-0.34	0.391	-0.65	0.168	-0.39	0.361
4632417D23Rik	-0.44	0.125	0.15	0.957	-0.59	0.039	-0.39	0.203
Has2as	-0.31	0.26	-0.41	0.048	-0.57	0.001	-0.39	0.169
Zfp827	-0.58	0.036	-0.41	0.054	-0.56	0.087	-0.39	0.222
Adamts12	-0.23	0.669	-0.68	0.078	-0.54	0.219	-0.39	0.437
Wdr5	-0.16	0.133	-0.31	0.071	-0.49	0.05	-0.39	0.168
Sh2d2a	-0.26	0.388	-0.69	0.135	-0.48	0.264	-0.39	0.311
Nob1	-0.29	0.266	-0.57	0.058	-0.43	0.108	-0.39	0.165
Fem1c	-0.31	0.053	-0.1	0.673	-0.41	0.057	-0.39	0.041
Olfr857	-0.5	0.312	-0.54	0.3	-0.38	0.365	-0.39	0.358
Ap3s2	0.21	0.58	-0.39	0.227	-0.38	0.162	-0.39	0.281
Fam164c	-0.22	0.541	-0.52	0.251	-0.37	0.326	-0.39	0.307
Brd2	-0.31	0.641	0.03	0.532	-0.36	0.312	-0.39	0.335
Gm6703	-0.14	0.503	-0.37	0.262	-0.34	0.561	-0.39	0.482
Zswim3	-0.27	0.1	-0.18	0.377	-0.32	0.051	-0.39	0.105
Gsta4	-0.17	0.235	-0.61	0.012	-0.3	0.158	-0.39	0.392
Gm3911	0.07	0.834	-0.22	0.226	-0.3	0.143	-0.39	0.122
Brms1	-0.49	0.069	0.06	0.705	-0.3	0.074	-0.39	0.067
Pgm5	-0.15	0.083	-0.44	0.147	-0.29	0.008	-0.39	0.058
Pcnxl2	-0.13	0.391	-0.34	0.243	-0.29	0.184	-0.39	0.271
Urb1	-0.3	0.015	-0.17	0.637	-0.29	0.016	-0.39	0.196
Edn3	0.03	0.467	-0.05	0.732	-0.29	0.166	-0.39	0.313
Slc6a17	0.3	0.277	-0.37	0.261	-0.28	0.191	-0.39	0.41
LOC100047746	-0.33	0.364	-0.29	0.375	-0.28	0.266	-0.39	0.176
Pi4ka	-0.36	0.174	-0.4	0.197	-0.27	0.103	-0.39	0.141
Pmm2	-0.23	0.464	0.37	0.037	-0.26	0.103	-0.39	0.074
Maml3	-0.28	0.621	0.24	0.235	-0.25	0.738	-0.39	0.392
Lrrc39	-1.77	0.035	-0.29	0.361	-0.24	0.627	-0.39	0.173
1110007A13Rik	-0.4	0.02	-0.32	0.037	-0.23	0.06	-0.39	0.061
LOC100044799	-0.19	0.866	-0.17	0.98	-0.22	0.714	-0.39	0.311
E130309D02Rik	-0.3	0.382	-0.15	0.533	-0.22	0.121	-0.39	0.204
Pmpca	-0.29	0.585	-0.31	0.336	-0.2	0.149	-0.39	0.318
Gja5	-0.05	0.887	-0.16	0.281	-0.2	0.621	-0.39	0.349
XM_001001201	-0.28	0.204	-0.5	0.23	-0.16	0.417	-0.39	0.237
LOC100046991	-0.03	0.965	-0.34	0.503	-0.16	0.652	-0.39	0.226
Mlkl	-0.26	0.699	-0.07	0.943	-0.16	0.867	-0.39	0.382
3110002H16Rik	-0.5	0.046	-0.66	0.458	-0.15	0.528	-0.39	0.043
Cog6	-0.12	0.174	-0.4	0.157	-0.13	0.208	-0.39	0.062
Chpt1	-0.49	0.129	-0.38	0.025	-0.12	0.232	-0.39	0.054
Lrp3	-0.36	0.148	-0.03	0.883	-0.11	0.563	-0.39	0.23
Grb14	0.07	0.959	0.1	0.937	-0.11	0.511	-0.39	0.275
Zfp71-rs1	0.38	0.734	-0.73	0.07	-0.09	0.556	-0.39	0.206
Prrt1	-0.21	0.344	-0.02	0.663	-0.09	0.569	-0.39	0.197
Rabep1	-0.23	0.46	-0.22	0.189	-0.08	0.058	-0.39	0.308
Gm6334	-0.55	0.012	-0.29	0.258	-0.07	0.652	-0.39	0.2
Ube2h	0.02	0.539	-0.01	0.618	-0.06	0.745	-0.39	0.788
Olfr656	-0.31	0.231	-0.49	0.046	-0.04	0.425	-0.39	0.166
Gm5206	-0.49	0.053	-0.16	0.41	-0.02	0.864	-0.39	0.044
Ttc5	-0.2	0.972	0.34	0.343	-0.01	0.631	-0.39	0.693
Pcdhb21	-0.1	0.96	-0.44	0.458	0.01	0.652	-0.39	0.426
XM_973091	-0.1	0.597	-0.59	0.091	0.03	0.756	-0.39	0.146
Olfr10	-0.05	0.474	0.51	0.716	0.03	0.77	-0.39	0.168
Tcerg1	-0.53	0.32	-0.15	0.93	0.04	0.405	-0.39	0.222
Gm11677	-0.1	0.577	-0.23	0.272	0.1	0.237	-0.39	0.05
Casc3	-0.25	0.537	-0.08	0.505	0.1	0.578	-0.39	0.149
Olfr569	0.1	0.82	-0.49	0.027	0.11	0.786	-0.39	0.167
LOC635086	-0.32	0.112	-0.35	0.14	0.11	0.494	-0.39	0.147
Sec14l1	-0.52	0.006	-0.27	0.607	0.16	0.272	-0.39	0.425
Col5a3	-0.05	0.6	0.3	0.601	0.16	0.888	-0.39	0.218
AW549877	-0.06	0.401	0.36	0.102	0.2	0.238	-0.39	0.21
Gm9041	-0.55	0.19	-0.18	0.556	0.22	0.475	-0.39	0.243
Acot4	1.43	0.022	-0.21	0.233	0.25	0.917	-0.39	0.092
Myo1e	-0.01	0.535	0.27	0.322	0.34	0.296	-0.39	0.085
LOC631232	-0.47	0.769	-0.63	0.513	0.4	0.148	-0.39	0.917
Eya3	-0.38	0.005	0.43	0.476	-0.69	0.106	-0.38	0.061
Slc25a18	-0.18	0.587	0.18	0.832	-0.66	0.139	-0.38	0.36
Gm2800	-0.49	0.239	-0.47	0.268	-0.65	0.129	-0.38	0.518
Gm381	0.1	0.481	-0.17	0.508	-0.61	0.104	-0.38	0.268
Tceb3	-0.37	0.334	-0.56	0.126	-0.56	0.126	-0.38	0.156
Gga3	-0.44	0.011	-0.25	0.158	-0.56	0	-0.38	0.003
Rwdd2b	-0.59	0.166	-0.31	0.512	-0.55	0.192	-0.38	0.431
Gm9231	-0.45	0.045	-0.37	0.181	-0.5	0.015	-0.38	0.125
Atp11a	-0.33	0.135	0.12	0.72	-0.48	0.079	-0.38	0.094
Repin1	-0.14	0.556	-0.47	0.174	-0.44	0.038	-0.38	0.015
Zfp84	-0.71	0.066	-0.43	0.022	-0.43	0.042	-0.38	0.074
1110014N23Rik	-0.2	0.662	0.14	0.256	-0.43	0.114	-0.38	0.369
1700086O06Rik	0.26	0.278	-0.84	0.235	-0.38	0.38	-0.38	0.939
Zc3h10	-0.31	0.231	-0.19	0.233	-0.38	0.009	-0.38	0.077
Rnf122	-0.2	0.251	0.11	0.373	-0.38	0.143	-0.38	0.05
LOC100048591	0.06	0.867	-0.23	0.181	-0.37	0.266	-0.38	0.104
LOC639826	-0.25	0.336	-0.46	0.105	-0.34	0.415	-0.38	0.255
Rreb1	0.02	0.708	-0.15	0.319	-0.32	0.139	-0.38	0.26
Hap1	-0.18	0.737	-0.02	0.984	-0.31	0.557	-0.38	0.49
Xpc	-0.72	0.004	-0.08	0.644	-0.29	0.031	-0.38	0.226
Mrps23	-0.55	0.098	-0.48	0.082	-0.28	0.033	-0.38	0.027
Guca1a	-0.48	0.226	-0.36	0.238	-0.28	0.171	-0.38	0.283
Cdh10	-0.53	0.09	0.02	0.918	-0.28	0.525	-0.38	0.363
D18Ertd653e	0.05	0.621	0.01	0.64	-0.26	0.474	-0.38	0.436
9130011E15Rik	-0.44	0.233	-0.16	0.149	-0.24	0.328	-0.38	0.126
Cyb5r3	0.08	0.802	-0.05	0.907	-0.23	0.102	-0.38	0.199
4933437F05Rik	-0.22	0.302	-0.23	0.233	-0.22	0.306	-0.38	0.126
Sass6	-0.33	0.095	0.75	0.192	-0.22	0.17	-0.38	0.056
Pdxk	-0.34	0.535	0.63	0.236	-0.18	0.448	-0.38	0.616
Slc22a23	-0.05	0.637	-0.36	0.078	-0.17	0.051	-0.38	0.09
Ace	-0.38	0.571	-0.16	0.844	-0.17	0.756	-0.38	0.482
Tars2	-0.18	0.446	0.21	0.136	-0.16	0.292	-0.38	0.305
Dffa	-0.41	0.088	-0.32	0.293	-0.14	0.425	-0.38	0.364
Fbf1	-0.05	0.423	-0.21	0.115	-0.13	0.165	-0.38	0.061
Lrsam1	-0.22	0.324	-0.2	0.141	-0.13	0.218	-0.38	0.016
Pex6	-0.09	0.912	0.03	0.443	-0.12	0.74	-0.38	0.356
Chrna7	-0.09	0.586	-0.32	0.253	-0.11	0.433	-0.38	0.232
Ssh2	-0.26	0.329	-0.12	0.964	-0.06	0.755	-0.38	0.118
Dgkz	-0.14	0.402	0.31	0.114	-0.06	0.769	-0.38	0.138
2900079G21Rik	-0.15	0.403	-0.38	0.215	-0.05	0.73	-0.38	0.266
Sgcg	-0.47	0.233	-0.41	0.267	-0.04	0.727	-0.38	0.175
EG546165	-0.39	0.14	-0.08	0.687	-0.04	0.77	-0.38	0.003
Dapk3	-0.47	0.126	0.07	0.491	-0.02	0.609	-0.38	0.35
Nudcd3	-0.2	0.537	-0.02	0.899	0.03	0.967	-0.38	0.268
EG237412	-0.23	0.305	0.23	0.546	0.1	0.783	-0.38	0.397
Tgfbrap1	-0.09	0.997	0.08	0.454	0.12	0.505	-0.38	0.311
Ghitm	-0.4	0.015	-0.06	0.6	0.13	0.281	-0.38	0.013
Ncapd2	-0.49	0.044	0.15	0.472	0.14	0.355	-0.38	0.09
Lhfp	-0.09	0.886	-0.15	0.616	0.15	0.495	-0.38	0.513
Nup107	-0.64	0.009	0.08	0.814	0.17	0.754	-0.38	0.045
Peli1	0.34	0.683	0.43	0.576	0.18	0.894	-0.38	0.214
Zfp386	-0.36	0.151	-0.23	0.467	0.19	0.495	-0.38	0.379
Smu1	-0.27	0.069	-0.35	0.024	0.2	0.004	-0.38	0.019
Stau2	0.3	0.286	-0.1	0.833	0.24	0.436	-0.38	0.166
Acer3	0.33	0.155	0.15	0.179	0.25	0.182	-0.38	0.486
Lpgat1	-0.33	0.085	0.63	0.028	0.26	0.374	-0.38	0.023
Klhdc1	-0.07	0.727	-0.09	0.839	0.35	0.083	-0.38	0.146
Cryge	-0.59	0.218	-0.35	0.26	-0.69	0.137	-0.37	0.496
4930534B04Rik	0.13	0.504	-0.48	0.296	-0.64	0.234	-0.37	0.375
Gm7039	-0.47	0.276	-0.35	0.276	-0.63	0.202	-0.37	0.357
Cxcl5	-0.41	0.294	-0.32	0.326	-0.63	0.231	-0.37	0.309
Gm4086	-0.16	0.422	-0.36	0.266	-0.61	0.119	-0.37	0.294
Pdlim4	-0.26	0.565	-0.21	0.802	-0.59	0.045	-0.37	0.337
4732415M23Rik	-0.5	0.207	-0.4	0.218	-0.57	0.123	-0.37	0.186
Kptn	-0.28	0.612	-0.49	0.097	-0.56	0.05	-0.37	0.287
Sfmbt2	-0.54	0.147	-0.64	0.099	-0.55	0.099	-0.37	0.402
2810436B12Rik	0.03	0.417	-0.27	0.43	-0.52	0.119	-0.37	0.468
Hpse2	-0.67	0.193	-0.58	0.228	-0.5	0.263	-0.37	0.338
XM_978724	-0.52	0.067	-0.15	0.77	-0.5	0.231	-0.37	0.28
LOC100047402	-0.13	0.756	-0.19	0.95	-0.49	0.547	-0.37	0.652
Slc48a1	-0.22	0.269	0.03	0.486	-0.48	0.292	-0.37	0.214
Tjap1	-0.29	0.326	-0.14	0.837	-0.47	0.336	-0.37	0.414
Mmp15	0.07	0.466	-0.17	0.895	-0.39	0.463	-0.37	0.503
Rraga	-0.14	0.123	-0.41	0.052	-0.35	0.092	-0.37	0.161
Pigg	-0.31	0.211	-0.44	0.158	-0.33	0.319	-0.37	0.205
Gjb6	-0.17	0.421	-0.14	0.78	-0.33	0.171	-0.37	0.285
Iqsec1	-0.17	0.489	0.13	0.604	-0.32	0.165	-0.37	0.098
2410018E23Rik	-0.34	0.593	-0.44	0.048	-0.3	0.091	-0.37	0.587
LOC100048632	-0.26	0.355	-0.38	0.175	-0.3	0.138	-0.37	0.082
Emx2os	-0.43	0.013	-0.08	0.637	-0.3	0.053	-0.37	0.123
Gm6236	-0.53	0.223	-0.49	0.217	-0.29	0.446	-0.37	0.351
Tbx2	-0.25	0.01	-0.45	0.023	-0.29	0.086	-0.37	0.123
4930485B16Rik	-0.11	0.397	-0.32	0.24	-0.29	0.164	-0.37	0.589
Smg7	-0.21	0.395	-0.23	0.616	-0.29	0.309	-0.37	0.535
1110034B05Rik	0.46	0.206	-0.41	0.058	-0.28	0.225	-0.37	0.269
Wbp1	-0.26	0.441	-0.27	0.148	-0.28	0.209	-0.37	0.121
LOC631901	-0.38	0.748	-0.65	0.255	-0.27	0.952	-0.37	0.728
Lactb2	-0.29	0.507	-0.29	0.313	-0.27	0.239	-0.37	0.112
Prkcz	0.87	0.196	-0.11	0.923	-0.27	0.557	-0.37	0.442
1300001I01Rik	-0.42	0.041	-0.29	0.092	-0.26	0.096	-0.37	0.028
Irgb10	0.16	0.564	-0.18	0.878	-0.26	0.727	-0.37	0.522
Ebpl	-0.07	0.652	-0.18	0.818	-0.25	0.905	-0.37	0.928
Dars	-0.06	0.538	0.15	0.96	-0.25	0.575	-0.37	0.271
Itm2c	-0.15	0.295	0.14	0.799	-0.22	0.076	-0.37	0.215
Abtb2	-0.2	0.41	-0.25	0.235	-0.2	0.033	-0.37	0.088
Limk2	-0.55	0.207	0.22	0.076	-0.19	0.216	-0.37	0.203
Cngb3	-0.31	0.389	-0.29	0.309	-0.18	0.256	-0.37	0.358
Arpp21	-0.65	0.099	-0.44	0.29	-0.16	0.324	-0.37	0.044
Iws1	-0.33	0.104	-0.25	0.053	-0.16	0.235	-0.37	0.096
Ncl	-0.05	0.818	-0.09	0.007	-0.16	0.03	-0.37	0.258
Rn4.5s	-0.07	0.674	-0.5	0.055	-0.15	0.227	-0.37	0.053
LOC100048066	-0.23	0.155	-0.19	0.208	-0.15	0.21	-0.37	0.194
Lrp10	-0.31	0.211	0.09	0.709	-0.15	0.137	-0.37	0.2
Pif1	-0.23	0.201	-0.35	0.104	-0.14	0.367	-0.37	0.104
LOC640577	-0.47	0.079	-0.08	0.838	-0.14	0.56	-0.37	0.247
D14Ertd668e	0.18	0.366	-0.31	0.544	-0.12	0.945	-0.37	0.308
Isca1	-0.51	0.038	-0.19	0.549	-0.12	0.394	-0.37	0.08
Stt3a	-0.36	0.507	-0.49	0.159	-0.09	0.634	-0.37	0.202
Ier2	0.44	0.18	0.38	0.841	-0.09	0.321	-0.37	0.093
Arhgef11	-0.28	0.002	-0.36	0.083	-0.08	0.2	-0.37	0.053
Elp2	-0.29	0.157	-0.21	0.161	-0.05	0.669	-0.37	0.207
Gas2l1	-0.17	0.292	0.47	0.25	-0.05	0.502	-0.37	0.266
Ddx46	-0.23	0.306	0.49	0.077	-0.04	0.543	-0.37	0.235
Tomm22	0.32	0.155	-0.41	0.796	-0.03	0.467	-0.37	0.836
Anks1	-0.28	0.215	0.13	0.187	-0.03	0.782	-0.37	0.338
Ptafr	-0.47	0.31	-0.49	0.303	0.02	0.595	-0.37	0.362
D5Ertd579e	-0.31	0.08	-0.26	0.32	0.12	0.33	-0.37	0.114
Cdc42bpa	-0.11	0.844	-0.54	0.111	0.14	0.432	-0.37	0.429
1700011A15Rik	-0.31	0.093	0.05	0.813	0.14	0.937	-0.37	0.108
Zfp654	0.61	0.115	-0.38	0.665	0.19	0.329	-0.37	0.68
9430025M13Rik	-0.58	0.056	-0.16	0.617	0.23	0.763	-0.37	0.028
Mfsd8	-0.27	0.081	-0.53	0.084	0.32	0.235	-0.37	0.068
Tmem156	-0.63	0.222	-0.63	0.22	-0.77	0.152	-0.36	0.467
Gm2657	-0.46	0.301	-0.48	0.296	-0.62	0.244	-0.36	0.354
Fam19a1	-0.48	0.247	-0.36	0.233	-0.62	0.137	-0.36	0.509
Cxadr	-0.44	0.094	-0.28	0.299	-0.62	0.047	-0.36	0.265
Olfr227	-0.17	0.443	-0.28	0.445	-0.62	0.163	-0.36	0.374
Dsg1a	-0.46	0.306	-0.1	0.51	-0.62	0.248	-0.36	0.355
Acrbp	-0.6	0.223	-0.09	0.844	-0.59	0.194	-0.36	0.67
Ascl4	-0.44	0.174	-0.35	0.295	-0.55	0.059	-0.36	0.334
Garnl3	-0.26	0.786	0.05	0.53	-0.53	0.217	-0.36	0.438
Nfe2l3	-0.17	0.42	-0.49	0.134	-0.48	0.017	-0.36	0.04
Rabgap1	-0.29	0.422	-0.44	0.11	-0.41	0.163	-0.36	0.334
Nxn	-0.07	0.56	0.05	0.773	-0.41	0.053	-0.36	0.113
Ccdc71	-0.35	0.129	-0.21	0.32	-0.38	0.037	-0.36	0.128
Parn	-0.41	0.065	-0.19	0.405	-0.36	0.062	-0.36	0.037
Faim2	-0.51	0.297	0.23	0.933	-0.36	0.549	-0.36	0.268
Mus81	-0.23	0.334	-0.15	0.875	-0.35	0.438	-0.36	0.166
Mdm4	-0.41	0.092	-0.65	0.014	-0.33	0.06	-0.36	0.022
Erbb4	-0.14	0.367	-0.24	0.196	-0.31	0.143	-0.36	0.484
Muc16	-0.12	0.38	-0.08	0.694	-0.3	0.166	-0.36	0.25
Pde6g	-0.4	0.015	-0.01	0.993	-0.3	0.011	-0.36	0.123
Mrpl3	-0.57	0.012	-0.55	0.04	-0.29	0.046	-0.36	0.186
Slc15a4	-0.19	0.447	0.05	0.804	-0.25	0.268	-0.36	0.313
Cacng7	-0.22	0.655	-0.45	0.968	-0.23	0.672	-0.36	0.846
4930526A20Rik	-0.14	0.773	-0.39	0.192	-0.23	0.551	-0.36	0.186
Zfp703	-0.42	0.287	-0.32	0.374	-0.22	0.627	-0.36	0.38
Wipi1	-0.4	0.395	-0.28	0.655	-0.22	0.494	-0.36	0.355
D9Ertd402e	-0.23	0.525	-0.27	0.291	-0.22	0.471	-0.36	0.398
Usp12	-0.32	0.25	-0.25	0.266	-0.22	0.062	-0.36	0.008
Sox21	0.02	0.847	-0.03	0.721	-0.22	0.169	-0.36	0.335
Gm2438	-0.39	0.316	-0.55	0.093	-0.21	0.652	-0.36	0.395
Nrip2	-0.38	0.38	-0.47	0.17	-0.21	0.619	-0.36	0.2
Dync1h1	-0.25	0.436	-0.14	0.107	-0.2	0.091	-0.36	0.222
Mylk	0.2	0.611	0.3	0.297	-0.2	0.208	-0.36	0.025
Pou4f3	-0.16	0.418	-0.31	0.27	-0.18	0.351	-0.36	0.018
[truncated: 12,262 more rows]

## Sheet: Skeletal_week_6
Gene Symbol	HFHSD	p-value	Kal_5	p-value	kal_20	p-value	kal_75	p-value
[truncated: 10,195 more rows]
