# Supplementary material for: Molecular signatures for obesity and associated disorders identified through partial least square regression models
Source: BMC Syst Biol. 2014 Aug 30;8:104. doi: 10.1186/s12918-014-0104-4 (PMC4363939; doi:10.1186/s12918-014-0104-4)
Supplement: Additional file 3: — Gene list as input in the models. [file s12918-014-0104-4-S3.xls]

## Sheet: Body Weight
		Skeletal										Adipose Tissue
Gene symbol	HFHSD(week 3)	kal-20(week 3)	kal-75(week 3)	HFHSD(week 6)	kal-20(week 6)	kal-75(week 6)				Gene symbol	HFHSD(week 3)	kal-20(week 3)	kal-75(week 3)	HFHSD(week 6)	kal-20(week 6)	kal-75(week 6)
1110034B05Rik	0.46	-0.28	-0.37	0.43	-0.3	-0.41				1110019J04Rik				-0.374283	-0.182267	-0.190494
1810007M14Rik	0.53	0.29	0.26	0.59	0.26	0.17				Adamdec1				3.18499	4.45805	4.39843
2310065K24Rik	-0.5	0.04	0.06	-0.59	0.09	0.24				Ahctf1				1.2297	0.124714	0.168636
Ahnak2	0.26	-0.2	-0.27	0.29	-0.2	-0.25				Ahnak				1.63699	-0.0186507	0.0604223
B3gnt9	-0.27	0.46	0.67	-0.3	0.53	0.38				Arf3				1.48388	-0.152828	-0.0827065
Cog2	-0.19	0.26	0.03	-0.42	0.07	0.27				Arhgef10				0.516412	-0.104439	-0.0870447
Gm11983	0.01	0.2	0.24	-0.09	0.19	0.2				Atp6ap2				0.253662	0.19101	0.193414
Mgat4b	-0.52	-0.1	0.02	-0.59	-0.11	-0.22				Bat2d				-1.39384	0.0405394	-0.0334358
Ptprr	0.49	-0.43	-0.18	0.47	-0.32	-0.39				Bbx	-0.36	-0.03	0.141208	-0.271681	-0.0751292	0.0182131
Scara3	-0.23	0.23	0.52	-0.55	0.57	0.18				Brcc3				-0.316244	0.24963	0.227545
Tshz2	-0.1	0.38	0.43	-0.14	0.3	0.23				C230012O17Rik				-0.708849	0.00679762	-0.0181128
1700113O17Rik	-0.06	-0.24	-0.46	0.35	-0.56	-0.48				Camk2d	0.59	0.03	-0.242382	0.71739	0.0625159	0.0350208
Arv1	-0.09	0.17	0.33	-0.44	0.26	0.06				Cast				-1.42632	0.109237	0.0405712
Bmi1	0.41	0.28	0.15	0.54	0.22	0.31				Cbfb				1.96856	0.237055	0.30839
Cenpo	-0.09	0.54	0.59	-0.24	0.18	0.34				Ccdc127				-1.68773	-0.242706	-0.312452
Copb1	-0.03	0.1	0.21	-0.13	0.16	0.12				Ccdc59				-0.258102	-0.0604003	-0.0694701
Cops6	-0.2	0.06	0.21	-0.27	0.11	0.1				Ccrk	-0.47	0.22	-0.178977	-0.487201	0.190654	-0.0356908
Endog	-0.04	0.15	0.12	-0.19	0.18	0.1				Cdc37				2.04341	0.0383984	0.0902421
Fam96b	0.07	0.22	0.32	-0.05	0.15	0.27				Chd8	-0.56	-0.26	-0.0491374	-0.775154	-0.239915	-0.2182
Fbxl6	-0.16	0.06	0.11	-0.51	0.23	0.1				Chordc1				-1.98729	0.0163587	-0.0876538
Fzd2	-0.26	0.11	0.02	-0.6	0.06	0.15				Cic	1.73	-0.31	-0.0859291	1.33854	-0.0121719	-0.106807
Gm12712	0.03	0.24	0.22	-0.02	0.23	0.21				Crsp8	-0.38	-0.06	-0.0393766	-0.318579	-0.00861295	-0.0915473
Gm13740	0.08	0.29	0.55	-0.19	0.31	0.5				Ctbp2				1.88055	-0.00284354	0.0902939
Gm7059	0.24	0.44	0.57	0.1	0.34	0.51				Ctnnb1				0.700314	-0.331495	-0.303681
Gm9182	0.21	0.3	0.33	0.09	0.35	0.28				Cyld				-2.22782	0.270854	0.137258
Gtf3a	-0.07	0.22	0.44	-0.33	0.27	0.16				D030056L22Rik	-0.55	-0.21	-0.223	-0.795777	-0.246804	-0.297069
Hnrpll	0.14	-0.33	-0.55	0.26	-0.14	-0.39				D19Ertd652e	0.96	0.19	-0.20671	0.626288	-0.466211	-0.227852
Kctd7	-0.33	0.4	0.18	-0.35	0.21	0.2				Dclre1c				-2.10174	-0.225197	-0.310346
Lancl1	-0.57	-0.3	0.05	-0.72	-0.14	-0.16				Ddx3y				-0.621895	-0.127306	-0.141167
LOC100047159	-0.21	0.26	0.23	-0.42	0.04	0.24				Defb36	-0.06	0.32	0.300136
Lrig2	0.14	-0.16	-0.18	0.51	-0.08	-0.18				Dnttip2	-0.39	-0.11	-0.111019	-0.295649	-0.143943	-0.0636775
Mex3c	0.35	-0.15	-0.18	0.48	0.11	0.01				Dpp8				-0.58562	-0.312999	-0.322352
Mks1	-0.26	0.07	-0.02	-0.35	-0.06	-0.07				Eea1				-0.66331	-0.275456	-0.28579
Mrpl17	-0.12	0.44	0.42	-0.29	0.37	0.58				Eef1a1				2.14624	-0.199066	-0.114209
Napepld	0.05	0.32	0.21	-0.17	0.16	0.31				EG668831	-0.59	0.01	-0.071448	-0.40779	-0.135354	-0.0407464
Nedd4	-0.05	0.39	0.3	-0.25	0.13	0.24				Ehbp1				-0.688922	0.113756	0.0885038
Nt5e	-0.15	0.43	0.29	-0.66	0.21	0.57				Eif3g	-0.75	-0.28	-0.226557	-0.510406	-0.246234	-0.107047
Rpn1	-0.03	0.1	0.27	-0.3	0.26	0.23				Eif6				1.77622	0.37702	0.422104
Rps3a	0.36	0.48	0.61	0.31	0.53	0.57				Ell				-1.44267	-0.106469	-0.165021
Rps5	0.18	0.48	0.56	-0.17	0.41	0.45				Esf1	-0.86	-0.37	0.304353	-1.18939	0.242532	0.107242
Rsbn1l	0.07	-0.36	-0.25	0.51	-0.21	-0.26				Fam96a				0.529557	-0.0642525	-0.0373052
Scnm1	-0.29	0.07	0.2	-0.44	0.01	0.2				Fam98b				-0.762001	-0.090812	-0.113988
XM_986273	0.02	0.32	0.17	-0.26	0.24	0.34				Fat3				-2.61624	0.0533854	-0.0848432
Zfp655	0.08	-0.44	-0.58	0.41	-0.36	-0.22				Fbxo22				0.755833	0.405091	0.420077
Efs	-0.38	0.07	0.13	-0.57	0.38	0.1				Fmnl2				-1.98129	0.228699	0.139428
Fam63a	-0.34	0.15	-0.03	-0.66	0.27	0.01				Fzr1	-0.15	0.08	0.242396	-0.334136	0.222725	0.142008
Ilf2	0.01	0.49	0.2	-0.09	0.36	0.48				Galnt1				-0.479806	0.0269292	0.0057586
Kars	-0.3	0.07	-0.07	-0.32	0.05	0.05				Gatc				-0.449558	-0.0806942	-0.0950727
Porcn	-0.22	0.01	-0.01	-0.31	0.12	0.01				Gcc1				2.5238	0.0170032	0.0876729
Rpl19	-0.31	0.19	0.42	-0.28	0.26	0.15				Gm10167	-0.38	-0.02	-0.229113	-0.422343	-0.0831572	-0.10845
Saps2	-0.57	0.07	0.51	-0.53	0.24	0.26				Gm11677				1.75306	0.259581	0.300378
Sdc3	0.48	-0.2	-0.61	0.36	-0.45	-0.39				Gm13911				-0.514872	0.0928996	0.0592159
Slc25a17	0.4	-0.02	-0.54	0.61	-0.23	-0.01				Gm14138				-0.322637	0.0959136	0.0773408
Timm9	-0.27	0.83	0.1	-0.66	0.3	0.34				Gm14335				-0.267376	0.0533225	0.0391776
Trip10	-0.55	0.03	-0.17	-0.54	-0.02	0.01				Gm14813				-0.699081	-0.196602	-0.209066
Zfp653	-0.28	0.13	-0.04	-0.68	0.31	0.01				Gm2945				-1.63547	0.581527	0.519307
AJ237917	0.04	0.25	0.14	0.03	0.18	0.19				Gm5380				0.253831	-0.0807657	-0.0653092
Aspg	-0.66	-1.56	-1.76	-0.25	-1.86	-2.78				Gm5491				-0.213274	0.152967	0.138347
Banf1	-0.09	0.14	0.01	-0.19	0.09	0.15				Gm5515	-0.32	-0.16	-0.14839	-0.27723	-0.163856	-0.0763702
C330007P06Rik	0.45	-0.02	-0.5	0.42	-0.08	-0.33				Gm5534				2.06821	-0.0305166	0.0786524
Cd99l2	-0.38	-0.04	0.11	-0.39	0.17	0.16				Gm5788				3.28566	0.835856	0.896141
Ctdsp2	-0.22	0.24	0.37	-0.38	0.56	0.28				Gm6233				-0.193199	0.120084	0.10732
Cyb561d1	-0.02	0.17	0.21	-0.08	0.25	0.34				Gm6685				-0.598776	0.00931772	-0.0206707
Dcaf4	0.01	0.3	0.21	-0.07	0.22	0.41				Gm8623				-0.179467	0.234138	0.212776
Diablo	-0.1	0.08	0.02	-0.23	0.16	0.16				Gm8818				0.673269	-0.232189	-0.202463
EG435337	0.19	-0.04	-0.29	0.28	-0.15	-0.4				Gm8840				-0.24719	0.0872396	0.0786861
Fam120b	0.2	0.33	0.41	0.15	0.29	0.28				Gm8841				-0.438338	-0.0972112	-0.109391
Gm101	-0.13	-0.05	-0.06	-0.19	-0.01	0.02				Gm9044				0.665452	0.309633	0.319652
Gnptab	-0.39	-0.16	0.22	-0.62	0.29	0.1				Gm9046				0.755832	0.353493	0.370622
Hnrnph3	0.13	-0.04	-0.13	0.45	-0.31	-0.16				Gm9276				-0.288215	-0.0928758	-0.10152
Hspa1a	0.89	-2.59	-5.12	0.48	-2.45	-4.16				Gnpda2				0.808717	0.240963	0.264075
LOC100044781	0.3	0.04	-0.06	0.47	-0.32	-0.2				Gns	0.56	-0.33	-0.0073719	0.337744	-0.0464694	0.00309166
Nfe2l3	-0.17	-0.48	-0.36	-0.04	-0.56	-0.56				Golgb1	1.19	0.49	0.182469	1.89194	-0.100518	-0.0538317
Nfil3	0.58	-0.23	-0.04	0.72	0.3	-0.09				Grit				-0.26359	-0.392529	-0.385779
Noc2l	-0.43	0.46	0.13	-0.47	0.3	0.2				Gtf2f1	-0.39	-0.11	-0.0501388	-0.456904	-0.115437	-0.100142
Pin1l	0.04	0.15	0.14	-0.05	0.26	0.19				Hyi				0.189064	0.474862	0.459628
Pip5k1c	0.18	-0.45	-0.81	0.23	-0.64	-0.31				Kcnc1				-2.18854	0.18401	0.0622702
Psmd9	0.09	0.52	0.31	-0.12	0.32	0.59				Kpna4				-0.421427	0.0890611	0.0685824
Rbm34	-0.25	-0.08	0.08	-0.3	0.13	0.04				L3mbtl3				-0.796541	-0.0357097	-0.0705484
Sec23b	-0.48	0.02	0.22	-0.52	-0.12	-0.13				Larp1				1.972	0.0575177	0.118888
Sepn1	-0.11	0.34	0.26	-0.09	0.39	0.32				Leprot				0.671475	0.0737581	0.101136
Smek1	0.29	-0.32	-0.18	0.33	-0.51	-0.29				Limd1	-0.59	0.22	0.249125	-0.352695	0.149154	-0.0855913
Stk19	-0.57	-0.32	-0.09	-0.71	-0.11	-0.34				LOC100044361				-0.0753899	0.128432	0.117126
Trappc1	-0.09	0.14	0.37	-0.13	0.26	0.21				LOC100044514				0.703411	0.232918	0.257104
Alg12	-1.11	-0.06	0.2	-0.54	0.38	-0.24				LOC100044822	-0.34	-0.03	-0.209377	-0.427397	-0.0904363	-0.0974484
Boc	-0.55	0.14	-0.13	-0.18	0.29	0.1				LOC623245				-0.059903	0.136755	0.130647
Cdkl2	1.35	0.02	0.32	0.58	-0.35	0.22				LOC675517				-0.185631	0.0348953	0.0250429
Dnm2	-0.54	0.27	0.03	-0.37	0.24	-0.14				LOC675896				-0.426464	-0.0771764	-0.0903209
Doc2a	0.07	-0.2	-0.1	0.16	-0.21	-0.01				Magoh	-0.72	-0.31	-0.402998	-0.630214	-0.307886	-0.325253
Ier3ip1	0.56	-0.23	0.09	0.31	0.12	0.13				Mesdc2	1.2	-0.08	0.0565173	1.9819	0.124036	0.11287
LOC630930	-0.24	0.09	-0.08	-0.13	0.13	0.14				Mex3c				-0.620364	-0.244314	-0.258663
LOC676542	-0.24	0.08	0.07	-0.13	0.23	0.16				Mfsd1				1.28503	0.0756394	0.116325
Mutyh	-0.74	0.36	0.14	-0.21	0.23	0.33				Mllt6	-1.94	-0.46	-0.327509	-1.66319	-0.00836372	-0.0107368
Pkd2	-2.98	-0.15	-2	-3.51	0.1	-0.32				Mrps24				-0.587137	-0.27006	-0.285086
Prpf40a	0.25	-0.29	-0.14	0.15	-0.18	-0.05				Mrvi1				-2.07052	0.181597	0.0731757
Rbm19	-0.07	0.23	0.24	-0.07	0.27	0.04				Mta3				1.19688	0.227848	0.276227
Rfwd2	0.52	0.14	0.3	0.32	0.1	0.2				Mtmr9				1.68971	-0.124514	-0.0517713
Tada3l	-0.7	0.19	-0.05	-0.45	0.52	0.16				Myg1	-0.6	-0.17	-0.113925	-0.35166	-0.067328	-0.117176
Trmt1	-0.48	0.16	0.06	-0.43	-0.08	-0.28				Nde1				-0.113596	-0.090939	-0.0915982
Xrcc1	-0.2	0.1	0.01	-0.11	0.17	0.05				Nek6	1.61	0.51	0.510785	1.81846	0.353012	0.38796
4930471M23Rik	-0.71	-0.42	-0.07	-0.57	-0.16	-0.23				Nfic				-1.60186	0.0560754	-0.0288391
5430407P10Rik	0.38	-0.12	-0.16	0.36	-0.38	-0.67				Npb				-1.58762	0.00888157	-0.0516637
Adprh	-0.44	0.3	0.26	-0.14	0.34	0.14				Nr3c2				-2.29553	0.250448	0.187588
Aifm2	-0.2	0.13	-0.02	-0.18	0.06	-0.1				Osgep				1.36602	-0.321751	-0.236885
Arpc4	-0.11	0.07	0.08	-0.13	0.1	-0.04				OTTMUSG00000018260				-0.184348	0.572592	0.537957
Atxn10	0.36	0.13	0.12	0.35	-0.12	-0.02				Otud7b				-0.679241	-0.155769	-0.177838
BC019943	-0.72	-0.04	-0.09	-0.68	0.53	0.33				Pcdhga7				-2.16257	-0.206297	-0.293114
Brd1	-0.1	-0.26	-0.19	-0.07	-0.35	-0.27				Pfdn5				-0.384503	-0.178629	-0.189942
Btbd2	-0.31	0.09	-0.07	-0.24	0.23	0.07				Phf5a	-0.43	-0.18	-0.148992	-0.351404	-0.16892	-0.0983127
C2cd2	-0.04	0.33	0.32	0.08	0.11	0.26				Phip	-0.91	-0.4	-0.296685	-1.45886	0.0376121	-0.00258192
Cdk5rap3	-0.53	0.16	0.36	-0.43	-0.03	-0.18				Pip4k2b				-0.466924	-0.129583	-0.144727
Cdkal1	-0.22	0.14	0.19	0.03	0.4	0.23				Polr3f	-0.4	-0.06	0.253585	-0.353109	0.0326815	0.123523
Clock	0.57	0.22	0.17	0.33	0.18	0.27				Prkab1				0.242294	-0.103052	-0.0840739
Dnahc1	-0.07	-0.31	-0.46	-0.27	-0.45	-0.42				Prpf40a				-0.169761	0.0933113	0.0849059
E430018J23Rik	-0.3	0.04	-0.08	-0.21	-0.13	-0.08				Ptpn23				0.38043	-0.0758969	-0.0556866
Ei24	-0.03	0.08	0.05	0.03	0.04	0.07				Ptpra				0.2243	-0.0615476	-0.0468165
Exosc8	-0.12	0.31	0.37	-0.09	0.04	0.27				Rab18				1.65335	-0.436718	-0.349672
Ftsjd1	-0.73	-0.14	0.22	-0.38	-0.07	0.08				Rbbp8				-0.0851308	-0.242381	-0.234037
Gfra4	-0.67	-0.03	0.01	-0.42	0.14	-0.1				Rbm18				0.0397642	-0.0727688	-0.0699237
Git2	-0.56	-0.2	-0.02	-0.37	-0.14	-0.28				Rbm47				-1.74791	0.0371931	-0.0413111
Gm3094	-0.37	-0.02	-0.08	-0.3	-0.17	-0.08				Rcbtb1	-0.16	0.1	0.239753	-0.0725353	0.11314	0.217177
Gm5626	-0.02	0.05	0.21	-0.06	0.22	0.19				Rif1				-1.60105	0.308275	0.25025
Hfe	-0.06	0.19	0.14	-0.03	0.4	0.27				Rnf19a	0.87	-0.14	-0.783837	1.75979	-0.346533	-0.40875
Hmox2	-0.06	0.11	0.11	0.01	0.21	0.1				S100a11				-0.274374	-0.0186695	-0.0248868
Htra3	-0.04	0.3	0.29	0.14	0.34	0.55				Scyl3	-0.35	-0.11	-0.0310979	-0.507311	-0.140765	0.0282302
LOC100039359	-0.16	0.36	0.32	0.07	0.22	0.5				Slc22a6				-0.169752	0.236633	0.219811
LOC637796	-0.01	0.19	0.3	0.07	0.2	0.2				Slc25a33				1.75194	-0.185925	-0.0930125
LOC675366	0.11	-0.13	-0.07	0.02	-0.06	-0.02				Smarca4				-1.42833	-0.143553	-0.198087
Luzp1	-0.06	-0.72	-0.61	-0.08	-0.25	-0.49				Sp110				-0.0133508	0.325807	0.3094
Mbd1	0.27	-0.11	0.01	0.23	-0.16	-0.41				Spdya	2.83	-0.02	0.117226
Mel13	-0.05	0.11	0.08	-0.15	0.32	0.2				Sptlc2				1.92337	0.0230926	0.111766
Pdgfra	-0.23	0.37	0.68	0.15	0.33	0.55				Stk11ip				0.633432	0.142587	0.165194
Ppp2r5b	-0.22	-0.07	-0.05	-0.23	0.14	0.03				Tbc1d5	-0.02	0.16	0.144781	-0.258527	0.266625	0.231004
Rbm15b	-0.08	0.07	0.03	-0.1	0.17	0.04				Tcf7l2				-1.82135	-0.0715551	-0.164837
Rgl3	0.1	-0.3	-0.51	-0.08	-0.33	-0.35				Tomm70a	-0.2	0.36	0.398387	-0.598809	0.0919549	0.401239
Rnasen	0.12	-0.17	-0.4	-0.06	-0.33	-0.45				Tra2a				1.80402	-0.267166	-0.166498
Rnf13	0.31	-0.16	-0.25	0.17	-0.31	-0.27				Trak1				-1.39799	-0.195857	-0.249828
Scamp2	-0.24	0.03	0.37	-0.36	0.52	0.22				Trim16				1.50722	0.225496	0.268745
Slc25a40	0.72	-0.34	-0.55	0.21	-0.71	-0.35				Trpc4ap				1.37894	-0.101775	-0.0354446
Snrpa1	-0.14	0.12	0.23	-0.02	0.24	0.13				Tubb2c				0.513672	0.166225	0.181578
Tcf20	0.19	-0.39	-0.42	-0.02	-0.55	-0.89				Ube2o				-1.47316	-0.276973	-0.329403
Thumpd3	-0.34	0.15	0.3	-0.05	0.18	0.24				Utp6				1.65775	0.056054	0.110005
Tmem199	-0.02	0.06	0.18	-0.07	0.22	0.2				Vezf1				-0.206477	-0.0182489	-0.0246061
Tom1l2	-0.39	-0.07	0.3	-0.44	0.55	0.25				Wbp5				0.235253	0.159541	0.16266
Ubr7	-0.23	0.53	0.21	-0.08	0.1	0.13				Wwp2				0.624809	0.276289	0.288423
Uhrf2	0.23	-0.04	0.07	0.48	-0.25	-0.08				Zfp219				0.526305	0.256056	0.266424
Wdr67	-0.2	-1.64	-1.27	0.17	-1.56	-0.58				Zfyve21	-0.19	0.12	0.104622
Wscd2	0.15	-0.35	-0.4	0.07	-0.21	-0.72				BODY WEIGHT	38	28	28.4	38	28	28.4
Zfp384	-1.15	0.38	0.24	-0.22	0.25	-0.07
Zfyve27	-0.4	-0.12	-0.22	-0.31	-0.11	0.03
BODY WEIGHT	38	28	28.4	38	28	28.4

## Sheet: Blood Glucose
	Skeletal											Adipose Tissue
Gene symbol	HFHSD(week 3)	kal-20(week 3)	kal-75(week 3)	HFHSD(week 6)	kal-20(week 6)	kal-75(week 6)				Gene symbol	HFHSD(week 3)	kal-20(week 3)	kal-75(week 3)	HFHSD(week 6)	kal-20(week 6)	kal-75(week 6)
0610037L13Rik	-0.09	0.14	0.41	-0.21	0.09	0.23				0610037L13Rik	-0.12	-0.02	0.307018	-0.102066	-0.0599788	0.0281622
1110004E09Rik	-0.03	-0.09	0.15	-0.1	0.04	0.1				1110006G06Rik	-0.33	-0.13	0.150246	-0.419651	-0.272125	-0.0716464
1110059E24Rik	0.08	0.13	0.3	0.1	0.11	0.4				1110018G07Rik	-0.43	-0.31	0.492747	0.0730788	-0.0924974	0.163501
1700030K09Rik	-0.54	-0.19	0.32	-0.1	-0.01	0.32				Anxa4	0.64	0.51	-0.516681	0.832479	0.483707	0.195365
1700052N19Rik	0.07	0.16	0.36	0.05	0.09	0.27				Api5	0.56	0.19	0.0429165	0.129213	0.156521	-0.101364
1700121C10Rik	-0.22	-0.01	0.34	-0.28	-0.06	0.22				Arhgap20	-0.32	0.06	0.695787	0.0567336	0.317984	0.218856
1810074P20Rik	-0.23	0.1	0.42	0.16	-0.01	0.4				Armcx3	-0.02	0.13	0.00944582	0.217848	0.0694882	-0.240927
2210404J11Rik	-0.46	0.04	0.33	-0.16	-0.37	0.57				Aspn	0.05	-0.27	-0.241974	0.0193531	0.158037	-0.379426
2310037I24Rik	-0.07	-0.17	0.22	-0.13	-0.05	0.19				Aspscr1	-0.38	-0.05	0.284645	-0.667522	-0.406947	0.0602509
2310038H17Rik	0.05	0.14	0.48	-0.14	0.16	0.49				Atf1	-0.33	-0.22	0.408547	-0.715865	0.253278	0.226715
2610301B20Rik	-0.19	-0.07	-0.06	-0.18	-0.15	-0.03				Avl9	0.45	-0.24	-1.40836	-0.321701	-0.225902	-0.660485
2700097O09Rik	0.27	0.17	0.52	0.33	0.33	0.59				Bbx	-0.36	-0.03	0.141208	-0.271681	-0.0751292	0.0182131
2810025M15Rik	-0.06	0.22	0.46	0.08	0.17	0.29				Bop1	-0.68	-0.43	-0.0931211	-0.449545	-0.114573	-0.0657908
4921524J17Rik	0.29	0.33	0.17	0.34	0.25	0.11				Brd1	-0.05	-0.18	0.224792	-0.455448	-0.2481	-0.0320485
4922501C03Rik	-0.33	-0.01	0.47	-0.53	-0.15	0.09				Bub3	-0.41	-0.43	-0.0929085	-0.515246	-0.159109	0.108673
5730469M10Rik	-0.14	-0.13	-0.26	-0.07	-0.24	-0.34				Bud31	-0.15	-0.15	-0.0240911	-0.173671	-0.125026	-0.126516
6030446N20Rik	-0.15	0.08	0.4	0.06	0.19	0.59				Camk2d	0.59	0.03	-0.242382	0.71739	0.0625159	0.0350208
6330578E17Rik	0.26	0.18	0.56	0.17	0.15	0.64				Cct7	-0.68	-0.48	-0.0653416	-0.300928	-0.256352	-0.10533
Abcg2	-0.2	-0.16	0.49	0.06	-0.2	0.32				Chd8	-0.56	-0.26	-0.0491374	-0.775154	-0.239915	-0.2182
Acer3	0.33	0.25	-0.38	0.55	-0.12	-0.47				Chmp2a	0.04	0.07	0.19121	0.15539	0.0920658	0.168593
Adipor1	-0.03	0.11	-0.44	0.29	0.07	-0.25				Ciz1	-0.44	-0.2	-0.119932	-0.492179	-0.320026	-0.260275
Adpgk	0.18	0.32	0.47	0.2	0.43	0.6				Cluap1	-0.61	0.02	0.4986	0.0839551	0.162892	0.266114
Agps	-0.24	0.11	0.33	0.07	0.2	0.46				Cnot2	-0.51	-0.36	-0.175814	-0.796482	-0.382093	-0.291116
Agxt2l2	-0.12	-0.09	0.15	-0.14	-0.24	0.43				Cpne3	-0.36	-0.3	0.676459	-1.30697	-0.0909885	0.109406
Asnsd1	-0.01	0.18	0.32	0.18	0.17	0.37				Cyfip1	0.3	0.2	-0.072203	0.270555	0.0958735	0.127919
Atf2	-0.53	-0.3	0.48	-0.16	0.04	0.18				D930017K21Rik	-0.46	-0.04	-0.103536	-0.215143	0.047784	0.658867
Bbx	-0.2	-0.13	0.01	-0.26	-0.33	0.24				Dab2	0.35	0.19	-0.226461	0.251199	0.271462	0.0434872
C330007P06Rik	0.45	-0.02	-0.5	0.42	-0.08	-0.33				Ddrgk1	-0.3	-0.08	0.431251	0.176473	-0.137919	0.157227
Cacng7	-0.22	-0.23	-0.36	-0.2	-0.2	-0.52				Dhfr	-0.21	0.05	0.466012	-0.329702	0.411627	0.216851
Cenpe	-0.14	-0.27	0.13	-0.18	-0.26	0.14				Dnajb9	0.51	0.2	-0.364017	0.337879	-0.0671498	0.103979
Cmc1	0.38	0.27	0.68	0.28	0.31	0.58				Dnajc5	-0.29	-0.32	0.198647	-0.553143	-0.613254	-0.216987
Copa	-0.22	0.11	0.26	-0.12	-0.15	0.32				Dnttip2	-0.39	-0.11	-0.111019	-0.295649	-0.143943	-0.0636775
Ctbp1	-0.03	0.03	0.21	-0.02	-0.07	0.31				Dpagt1	0.21	0.23	0.617899	-0.0970434	0.0645301	0.311314
Daam1	0.02	-0.2	-0.48	0.06	0.04	-0.27				Dr1	-0.23	0.2	0.245461	-0.401383	-0.0618436	0.156269
Defb25	-0.12	0.02	0.2	-0.26	0.12	0.32				Eif3g	-0.75	-0.28	-0.226557	-0.510406	-0.246234	-0.107047
Dennd1a	-0.26	0.21	0.39	-0.34	-0.1	0.27				Eif4e2	-0.56	-0.47	-0.215651	-0.487773	-0.172253	-0.165272
Dleu2	0.56	0.5	0.35	0.53	0.41	0.14				Elavl1	-0.47	0.22	0.345109	-0.5567	-0.516264	0.116048
Ebf2	-0.09	0.09	0.44	-0.13	0.18	0.33				Epc1	-0.42	-0.4	0.270511	-0.643223	-0.2843	-0.239093
Eef1b2	0.19	0.15	0.54	-0.01	0.34	0.47				Esf1	-0.86	-0.37	0.304353	-1.18939	0.242532	0.107242
EG435337	0.19	-0.04	-0.29	0.28	-0.15	-0.4				Exosc4	-0.5	-0.16	0.323821	-0.155929	-0.338253	-0.114135
EG545985	-0.48	-0.26	-0.1	-0.63	-0.51	0.37				Fam103a1	-0.7	-0.15	0.0878633	-0.126778	-0.0205917	0.142165
Eif1ad	-0.11	-0.06	0.3	-0.15	0.22	0.34				Farsa	-0.44	-0.54	-0.125247	-0.566693	-0.29097	-0.180925
ENSMUST00000071458	0.07	0.19	0.43	0.01	0.42	0.71				Fcf1	-0.31	-0.24	0.026622	-0.0371634	-0.15382	0.144503
Fam59a	0.45	0.08	-0.2	0.16	0.06	-0.31				Gemin5	-0.12	-0.58	0.344314	-0.415058	-0.141785	0.1629
Fbxo28	-0.28	-0.26	0.28	-0.1	-0.18	0.76				Gm11224	-0.38	-0.17	0.254658	-0.439582	-0.329475	-0.168909
Flrt2	0.06	-0.48	-0.69	0.13	0.09	-0.74				Gm15190	-0.19	-0.03	-0.0499716	-0.285446	-0.0505342	0.179636
Ftsj1	-0.23	-0.03	0.29	-0.11	0.13	0.21				Gm5515	-0.32	-0.16	-0.14839	-0.27723	-0.163856	-0.0763702
Fyttd1	0.21	0.07	0.47	-0.13	0.14	0.4				Gm6524	-0.13	0.14	-0.524787	-0.123628	-0.260083	-0.483184
Gfpt1	-0.69	-0.09	0.23	-0.4	-0.6	0.08				Gosr2	0.16	0.19	0.427763	-0.301545	-0.0102107	0.331688
Gm11560	0.17	0.25	0.41	0.13	0.12	0.54				Gps2	-0.59	-0.65	0.0558421	-0.260819	-0.118074	0.0704382
Gm13126	-0.02	-0.04	-0.13	0.01	0.06	-0.23				Gtf2f1	-0.39	-0.11	-0.0501388	-0.456904	-0.115437	-0.100142
Gm13666	0.28	0.25	0.6	0.03	0.07	0.48				Gtf3c6	-0.34	0.05	-0.0120203	-0.236657	-0.201213	0.0726881
Gm13740	0.08	0.29	0.55	-0.19	0.31	0.5				Hax1	-0.07	-0.21	0.339318	-0.254531	-0.0532173	-0.0415169
Gm14457	-0.29	-0.25	-0.66	0.16	0.01	-0.67				Hbxip	-0.24	-0.01	0.270878	-0.175628	-0.150596	-0.0055666
Gm16375	0.27	0.21	0.59	0.08	0.11	0.47				Hist3h2a	-0.29	-0.25	0.310314	-0.0172089	-0.137482	0.535812
Gm4416	-0.02	0.22	0.49	0.19	0.43	0.55				Hmox2	-0.31	0.05	0.0850649	-0.247936	-0.221577	-0.00690333
Gm4970	0.29	0.24	0.57	-0.03	0.14	0.47				Hnrnpa3	-0.14	-0.31	-0.0453857	-0.428895	-0.34703	-0.122057
Gm5117	0.03	0.01	0.54	-0.07	-0.21	0.39				Kctd20	0.21	-0.11	-0.256258	-0.155111	-0.140906	-0.281245
Gm5145	0.21	0.25	0.36	0.06	0.22	0.51				Kdm5a	0.12	0.07	-0.119478	0.0945802	0.0793831	-0.104669
Gm5302	0.2	0.21	0.53	0.16	0.02	0.61				Krr1	-0.46	-0.29	0.555419	-0.479272	-0.194544	-0.257459
Gm5365	0.02	0.14	0.41	0.06	0.25	0.79				LOC100046772	0.54	0.7	0.10494	0.439146	0.164523	0.0176468
Gm5436	0.17	0.05	0.39	-0.03	0.21	0.68				Lrrc56	0.11	0.22	0.0659968	0.151443	0.206444	0.0327288
Gm6245	0.03	0.02	0.26	-0.01	0.18	0.36				Mcl1	-0.2	-0.23	0.144633	-0.245852	0.153769	0.191517
Gm6286	0.25	0.14	0.55	0.03	0.21	0.43				Mea1	-0.55	-0.11	0.232303	-0.255887	-0.159527	0.125895
Gm6419	0.27	0.24	0.63	-0.1	0.22	0.56				Med16	-0.53	-0.37	0.336276	-0.705399	-0.491517	-0.324147
Gm6436	0.28	0.37	0.87	0.3	0.36	0.64				Med17	-0.08	0.02	-0.386654	-0.0897366	-0.0655727	-0.152361
Gm6443	0.03	0.15	0.46	-0.28	0.11	0.62				Mib2	-0.54	-0.17	0.105783	-0.39215	-0.198997	-0.0310949
Gm6883	0.05	0.27	0.56	-0.01	0.2	0.53				Mphosph10	-0.42	-0.43	0.322679	-0.589936	-0.294763	-0.313685
Gm7059	0.24	0.44	0.57	0.1	0.34	0.51				Mrps26	-0.65	-0.14	0.312155	0.154528	0.00194837	0.299415
Gm7418	0.22	0.19	0.54	0.08	0.32	0.42				Nbn	-0.22	-0.17	0.372691	-0.351064	-0.498635	0.213546
Gm7502	0.08	0.11	0.43	-0.33	0.18	0.64				Ncln	-0.27	-0.75	0.136752	-0.429276	-0.191778	-0.0312692
Gm7638	-0.03	0.1	0.34	-0.23	0.11	0.81				Nedd8	-0.27	-0.25	0.151051	-0.0566947	0.0352713	0.0764325
Gm7940	0.22	0.18	0.45	-0.04	0.25	0.51				Nfyb	-0.48	-0.25	-0.084033	-0.659975	-0.475691	-0.215019
Gm7955	0.21	0.27	0.55	0.32	0.23	0.62				Nudc	-0.58	0.08	0.0630884	-0.32657	-0.430655	0.0103178
Gm7994	0.19	0.18	0.5	0.17	0.3	0.45				Nudt14	-0.48	-0.38	0.0174634	-0.494893	-0.116691	0.228964
Gm8226	0.17	0.12	0.45	-0.09	0.14	0.45				Nup160	0.13	-0.31	-0.195953	-0.147522	0.194824	-1.08407
Gm8250	-0.01	0.26	0.6	0.14	-0.07	0.51				Orc3l	-0.12	0.12	1.86677	-0.657725	0.20473	0.310156
Gm8406	0.14	0.05	0.31	0.01	0.16	0.37				Osbpl2	0.2	0.2	0.5073	0.119027	0.0421902	0.237355
Gm8738	0.17	0.19	0.3	0.05	0.21	0.33				Phf20l1	-0.49	-0.12	0.566824	-0.766351	-0.243997	-0.291765
Gm8802	-0.04	0.12	0.44	-0.03	0.17	0.35				Phf5a	-0.43	-0.18	-0.148992	-0.351404	-0.16892	-0.0983127
Gm9073	0.17	0.11	0.48	-0.09	0.18	0.45				Pldn	-0.13	-0.28	0.163802	-0.268008	-0.243511	-0.105522
Gm9575	-0.23	0.04	0.25	-0.23	-0.1	0.1				Polr3f	-0.4	-0.06	0.253585	-0.353109	0.0326815	0.123523
Gnptg	0.17	0.25	0.45	-0.06	0.11	0.42				Ppm1f	-0.51	-0.08	0.115411	-0.33806	-0.480487	0.0740824
Gria4	-0.16	-0.2	0.3	-0.77	-0.07	0.45				Rab23	1.67	0.43	-0.236516	0.374687	0.470852	-0.615809
Grpel1	-0.32	-0.09	0.31	-0.22	-0.31	0.01				Rab2b	0.07	0.09	0.25977	-0.110762	0.0922352	0.254989
Gtf2h5	0.31	0.12	0.57	0.12	0.14	0.53				Rad51l3	-0.14	0.22	1.77812	0.282812	0.347711	0.438273
H13	-0.47	-0.43	0.3	-0.44	-0.53	0.16				Rbm19	-0.28	-0.26	0.0709674	-0.256577	-0.0632394	-0.121799
Helb	-0.1	0.08	0.35	-0.07	0.32	0.57				Rcbtb1	-0.16	0.1	0.239753	-0.0725353	0.11314	0.217177
Hif1an	-0.4	-0.38	0.13	-0.49	-0.31	-0.2				Rit1	-0.2	0.02	0.137958	-0.13111	-0.218653	0.0955992
Hnrpll	0.14	-0.33	-0.55	0.26	-0.14	-0.39				Rnf166	-0.21	-0.36	0.0776933	-0.131665	-0.0157188	0.0274811
Hspa1a	0.89	-2.59	-5.12	0.48	-2.45	-4.16				Rnf19a	0.87	-0.14	-0.783837	1.75979	-0.346533	-0.40875
Ing1	-0.29	-0.13	0.17	-0.18	0.02	0.22				Rnps1	-0.36	-0.23	-0.155355	-0.329643	0.013388	0.267004
Jam2	0.09	0.12	0.27	0.07	0.24	0.4				Rpl7a	-1.35	-0.14	-0.24914	-0.586437	-0.381193	0.348187
Kbtbd3	0.17	0.18	0.44	0.16	0.34	0.5				Rrp9	-0.05	-0.3	0.471287	-0.403312	-0.096918	0.00723696
Kbtbd4	-0.1	0.08	0.24	0.05	0.13	0.38				Scyl3	-0.35	-0.11	-0.0310979	-0.507311	-0.140765	0.0282302
Khsrp	-0.15	-0.03	0.22	-0.19	-0.25	0.3				Sec22b	0.11	0.13	-0.19876	0.631713	0.171938	-0.152583
Lhfpl4	0.13	0.01	-0.46	0.2	-0.12	-0.2				Sec63	0.49	0.55	-0.0998284	0.775328	0.168983	0.283284
Lmo1	0.15	0.08	0.54	0.21	0.17	0.48				Senp7	-0.73	-0.39	0.202436	-0.800431	0.0920382	-0.11496
LOC100040405	-0.17	-0.25	0.49	-0.45	-0.46	0.16				Sf3a1	-0.47	-0.29	-0.397792	0.266937	-0.261431	-1.55846
LOC100046300	0.48	0.36	0.84	0.21	0.18	0.75				Sf3b5	-0.49	-0.42	-0.0364269	-0.500472	-0.000848777	0.0419804
LOC100046692	0.17	0.45	0.68	0.35	0.24	0.76				Sf4	-0.22	0.06	0.17002	-0.00440152	-0.0501413	0.0625289
LOC100048062	-0.25	-0.01	0.52	-0.63	-0.17	0.46				Sharpin	-0.5	-0.43	-0.0167131	-0.219039	-0.0517591	0.00916417
LOC674226	0.14	0.22	0.45	0.03	0.11	0.6				Sirt2	-0.24	-0.46	0.344545	-0.121137	-0.154775	0.104851
LOC675184	0.04	0.11	0.38	-0.32	0.2	0.67				Slc4a1ap	-0.26	-0.26	0.232153	-0.394189	-0.0765219	-0.0257333
LOC675821	0.32	0.17	0.69	-0.04	0.08	0.56				Slmap	-0.2	0.41	2.35906	-2.07351	0.118172	0.21305
LOC675981	-0.11	0.18	0.31	0.08	0.12	0.37				Snap23	0.24	0.15	-0.164729	0.267606	0.0858504	-0.0233561
Lpp	-0.45	-0.42	0.48	-0.61	0.15	0.25				Snapc2	-0.23	-0.12	0.39465	-0.457955	-0.130297	-0.0403813
Mapk1ip1l	-0.15	0.16	0.27	-0.13	-0.2	0.37				Snw1	-0.2	0.02	0.365853	-0.360794	0.280076	0.46779
Med9	0.07	0.08	0.36	0.08	0.18	0.28				Son	-0.64	0.02	0.732706	-0.348692	0.192531	-0.0214729
Mfn2	0.11	0.11	0.23	0.13	0.14	0.41				Srpr	-0.11	-0.48	1.76052	-1.8391	0.190733	0.238817
Msl3	0.03	0.17	0.34	0.18	0.14	0.52				Taf5	-0.26	-0.4	-0.0750291	-0.539241	-0.215681	-0.189717
Mtif3	-0.11	-0.01	0.32	-0.12	0.19	0.25				Tbc1d22a	0.04	0.11	0.153747	-0.0984739	-0.047657	0.246989
N4bp2l2	-0.19	-0.35	0.19	-0.15	-0.01	0.27				Tgs1	-0.33	-0.18	0.136666	-0.722018	-0.0539068	-0.122558
Ncam1	-0.17	-0.41	-0.72	-0.2	-0.33	-0.63				Tlk1	-0.48	-0.12	0.0266411	-0.333733	-0.132183	0.128402
Ncan	-3.32	-3.68	-5.81	-2.38	-2.93	-5.42				Tmem218	-0.08	0.2	0.353646	0.0846747	-0.0265509	0.177352
Ncor1	-0.4	-0.36	0.05	-0.34	-0.37	0.02				Tomm70a	-0.2	0.36	0.398387	-0.598809	0.0919549	0.401239
Ndfip2	0.53	0.31	-0.5	0.24	-0.28	-0.41				Trmt1	-0.43	-0.31	0.101263	-0.670173	-0.285106	-0.291911
Ndufa12	0.24	0.22	0.74	0.45	0.26	0.75				Ttc5	-0.6	-0.43	-0.411972	-0.422156	-0.361359	-0.122917
Ndufs8	0.1	0.01	0.32	0.02	0.03	0.21				Txnl4a	-0.42	-0.4	0.337012	-0.428198	-0.00778103	0.48367
Nfatc2ip	-1.26	-0.25	0.34	-0.32	-0.61	0.32				Ubr4	-0.37	-0.31	1.52046	-0.790749	-0.267949	-0.230272
Nol7	0.28	0.43	0.67	0.36	0.25	0.72				Ubtd2	0.54	0.05	-0.683174	0.828622	0.250609	0.0408239
Orc6l	-0.15	-0.14	0.16	-0.22	0.11	0.21				Uchl5	-0.38	-0.14	0.111351	-0.316851	-0.124957	0.0315202
Pcsk1n	-0.38	0.1	0.15	-0.47	-0.23	0.4				Vps13b	0.44	0.1	-0.46357	0.305223	0.216002	-0.0396233
Pex13	0.2	0.09	0.45	0.2	0.24	0.38				Vti1a	-0.15	-0.11	0.167764	-0.159231	-0.183982	0.219689
Pfkfb1	-0.37	-0.18	0.04	-0.33	-0.24	0.26				Wdr1	-0.26	-0.19	-0.203959	-0.326266	-0.225894	-0.147218
Plec1	-0.1	-0.2	0.16	-0.22	-0.3	0.27				Yif1a	-0.19	-0.15	0.150737	-0.00277964	0.12574	0.168555
Pms2	-0.07	0.09	0.49	-0.06	0.02	0.52				Yipf2	-0.37	-0.29	0.0287344	-0.297157	-0.165485	-0.0582507
Prss3	0.17	0.37	-1.21	0.22	-0.43	-1.93				Ylpm1	0.51	0.12	-0.0894307	0.425132	0.221574	-0.0826519
Psrc1	-0.31	-0.71	-1.63	0.11	0.32	-1.63				Zbtb2	0.23	0.04	-0.202101	0.0264794	0.0648692	0.0249952
Ptprk	-0.04	-0.29	-0.65	0.23	0.01	-1.34				Zbtb45	-0.27	-0.17	0.196714	-0.413646	-0.0645409	0.0487127
Pvr	0.28	-0.19	-1.37	0.23	-0.41	-0.56				Zfp335	0.3	0.22	-0.367755	-0.250014	-0.266659	-0.494814
Rab2a	-0.24	0.09	0.43	-0.25	-0.16	0.32				Zfp593	-0.44	-0.36	-0.119719	-0.634478	-0.408711	-0.365125
Rassf3	0.09	-0.13	-0.66	0.57	0.09	-0.32				Zzz3	0.08	0.21	-0.207786	0.588659	0.252487	-0.362681
Rg9mtd3	-0.02	0.06	0.16	-0.15	-0.08	0.24				BLOOD GLUCOSE	170	158	150	170	158	150
Rnasen	0.12	-0.17	-0.4	-0.06	-0.33	-0.45
Rpl17	0.29	0.3	0.68	0.24	0.29	0.43
Rps3a	0.36	0.48	0.61	0.31	0.53	0.57
Rps4x	0.32	0.27	0.65	-0.06	0.08	0.64
Rps6kb1	-0.59	-0.1	0.58	-0.21	-0.24	0.15
Slc6a14	-0.13	-0.27	0.17	-0.15	-0.05	0.5
Sltm	-0.69	-0.21	0.4	-0.22	-0.1	0.35
Smc2	-0.16	-0.31	-0.49	-0.11	-0.27	-0.45
Socs5	-0.19	-0.03	0.14	-0.27	-0.17	0.06
Sprn	-0.1	-0.32	-0.59	0.02	0.05	-0.49
Srrm1	-0.14	-0.09	0.08	-0.07	-0.12	0.08
Strap	-0.01	0.03	0.22	-0.18	-0.22	0.39
Tars	0.18	0.17	-0.7	0.35	-0.16	-0.31
Tfg	-0.01	0.1	0.29	0.13	0.02	0.25
Timm22	-0.06	-0.06	0.28	-0.02	0.11	0.16
Tns3	-0.13	-0.26	0.29	-0.18	-0.36	0.21
Tpt1	0.04	0.13	0.4	-0.36	0.18	0.55
Traf6	-0.09	-0.07	0.11	-0.06	-0.18	0.11
Tspan11	0.12	-0.13	-1.46	-0.17	0.18	-0.91
Tubg2	-0.14	-0.08	0.17	-0.26	-0.02	0.07
Ube2d2	0.22	0.18	0.46	0.22	0.28	0.54
Ube2v1	0.15	0.15	0.49	-0.08	0.38	0.59
Upf3a	0.01	0.13	0.16	-0.04	0.06	0.36
Urod	0.11	-0.01	0.34	0.01	0.16	0.28
Usp7	-0.1	-0.19	0.15	-0.08	-0.1	0.12
Wdr20a	0.27	0.11	-0.34	0.17	-0.15	-0.18
Wscd2	0.15	-0.35	-0.4	0.07	-0.21	-0.72
Zfp11	-0.06	0.08	0.41	0.12	-0.04	0.51
Zfp407	-0.05	-0.26	0.34	-0.5	-0.37	0.52
Zfp523	-0.18	-0.24	0.28	-0.69	-0.02	0.81
Zfp58	0.09	-0.05	0.57	0.13	0.13	0.67
Zfp59	-0.03	0.05	0.12	-0.05	-0.07	0.22
Zfp687	0.04	0.22	0.33	0.05	0.06	0.4
Zkscan6	-0.15	-0.04	0.25	-0.11	-0.04	0.3
BLOOD GLUCOSE	170	158	150	170	158	150

## Sheet: Pro-inflammatory Cytokine
	Skeletal											Adipose Tissue
Gene symbol	HFHSD(week 3)	kal-20(week 3)	kal-75(week 3)	HFHSD(week 6)	kal-20(week 6)	kal-75(week 6)					Gene symbol	HFHSD(week 3)	kal-20(week 3)	kal-75(week 3)	HFHSD(week 6)	kal-20(week 6)	kal-75(week 6)
0610037L13Rik	-0.09	0.14	0.41	-0.21	0.09	0.23					1110006G06Rik	-0.33	-0.13	0.150246	-0.419651	-0.272125	-0.0716464
1110034B05Rik	0.46	-0.28	-0.37	0.43	-0.3	-0.41					3110062M04Rik	0.17	-0.09	0.23468	-1.93871	0.0149174	-0.145396
1500041N16Rik	-0.28	-0.2	-0.07	-0.6	-0.01	-0.03					Acbd3	-0.21	-0.03	-0.346302	-1.75462	-0.207047	-0.215409
1700019E19Rik	0.07	0.13	0.16	-0.09	0.21	0.14					Acot7	-0.25	0.24	0.278784	-0.579738	-0.192953	0.0522118
1700113O17Rik	-0.06	-0.24	-0.46	0.35	-0.56	-0.48					Akt1	0.12	0.4	0.0507631	-2.40246	0.103908	0.212944
1810007M14Rik	0.53	0.29	0.26	0.59	0.26	0.17					Arf2	0.52	0.4	-0.0313927	1.60939	0.176135	0.0149082
2310065K24Rik	-0.5	0.04	0.06	-0.59	0.09	0.24					Arpc1a	0.02	0.09	-0.164719	0.386966	-0.0110296	-0.00980059
2510039O18Rik	-0.07	0.05	-0.03	-0.43	-0.06	-0.04					Aspscr1	-0.38	-0.05	0.284645	-0.667522	-0.406947	0.0602509
2610019P18Rik	0.11	-0.02	-0.06	0.36	0.06	-0.06					Atf1	-0.33	-0.22	0.408547	-0.715865	0.253278	0.226715
2700049A03Rik	0.17	0.23	0.37	-0.24	0.14	0.42					B230219D22Rik	0.1	0.36	0.582638	-2.01796	-0.148852	-0.264988
2700062C07Rik	0.03	0.26	0.41	-0.17	0.2	0.13					Baz2a	0.13	-0.1	0.917549	-2.59378	-0.236288	-0.29315
2900008C10Rik	0.01	0.11	0.16	-0.36	0.04	0.3					Bbx	-0.36	-0.03	0.141208	-0.271681	-0.0751292	0.0182131
3110040N11Rik	-0.08	-0.06	0.11	-0.41	0.03	-0.01					Bclaf1	0.15	0.3	0.646037	-1.77343	-0.33959	-0.147963
4930444A02Rik	0.02	0.09	0.21	-0.3	0.2	0.16					Brwd1	-0.25	-0.17	-0.278581	-1.40086	-0.292654	-0.37262
A130022J15Rik	0.15	-0.26	-0.03	0.71	-0.08	0.01					Camk2d	0.59	0.03	-0.242382	0.71739	0.0625159	0.0350208
A130042E20Rik	0.01	0.06	0.25	-0.42	0.22	0.03					Canx	-0.31	0.26	-0.0730998	-0.722716	-0.291991	-0.0163501
AA881470	0.07	0.19	0.23	-0.06	0.13	0.09					Ccdc101	-0.24	0.22	0.329228	-0.497242	-0.215499	-0.0472406
Ahnak2	0.26	-0.2	-0.27	0.29	-0.2	-0.25					Cd300a	0.55	-1.67	-2.44356	2.8133	0.326226	0.164097
Anp32e	0.07	-0.29	-0.08	0.67	-0.33	-0.05					Cdv3	0.47	0.04	0.248162	1.78015	0.0965519	0.118549
Arhgdia	-0.07	0.17	0.3	-0.66	0.04	0.04					Chd8	-0.56	-0.26	-0.0491374	-0.775154	-0.239915	-0.2182
Arv1	-0.09	0.17	0.33	-0.44	0.26	0.06					Ciao1	-0.15	0.13	0.47919	-1.62819	-0.115961	-0.131754
Atp5g2	0.11	0.23	0.39	-0.32	0.33	0.26					Cic	1.73	-0.31	-0.0859291	1.33854	-0.0121719	-0.106807
B3gnt9	-0.27	0.46	0.67	-0.3	0.53	0.38					Ciz1	-0.44	-0.2	-0.119932	-0.492179	-0.320026	-0.260275
Banf1	-0.09	0.14	0.01	-0.19	0.09	0.15					Cnot2	-0.51	-0.36	-0.175814	-0.796482	-0.382093	-0.291116
Bmi1	0.41	0.28	0.15	0.54	0.22	0.31					Cpne3	-0.36	-0.3	0.676459	-1.30697	-0.0909885	0.109406
Btbd6	0.24	0.3	0.41	-0.41	0.45	0.25					Crsp8	-0.38	-0.06	-0.0393766	-0.318579	-0.00861295	-0.0915473
Ccdc124	0.13	0.15	0.44	-0.69	0.09	0.17					Csnk1g3	-0.4	-0.25	-0.288568	-0.786943	-0.287154	-0.38015
Cd99l2	-0.38	-0.04	0.11	-0.39	0.17	0.16					D030056L22Rik	-0.55	-0.21	-0.223	-0.795777	-0.246804	-0.297069
Cenpo	-0.09	0.54	0.59	-0.24	0.18	0.34					D19Ertd652e	0.96	0.19	-0.20671	0.626288	-0.466211	-0.227852
Cenpv	0.2	0.26	0.45	-0.06	0.31	0.51					D330038O06Rik	0.19	0.04	0.152654	-2.00298	0.0915435	0.151079
Chst14	0.1	0.27	0.39	-0.28	0.1	0.24					Dhfr	-0.21	0.05	0.466012	-0.329702	0.411627	0.216851
Cog2	-0.19	0.26	0.03	-0.42	0.07	0.27					Dis3	-0.04	0.01	0.309999	-2.1033	-0.0476915	0.168109
Copb1	-0.03	0.1	0.21	-0.13	0.16	0.12					Dnaja1	-0.04	0.13	-0.0143375	-0.222723	0.155887	0.0408319
Cops6	-0.2	0.06	0.21	-0.27	0.11	0.1					Dnajc10	-0.22	-0.28	0.117757	-1.58162	-0.0720949	0.0634122
Ctdsp2	-0.22	0.24	0.37	-0.38	0.56	0.28					Dnttip2	-0.39	-0.11	-0.111019	-0.295649	-0.143943	-0.0636775
Ctnnbl1	-0.17	-0.13	0.11	-0.4	-0.12	-0.07					Dr1	-0.23	0.2	0.245461	-0.401383	-0.0618436	0.156269
Cyb561d1	-0.02	0.17	0.21	-0.08	0.25	0.34					EG668831	-0.59	0.01	-0.071448	-0.40779	-0.135354	-0.0407464
D10Ertd322e	0.18	0.24	0.49	-0.09	0.39	0.53					Eif3c	-0.55	0.45	0.630286	-1.59582	-0.357685	-0.144885
Dcaf4	0.01	0.3	0.21	-0.07	0.22	0.41					Eif3g	-0.75	-0.28	-0.226557	-0.510406	-0.246234	-0.107047
Dcbld1	-0.32	-0.5	-0.43	0.23	-0.58	-0.63					Eif5b	-0.44	-0.54	0.0614114	-1.6742	0.0463427	-0.464228
Ddrgk1	0.13	0.14	0.29	-0.4	0.18	0.15					Erp44	-0.34	-0.21	-0.532148	1.56333	0.172282	-0.277943
Defb25	-0.12	0.02	0.2	-0.26	0.12	0.32					Esf1	-0.86	-0.37	0.304353	-1.18939	0.242532	0.107242
Dguok	0.03	0.17	0.21	-0.53	0.16	0.35					Fam178a	0.08	-0.08	0.132272	1.24081	-0.325888	0.0517998
Diablo	-0.1	0.08	0.02	-0.23	0.16	0.16					Fbxl19	-0.22	-0.04	-0.154909	1.34157	-0.330136	-0.344139
Dullard	-0.01	0.1	0.12	-0.33	-0.01	0.15					Foxj3	-0.13	0.22	0.322149	-1.51691	0.0112794	0.0176239
Efs	-0.38	0.07	0.13	-0.57	0.38	0.1					Fzr1	-0.15	0.08	0.242396	-0.334136	0.222725	0.142008
Eif2b1	0.13	0.14	0.31	-0.4	0.06	0.2					Gm10167	-0.38	-0.02	-0.229113	-0.422343	-0.0831572	-0.10845
Eif3f	0.17	0.22	0.52	-0.2	0.27	0.21					Gm11230	-0.45	-0.06	-0.197037	-0.502109	0.00499662	0.208117
Endog	-0.04	0.15	0.12	-0.19	0.18	0.1					Gm15190	-0.19	-0.03	-0.0499716	-0.285446	-0.0505342	0.179636
Exosc5	0.1	0.18	0.24	-0.07	0.12	0.18					Gm5117	-0.33	-0.41	-0.0163185	-0.80261	-0.206199	-0.328569
Fam120b	0.2	0.33	0.41	0.15	0.29	0.28					Gm5515	-0.32	-0.16	-0.14839	-0.27723	-0.163856	-0.0763702
Fam63a	-0.34	0.15	-0.03	-0.66	0.27	0.01					Gm6344	-0.18	0.1	-0.229618	-0.61282	-0.0168581	0.0897786
Fam96b	0.07	0.22	0.32	-0.05	0.15	0.27					Gm6589	-0.27	0.28	-0.0283651	-0.414372	-0.08944	0.0342124
Fbxl6	-0.16	0.06	0.11	-0.51	0.23	0.1					Gm6913	-0.12	0.05	-0.0553894	-0.211807	-0.00990614	0.116347
Fis1	0.16	0.17	0.3	-0.27	0.28	0.23					Gna12	0.52	0.28	0.0180553	1.86929	-0.41653	-0.256462
Flt3l	0.33	0.44	0.56	-0.04	0.34	0.49					Golgb1	1.19	0.49	0.182469	1.89194	-0.100518	-0.0538317
Fzd2	-0.26	0.11	0.02	-0.6	0.06	0.15					Gon4l	-0.19	0.07	0.164401	-1.80897	0.267842	0.392247
Gm101	-0.13	-0.05	-0.06	-0.19	-0.01	0.02					Gosr2	0.16	0.19	0.427763	-0.301545	-0.0102107	0.331688
Gm11893	-0.1	-0.17	-0.17	0.18	-0.12	-0.13					Gtf2f1	-0.39	-0.11	-0.0501388	-0.456904	-0.115437	-0.100142
Gm11983	0.01	0.2	0.24	-0.09	0.19	0.2					Heatr6	-0.5	-0.41	0.192178	-1.2641	0.0964168	-0.0125744
Gm12712	0.03	0.24	0.22	-0.02	0.23	0.21					Helb	-0.15	0.18	0.306174	-0.74543	0.641924	0.47961
Gm13740	0.08	0.29	0.55	-0.19	0.31	0.5					Hint1	-0.13	0.19	0.366942	-0.765249	-0.277355	-0.0820268
Gm4366	-0.07	-0.09	0.15	-0.38	-0.04	0.08					Hnrpdl	-0.41	-0.2	-0.339935	-0.551106	-0.237734	-0.367348
Gm4974	0.09	0.16	0.51	-0.55	0.17	0.52					Hp1bp3	-0.24	-0.02	-0.213298	-0.867122	-0.188386	-0.0387977
Gm5586	0.33	0.3	0.61	-0.14	0.39	0.58					Ids	-0.09	0.19	-0.0913944	-1.35489	0.206166	0.12207
Gm6003	0.41	0.57	0.76	-0.32	0.31	0.53					Ikbkg	0.82	-0.03	0.194005	0.750365	0.302109	0.427936
Gm7059	0.24	0.44	0.57	0.1	0.34	0.51					Imp3	-0.11	0.18	0.405395	-0.208136	0.0219514	0.0388581
Gm7222	0.15	0.14	0.49	-0.54	0.23	0.54					Krtcap2	0.08	0.16	0.0879122	-0.37294	0.280498	0.160418
Gm9182	0.21	0.3	0.33	0.09	0.35	0.28					Lasp1	0.31	0.39	-0.400518	2.76012	-0.040775	-0.255445
Gnb2l1	0.25	0.4	0.35	-0.47	0.39	0.23					Limd1	-0.59	0.22	0.249125	-0.352695	0.149154	-0.0855913
Gtf3a	-0.07	0.22	0.44	-0.33	0.27	0.16					Lin7c	0.21	0.2	0.389935	-0.225845	0.109023	0.244555
Hexim1	0.23	0.32	0.35	-0.02	0.29	0.37					LOC100044822	-0.34	-0.03	-0.209377	-0.427397	-0.0904363	-0.0974484
Hmga1	-0.05	-0.01	0.06	-0.29	0.08	0.03					LOC100048542	0.05	0.22	0.317097	-0.297253	0.13152	0.016558
Hnrnph3	0.13	-0.04	-0.13	0.45	-0.31	-0.16					Maea	-0.21	0.02	-0.583461	2.13813	0.0728607	-0.0198584
Hnrpll	0.14	-0.33	-0.55	0.26	-0.14	-0.39					Magoh	-0.72	-0.31	-0.402998	-0.630214	-0.307886	-0.325253
Inpp5k	-0.18	0.21	0.32	-0.55	-0.08	0.28					Mesdc2	1.2	-0.08	0.0565173	1.9819	0.124036	0.11287
Iscu	-0.03	0.04	0.23	-0.15	0.14	0.13					Mib2	-0.54	-0.17	0.105783	-0.39215	-0.198997	-0.0310949
Kars	-0.3	0.07	-0.07	-0.32	0.05	0.05					Mllt6	-1.94	-0.46	-0.327509	-1.66319	-0.00836372	-0.0107368
Kctd7	-0.33	0.4	0.18	-0.35	0.21	0.2					Mphosph9	-0.42	0.02	0.172455	-1.60682	0.262944	0.358431
Lancl1	-0.57	-0.3	0.05	-0.72	-0.14	-0.16					Mri1	-0.46	-0.05	0.421516	-1.99456	-1.04452	-0.423773
Ldlrap1	-0.02	0.05	0.31	-0.35	0.2	0.13					Msto1	-0.04	0.42	0.305111	-0.444141	-0.0386496	0.0802689
LOC100046435	0.11	0.11	0.49	-0.51	0.12	0.29					Nek6	1.61	0.51	0.510785	1.81846	0.353012	0.38796
LOC100046713	0.04	0.05	0.24	-0.38	0.16	0.19					Nfyb	-0.48	-0.25	-0.084033	-0.659975	-0.475691	-0.215019
LOC100047159	-0.21	0.26	0.23	-0.42	0.04	0.24					Nol8	0.09	-0.11	0.32709	-2.95328	-0.410422	-0.328991
LOC100047986	-0.19	-0.14	0.12	-0.44	0.07	0.03					Nosip	-0.14	-0.05	0.213676	-0.824356	0.00538	-0.319503
LOC631302	0.29	0.44	0.44	-0.08	0.31	0.29					Nsun6	0.12	0.28	0.767932	-2.23807	0.0320802	0.0915413
LOC676629	0.04	0.28	0.54	-0.15	0.2	0.32					Nucks1	-0.47	0.02	0.0525045	-0.788332	-0.320578	-0.132604
Lrig2	0.14	-0.16	-0.18	0.51	-0.08	-0.18					Nup54	0.06	0.17	-0.132908	0.745874	-0.235021	-0.188773
Lrrc45	-0.17	-0.05	-0.11	-0.4	-0.08	0.04					Osbpl9	0.79	0.31	0.362832	2.06762	-0.238662	-0.0958204
Mall	-0.12	-0.48	-0.35	0.31	-0.17	-0.51					Phf5a	-0.43	-0.18	-0.148992	-0.351404	-0.16892	-0.0983127
Mex3c	0.35	-0.15	-0.18	0.48	0.11	0.01					Phip	-0.91	-0.4	-0.296685	-1.45886	0.0376121	-0.00258192
Mgat4b	-0.52	-0.1	0.02	-0.59	-0.11	-0.22					Pin4	0.01	0.3	0.362487	-0.552648	0.0145807	0.145577
Mks1	-0.26	0.07	-0.02	-0.35	-0.06	-0.07					Polr2e	-0.42	-0.12	-0.00714493	-0.927452	0.115124	-0.330375
Mms19	-0.22	-0.03	-0.13	-0.45	-0.08	0.06					Polr3f	-0.4	-0.06	0.253585	-0.353109	0.0326815	0.123523
Mpv17l2	-0.04	0.23	0.26	-0.42	0.18	0.02					Ppm1b	-0.29	0.38	0.482513	-0.674998	-0.187661	0.00235239
Mrpl17	-0.12	0.44	0.42	-0.29	0.37	0.58					Rab2b	0.07	0.09	0.25977	-0.110762	0.0922352	0.254989
Mta1	0.01	0.06	0.11	-0.18	0.01	0.11					Rbm16	-0.5	-0.39	-0.173675	-0.583523	-0.14524	-0.336815
Napepld	0.05	0.32	0.21	-0.17	0.16	0.31					Rbm27	-0.4	-0.01	-0.175683	-0.566051	-0.192	-0.281892
Nedd4	-0.05	0.39	0.3	-0.25	0.13	0.24					Rcbtb1	-0.16	0.1	0.239753	-0.0725353	0.11314	0.217177
Nfe2l3	-0.17	-0.48	-0.36	-0.04	-0.56	-0.56					Rnf170	0.65	0.53	1.17487	-1.59042	0.391158	0.274983
Nfil3	0.58	-0.23	-0.04	0.72	0.3	-0.09					Rnf19a	0.87	-0.14	-0.783837	1.75979	-0.346533	-0.40875
Nfxl1	-0.25	0.03	0.01	-0.43	-0.18	-0.11					Rnf31	-0.53	-0.03	-0.19566	-0.505559	-0.335245	-0.181335
Noc2l	-0.43	0.46	0.13	-0.47	0.3	0.2					Rnf40	-0.07	-0.01	0.148012	-0.552455	-0.155861	-0.0802704
Npc2	-0.39	-0.36	-0.3	-0.56	-0.31	-0.36					Scfd1	0.37	-0.02	0.21454	0.614355	0.29625	0.276213
Nt5e	-0.15	0.43	0.29	-0.66	0.21	0.57					Scyl3	-0.35	-0.11	-0.0310979	-0.507311	-0.140765	0.0282302
Nudt22	0.09	0.19	0.36	-0.57	0.16	0.11					Sec22b	0.11	0.13	-0.19876	0.631713	0.171938	-0.152583
Parn	-0.41	-0.36	-0.36	-0.57	-0.33	-0.38					Sec62	0.04	0.37	-0.286388	1.49037	-0.0615535	-0.330311
Pcdh1	0.09	-0.21	-0.07	0.75	-0.24	-0.15					Senp7	-0.73	-0.39	0.202436	-0.800431	0.0920382	-0.11496
Pef1	0.02	0.02	0.16	-0.51	0.14	0.02					Slc35a2	0.35	-0.2	-0.582583	2.69806	0.4225	0.103795
Pigx	0.17	0.29	0.25	-0.21	0.2	0.16					Slmap	-0.2	0.41	2.35906	-2.07351	0.118172	0.21305
Pip5k1c	0.18	-0.45	-0.81	0.23	-0.64	-0.31					Snw1	-0.2	0.02	0.365853	-0.360794	0.280076	0.46779
Pofut1	0.15	0.2	0.23	-0.23	0.33	0.24					Snx27	0.47	-0.29	-0.239267	2.02769	-0.459006	-0.550431
Polb	0.04	0.27	0.37	-0.17	0.17	0.13					Stard9	-0.35	-0.13	-0.303272	-2.22389	-0.372587	0.0368212
Polr2e	0.14	0.13	0.32	-0.33	0.26	0.14					Tank	-0.02	-0.44	-0.309119	0.0925404	-0.192333	-0.150398
Porcn	-0.22	0.01	-0.01	-0.31	0.12	0.01					Tbc1d5	-0.02	0.16	0.144781	-0.258527	0.266625	0.231004
Ppil1	-0.05	-0.01	0.12	-0.42	-0.05	0.18					Tbc1d8b	0.33	0.48	0.377986	-0.015663	0.449029	0.264072
Ppt2	0.1	0.1	0.26	-0.28	0.16	0.19					Tgs1	-0.33	-0.18	0.136666	-0.722018	-0.0539068	-0.122558
Pqbp1	0.24	0.46	0.4	-0.12	0.28	0.26					Timm17b	-0.28	0.09	0.321891	-0.849824	0.280509	-0.368251
Prss23	0.08	-0.21	-0.29	0.87	-0.04	0.02					Tlk1	-0.48	-0.12	0.0266411	-0.333733	-0.132183	0.128402
Prss8	-0.13	-0.06	0.36	-2.04	0.12	0.13					Tmpo	-0.39	-0.3	-0.021725	-1.67381	0.103907	0.217015
Psmd9	0.09	0.52	0.31	-0.12	0.32	0.59					Tomm70a	-0.2	0.36	0.398387	-0.598809	0.0919549	0.401239
Ptprr	0.49	-0.43	-0.18	0.47	-0.32	-0.39					Topors	0.13	0.25	0.268122	-0.530451	0.00181071	-0.00173378
Rabgap1	-0.29	-0.41	-0.36	0.27	-0.44	-0.29					Trmt1	-0.43	-0.31	0.101263	-0.670173	-0.285106	-0.291911
Rae1	-0.04	0.29	0.27	-0.34	0.14	0.06					Tsg101	0.39	0.17	0.278109	0.599388	0.140233	-0.126421
Rbm42	0.27	0.34	0.55	-0.3	0.21	0.37					Txndc12	0.2	-0.11	0.0429093	0.360437	-0.0630474	0.149417
Ric8	-0.12	0.37	0.53	-0.32	0.11	0.11					Ube2d3	0.47	-0.26	0.150654	1.56751	0.057072	0.18615
Rpl19	-0.31	0.19	0.42	-0.28	0.26	0.15					Ube2g2	-0.29	-1.84	-0.660346	3.19215	-0.288573	-0.434372
Rpl7	0.15	0.27	0.45	-0.5	0.28	0.39					Ube2k	0.25	0.09	0.435279	-0.512109	0.578971	0.455123
Rpn1	-0.03	0.1	0.27	-0.3	0.26	0.23					Ubtd2	0.54	0.05	-0.683174	0.828622	0.250609	0.0408239
Rps10	0.1	0.21	0.54	-0.11	0.35	0.29					Uchl5	-0.38	-0.14	0.111351	-0.316851	-0.124957	0.0315202
Rps3a	0.36	0.48	0.61	0.31	0.53	0.57					Usp24	-0.32	0.12	0.0451886	-0.431046	-0.165515	-0.149043
Rps5	0.18	0.48	0.56	-0.17	0.41	0.45					Vti1b	0.25	0.29	0.371514	-0.215555	0.0747674	0.251956
Rps8	0.23	0.22	0.55	-0.51	0.37	0.35					Wdr1	-0.26	-0.19	-0.203959	-0.326266	-0.225894	-0.147218
Rsbn1l	0.07	-0.36	-0.25	0.51	-0.21	-0.26					Wdr36	0.06	-0.3	0.130277	2.27788	0.312413	0.403874
Saps2	-0.57	0.07	0.51	-0.53	0.24	0.26					Wdr77	0.63	0.14	0.425411	2.20153	0.00123914	0.100897
Scara3	-0.23	0.23	0.52	-0.55	0.57	0.18					Ylpm1	0.51	0.12	-0.0894307	0.425132	0.221574	-0.0826519
Scnm1	-0.29	0.07	0.2	-0.44	0.01	0.2					Ypel3	0.27	0.4	0.399399	-0.406177	0.0271632	0.333807
Scyl1	0.08	0.09	0.21	-0.25	0.15	0.24					Zbtb45	-0.27	-0.17	0.196714	-0.413646	-0.0645409	0.0487127
Sec23b	-0.48	0.02	0.22	-0.52	-0.12	-0.13					Zfp148	0.27	0.33	0.504872	-0.409741	0.409572	0.393629
Sepn1	-0.11	0.34	0.26	-0.09	0.39	0.32					Zfp191	-0.08	-0.24	-0.249678	0.17133	-0.0196398	-0.0696157
Shf	-0.14	-0.03	0.07	-0.55	-0.11	-0.09					Zfp593	-0.44	-0.36	-0.119719	-0.634478	-0.408711	-0.365125
Slc22a8	-0.15	-0.3	-0.58	0.27	-0.66	-0.39					Zfp777	-0.16	0.27	0.349713	-0.279786	0.100751	0.0224457
Slc25a17	0.4	-0.02	-0.54	0.61	-0.23	-0.01					Zmiz2	-0.26	-0.2	0.0406733	-0.818393	-0.229207	-0.220592
Srpk2	0.18	-0.21	-0.26	0.36	0.07	-0.31					Zwint	-0.4	-0.23	-0.457364	1.6303	-0.103999	-0.241591
Stk19	-0.57	-0.32	-0.09	-0.71	-0.11	-0.34					GMCSF	69	53	51	101	47	44
Tbc1d13	-0.01	0.17	0.22	-0.37	0.12	0.04					IFNg	78	67	60	132	80	77
Thap4	0.15	0.23	0.34	-0.21	0.13	0.35					IL1a	147	103	63	211	76	64
Tmem2	-0.04	0.05	0.11	-0.44	0.06	0.24					IL1b	153	59	49	198	76	62
Tmod4	0.03	0.07	0.37	-0.55	0.25	0.28					IL6	188	55	63	189	92	90
Tnk2	0.05	0.21	0.1	-0.47	0.17	0.23					MCP1	100	86	64	121	88	76
Tpt1	0.04	0.13	0.4	-0.36	0.18	0.55					TNF-α	166	83	84	273	94	92
Trappc1	-0.09	0.14	0.37	-0.13	0.26	0.21					IL12P70	141	67	77	187	98	99
Trip10	-0.55	0.03	-0.17	-0.54	-0.02	0.01
Tshz2	-0.1	0.38	0.43	-0.14	0.3	0.23
Ube2cbp	0.19	0.29	0.44	-0.59	0.35	0.17
Ubl5	0.3	0.32	0.6	-0.63	0.17	0.45
XM_986273	0.02	0.32	0.17	-0.26	0.24	0.34
XR_002857	0.08	0.2	0.36	-0.46	0.06	0.29
Zfp653	-0.28	0.13	-0.04	-0.68	0.31	0.01
Zfp655	0.08	-0.44	-0.58	0.41	-0.36	-0.22
GMCSF	69	53	51	101	47	44
IFNg	78	67	60	132	80	77
IL1a	147	103	63	211	76	64
IL1b	153	59	49	198	76	62
IL6	188	55	63	189	92	90
MCP1	100	86	64	121	88	76
TNF-α	166	83	84	273	94	92
IL12P70	141	67	77	187	98	99

## Sheet: Anti-inflammatory Cytokine
		Skeletal										Adipose Tissue
Gene symbol	HFHSD(week 3)	kal-20(week 3)	kal-75(week 3)	HFHSD(week 6)	kal-20(week 6)	kal-75(week 6)				Gene symbol	HFHSD(week 3)	kal-20(week 3)	kal-75(week 3)	HFHSD(week 6)	kal-20(week 6)	kal-75(week 6)
1110034B05Rik	0.46	-0.28	-0.37	0.43	-0.3	-0.41				D19Ertd652e	0.96	0.19	-0.20671	0.626288	-0.466211	-0.227852
1500041N16Rik	-0.28	-0.2	-0.07	-0.6	-0.01	-0.03				Defb36	-0.06	0.32	0.300136
1700001E04Rik	-0.55	-0.49	-1.4	0.52	-1.87	-1.64				Mllt6	-1.94	-0.46	-0.327509	-1.66319	-0.00836372	-0.0107368
1700113O17Rik	-0.06	-0.24	-0.46	0.35	-0.56	-0.48				Spdya	2.83	-0.02	0.117226
1810007M14Rik	0.53	0.29	0.26	0.59	0.26	0.17				Zfyve21	-0.19	0.12	0.104622
2310065K24Rik	-0.5	0.04	0.06	-0.59	0.09	0.24				1110038F14Rik	-0.54	-0.13	3.24e-05
5430407P10Rik	0.38	-0.12	-0.16	0.36	-0.38	-0.67				1600025M17Rik	0.18	0.43	0.47387
6530418L21Rik	-0.46	-0.12	-0.13	-0.65	0.57	0.08				1700015F17Rik	-0.09	0.09	0.163202
Abhd11	-0.14	-0.01	0.03	-0.12	0.33	0.2				1700019N12Rik	1.87	-0.14	0.083806
Acox1	0.58	0.13	0.17	0.49	-0.3	0.16				2810021B07Rik	-0.66	0.12	0.277942
Actn4	0.16	0.02	0.06	0.15	-0.09	-0.25				2810403D21Rik	-0.19	0.15	0.210433
Actr1a	-0.06	0.03	-0.1	-0.31	0.27	0.16				2810422J05Rik	-0.23	0.2	0.428194
Adpgk	0.18	0.32	0.47	0.2	0.43	0.6				4930452B06Rik	-0.65	0.18	0.331288
Ahnak2	0.26	-0.2	-0.27	0.29	-0.2	-0.25				4931429I11Rik	-0.08	-2.22	-2.70569
AI413782	-0.14	0.01	0.05	-0.23	0.04	0.24				9130401M01Rik	-0.64	-0.01	0.205544
AK009937	-0.1	-0.09	0.03	-0.18	0.27	0.3				A230065H16Rik	0.26	-1.48	-1.15255
Akt1	-0.63	-0.29	-0.27	-0.41	0.18	0.14				A530040E14Rik	-2.31	-3.41	-3.30863
Anapc2	-0.71	-0.2	-0.13	-0.33	0.2	-0.03				Alkbh6	-0.28	0.14	0.293921
Angpt2	0.12	-0.13	-0.21	0.23	-0.58	-0.71				Ankrd46	-0.15	0.16	0.314939
Ankib1	0.38	0.06	0.44	0.57	-0.14	-0.22				Ankrd5	2.58	1.38	1.49148
Ap1m1	-0.1	0.11	-0.07	-0.2	0.35	0.21				Appbp2	-0.43	0.01	-0.066809
Apeh	-0.15	-0.16	-0.1	-0.21	-0.02	-0.08				Arl5b	2.13	-0.01	-0.797945
Ard1a	-0.37	-0.06	-0.18	-0.51	-0.04	0.23				Atrnl1	1.79	0.65	0.336443
Arid1a	-0.14	-0.1	-0.04	-0.09	0.08	0.04				B930046C15Rik	1.82	0.56	0.267181
Aspg	-0.66	-1.56	-1.76	-0.25	-1.86	-2.78				BC050254	0.34	0.03	0.014154
Atxn10	0.36	0.13	0.12	0.35	-0.12	-0.02				BC094916	-2.62	-3.99	-4.31153
Banf1	-0.09	0.14	0.01	-0.19	0.09	0.15				Bfar	-0.48	0.08	0.291089
BC019943	-0.72	-0.04	-0.09	-0.68	0.53	0.33				C77370	-1.11	-0.66	-0.484193
Bmf	0.59	0.54	-0.14	1.66	-0.24	-0.52				Ccbe1	0.91	0.19	0.017701
Brd1	-0.1	-0.26	-0.19	-0.07	-0.35	-0.27				Ccdc123	-0.44	0.15	0.282386
Brpf1	-0.18	-0.17	-0.13	-0.23	0.12	0.12				Ccdc61	-0.4	0.08	0.0423805
Btbd2	-0.31	0.09	-0.07	-0.24	0.23	0.07				Ccdc75	-0.53	0.07	0.11267
Btg3	-0.34	-0.22	-0.23	-0.25	-0.08	-0.16				Ccs	-0.54	0.09	0.11012
Casd1	0.18	0.09	0.16	0.24	-0.1	-0.02				Cd72	-2.87	-4.12	-4.73451
Cbx1	0.28	0.01	0.27	0.35	-0.38	-0.5				Chka	2.22	-0.76	-1.46864
Ccdc94	-0.36	-0.31	-0.09	-0.56	0.15	-0.15				Chst10	-2.43	-2.88	-3.09178
Cd80	-0.01	0.09	0.01	-0.36	0.37	0.31				Clic4	3.49	1.83	1.09037
Cd99l2	-0.38	-0.04	0.11	-0.39	0.17	0.16				Cmah	0.22	-2.21	-3.21269
Cdkal1	-0.22	0.14	0.19	0.03	0.4	0.23				Cog7	-0.25	0.43	0.30622
Cdkn2aip	0.55	0.45	0.53	0.58	0.28	0.39				Col9a3	0.35	-0.19	-0.363467
Clk1	0.37	0.17	0.31	0.58	-0.22	-0.08				Cox18	-0.07	0.21	0.343455
Clk4	0.13	0.06	0.19	0.5	-0.22	-0.36				Crabp1	0.49	0.04	-0.0867182
Cnot8	-0.67	-0.24	-0.29	-0.68	0.27	-0.17				Creb1	1.42	-0.39	-0.431899
Cpsf3l	-0.19	0.03	-0.05	-0.17	0.25	0.05				Crsp3	-0.4	-0.04	0.118258
Crhr1	-0.25	-0.29	-0.47	0.07	-0.51	-0.71				Crtc1	-0.36	0.11	0.241858
Ctdsp2	-0.22	0.24	0.37	-0.38	0.56	0.28				Ctps	-0.63	-0.2	-0.158772
Cxcl12	-0.37	-0.41	-0.35	-0.88	0.33	0.73				D14Ertd436e	-0.26	0.23	0.369601
Cyb561d1	-0.02	0.17	0.21	-0.08	0.25	0.34				D8Ertd738e	-0.28	0.15	0.24494
Dcaf4	0.01	0.3	0.21	-0.07	0.22	0.41				Dctn6	-0.07	0.43	0.374723
Dclre1a	-0.24	-0.14	-0.12	-0.39	0.02	0.14				Ddx19b	-0.5	0.39	0.455426
Ddef2	0.16	0.16	0.19	0.51	-0.34	-0.3				Defb19	0.24	-0.27	-0.285098
Ddit3	-0.29	-0.18	-0.17	-0.36	0.27	0.41				Dhx34	-0.43	-0.16	-0.0561746
Ddr2	-0.44	-0.12	0.01	-0.22	0.36	0.18				Dpp4	0.75	-2.79	-3.62746
Deaf1	-0.4	-0.09	-0.07	-0.31	0.21	-0.1				Dusp7	-0.03	0.23	0.181678
Defb25	-0.12	0.02	0.2	-0.26	0.12	0.32				Egfr	3.1	-0.31	-0.307251
Diablo	-0.1	0.08	0.02	-0.23	0.16	0.16				Ehd2	2.18	0.55	0.812578
Dusp18	-0.24	-0.44	-0.31	0.39	-2.35	-1.48				Epb4.1l4b	-0.05	-0.32	-0.37812
Dysf	-0.19	-0.2	-0.14	-0.6	0.18	0.13				Ets1	-1.95	-2.31	-2.32604
E4f1	0.08	0.18	0.14	-0.15	0.29	0.27				Fam113a	0.14	-0.44	-0.351093
Efcab4b	-0.15	-0.15	-0.25	-0.11	-0.27	-0.31				Fam125a	-0.6	-0.09	-0.199879
Efs	-0.38	0.07	0.13	-0.57	0.38	0.1				Fance	-0.43	0.06	0.0635414
EG435337	0.19	-0.04	-0.29	0.28	-0.15	-0.4				Fanci	0.58	-2.52	-2.73962
ENSMUST00000071458	0.07	0.19	0.43	0.01	0.42	0.71				Fermt3	-1.89	-2.82	-3.29468
Fap	-0.12	0.22	0.43	0.17	0.63	0.58				Fhl4	0.58	0.17	0.0331558
Fbxl6	-0.16	0.06	0.11	-0.51	0.23	0.1				Flnc	0.18	1.73	1.82983
Fem1b	0.21	-0.09	0.18	0.36	-0.19	-0.23				Galnt6	-2.96	-4.21	-4.06924
Foxr1	-0.29	-0.39	-0.09	-0.67	0.67	0.59				Gclc	0.75	0.32	0.175439
Gm101	-0.13	-0.05	-0.06	-0.19	-0.01	0.02				Gfi1	-2.42	-3.39	-3.28722
Gm12712	0.03	0.24	0.22	-0.02	0.23	0.21				Glyctk	-0.09	0.19	0.197484
Gm14338	0.12	0.08	0.17	0.3	-0.18	-0.12				Gm2531	-0.08	0.22	0.186295
Gm2386	-0.11	-0.14	0.03	-0.42	0.22	0.17				Gm3203	-0.46	-0.04	0.174064
Gm4428	-0.22	-0.27	-0.1	-0.43	0.21	0.49				Gm3565	-0.38	0.19	0.355223
Gm5626	-0.02	0.05	0.21	-0.06	0.22	0.19				Gm3829	-0.36	0.12	0.293136
Gm5978	0.04	0.01	0.13	-0.09	0.36	0.54				Gm3879	-0.46	0.05	0.214779
Gm5987	-0.17	-0.18	0.02	-0.19	0.32	0.2				Gm5855	0.55	0.19	0.110641
Gm6365	-0.21	-0.17	-0.11	-0.45	0.14	-0.05				Gm6112	-0.22	0.08	0.171087
Gnptab	-0.39	-0.16	0.22	-0.62	0.29	0.1				Gm7422	-0.32	0.15	0.233698
Gsg1	0.27	0.09	-0.14	0.32	-0.44	-0.08				Gm7623	-0.26	0.06	0.182135
Gstt3	0.04	0.16	0.17	-0.01	0.2	0.38				Gm7688	0.41	0.12	-0.022707
Gtf2h4	-0.11	0.04	-0.04	-0.09	0.38	0.24				Gm7768	-0.46	0.21	0.3292
Gtf3c5	-0.26	-0.18	-0.14	-0.49	0.24	-0.04				Gm7789	-0.2	-0.03	-0.0090386
Gucy2c	-0.14	-0.29	-0.51	-0.15	-0.63	-0.5				Gm7822	-0.35	-0.09	0.032502
Helb	-0.1	0.08	0.35	-0.07	0.32	0.57				Gm8288	-0.33	0.04	0.23074
Hfe	-0.06	0.19	0.14	-0.03	0.4	0.27				Gm8390	-0.21	0.08	0.115127
Hmox2	-0.06	0.11	0.11	0.01	0.21	0.1				Gm9698	0.59	0.22	0.122168
Hn1	-0.21	0.04	0.31	-0.09	0.63	0.35				Gmcl1	-0.27	-0.04	-0.0803626
Hnrnph3	0.13	-0.04	-0.13	0.45	-0.31	-0.16				Gmps	-0.42	-0.28	-0.253475
Hspbp1	-0.23	-0.26	0.07	-0.67	0.2	0.08				Gnas	1.56	0.02	-0.269867
Htra3	-0.04	0.3	0.29	0.14	0.34	0.55				Gpr171	-2.56	-5.02	-4.70136
Josd2	-0.13	-0.18	0.01	-0.5	0.33	0.1				Gprk2l	0.41	0.13	0.0217473
Kars	-0.3	0.07	-0.07	-0.32	0.05	0.05				Gtf2h1	0.18	0.35	0.375705
Kat2b	0.22	0.18	0.32	0.52	-0.4	-0.3				H28	-0.48	-0.58	-0.58114
Kdelr2	-0.42	-0.08	-0.27	-0.31	0.3	0.22				H2afv	-1.15	-0.32	-0.259613
Kdm5b	0.03	-0.08	-0.17	-0.04	-0.28	-0.42				Hdac9	1.33	-0.11	-0.288985
Kdsr	0.52	0.15	0.3	0.59	-0.21	-0.12				Hmha1	-2.06	-2.85	-2.98505
Leprot	-0.32	-0.16	-0.11	-0.18	0.21	0.04				Hspa4l	-0.28	0.37	0.449831
Lmod3	-0.11	-0.12	-0.01	-0.24	0.3	0.1				Idua	0.31	-0.34	-0.380198
LOC100044781	0.3	0.04	-0.06	0.47	-0.32	-0.2				Il21r	-2.93	-3.62	-3.76942
LOC630930	-0.24	0.09	-0.08	-0.13	0.13	0.14				Ints7	-0.22	0.13	0.0644841
LOC670811	0.03	0.06	0.36	-0.23	0.46	0.46				Kctd3	-0.62	0.47	0.290739
LOC676542	-0.24	0.08	0.07	-0.13	0.23	0.16				Klhl17	-0.17	0.17	0.259492
LOC676812	0.07	0.06	0.02	0.1	-0.14	-0.14				Letm2	-0.03	0.69	0.586705
Mars2	-0.24	-0.28	-0.16	-0.31	-0.05	0.05				Lin37	-0.05	0.25	0.304032
Mbd1	0.27	-0.11	0.01	0.23	-0.16	-0.41				LOC100046338	-0.41	-0.07	0.0589663
Mel13	-0.05	0.11	0.08	-0.15	0.32	0.2				LOC100047965	-0.1	-0.27	-0.336398
Mfap3	-0.17	-0.04	-0.03	-0.06	0.08	0.2				LOC100048243	0.08	-0.16	-0.121726
Mphosph6	-0.23	-0.19	-0.16	-0.24	0.07	0.03				LOC100048343	-0.51	-0.02	0.235472
Mrpl17	-0.12	0.44	0.42	-0.29	0.37	0.58				LOC632209	0.28	-0.81	-0.942177
Mrpl2	-0.07	0.08	0.04	-0.11	0.32	0.25				LOC633406	-0.25	0.08	0.194375
Mrpl41	-0.16	-0.12	0.28	-0.54	0.28	0.49				LOC674543	-0.29	0.05	0.00115712
Mrps18a	0.09	0.19	0.33	0.05	0.37	0.49				LOC674930	0.34	0.08	-0.033131
Mrps26	-0.22	-0.06	0.18	-0.11	0.36	0.18				Ly9	-2.24	-3.06	-2.99338
Myo1b	0.03	-0.1	-0.52	0.25	-0.63	-0.35				Lztr1	-0.15	0.25	0.388465
Myst2	-0.12	-0.03	-0.07	-0.19	0.01	0.06				Mad2l1	-1.88	-2.11	-2.17544
Nfe2l3	-0.17	-0.48	-0.36	-0.04	-0.56	-0.56				Mak10	-0.38	0.02	0.0496503
Nras	-0.15	-0.05	0.42	-0.23	0.39	0.36				Map3k7ip1	-0.83	-0.12	0.249203
Nutf2	-0.24	-0.4	-0.18	-0.72	0.24	0.29				Mett10d	-0.31	-0.13	-0.0811167
Otud4	0.14	0.11	-0.2	0.2	-0.44	-0.28				Morc2a	-0.23	-0.05	-0.0885164
Pabpc4l	-0.21	-0.32	0.1	-0.33	0.54	0.4				Mpa2l	0.74	0.15	0.0585443
Phf2	0.04	0.04	-0.06	0.11	-0.11	-0.05				Mrpl24	-0.39	-0.06	0.00143846
Phf8	0.44	0.01	0.18	0.29	-0.34	-0.44				Mrps2	0.45	0.15	0.188744
Pin1l	0.04	0.15	0.14	-0.05	0.26	0.19				Ms4a4d	0.03	-2.68	-2.36558
Pkd1	-0.2	-0.17	0.05	-0.29	0.04	0.04				Mterfd1	0.11	0.13	0.131784
Pkd2	-2.98	-0.15	-2	-3.51	0.1	-0.32				Myb	0.39	-3.17	-3.71568
Popdc2	-0.06	0.09	0.38	-0.28	0.74	0.38				Myo1f	-0.78	-1.99	-2.31189
Porcn	-0.22	0.01	-0.01	-0.31	0.12	0.01				Napsa	-2.39	-4.16	-4.24077
Ppapdc1b	0.15	0.13	0.06	0.19	-0.05	0.05				Nova2	0.89	0.48	0.343594
Ppp1ca	-0.18	0.08	-0.01	-0.32	0.43	0.16				Npas3	0.71	0.05	0.0939191
Ppp2r5b	-0.22	-0.07	-0.05	-0.23	0.14	0.03				Npr3	2.77	1.99	1.69674
Ppt1	0.09	-0.06	-0.22	0.26	-0.27	-0.48				Nrxn2	0.11	-0.29	-0.242961
Prl2c3	-0.69	-0.2	-0.03	-0.17	0.52	0.36				Olfml3	0.26	-0.29	-0.277582
Ptma	0.18	0.05	0.21	0.45	-0.29	-0.24				Olfr1196	0.74	-0.14	0.029648
Ptprr	0.49	-0.43	-0.18	0.47	-0.32	-0.39				Olfr223	0.65	-0.01	-0.0112111
Qtrt1	-0.39	0.03	-0.2	-0.29	0.27	0.19				Olfr920	-0.63	-1.11	-1.31195
Rab11a	0.44	0.25	0.34	0.68	-0.03	-0.25				Optc	1.22	0.48	0.366112
Rab5c	-0.23	-0.1	0.01	-0.3	0.39	0.06				Pbx2	-0.21	0.19	0.159773
Rbak	0.29	0.41	0.5	0.1	0.66	0.45				Pcnp	-0.34	0.09	0.193081
Rbm10	0.03	0.1	0.06	0.04	0.19	0.16				Peg3	3.63	2.31	2.15142
Rbm15b	-0.08	0.07	0.03	-0.1	0.17	0.04				Phkg2	-0.47	-0.21	-0.136543
Rbm34	-0.25	-0.08	0.08	-0.3	0.13	0.04				Pik3ap1	0.57	-2.01	-2.05536
Rec8	-0.2	-0.27	-0.34	-0.23	-0.76	-0.52				Pik3r5	0.14	-2.22	-3.45196
Rgl2	-0.28	-0.03	-0.13	-0.32	0.15	0.17				Pld4	-1.12	-2.21	-2.33604
Rnasen	0.12	-0.17	-0.4	-0.06	-0.33	-0.45				Pvr	1.45	0.3	-0.297668
Rnf13	0.31	-0.16	-0.25	0.17	-0.31	-0.27				Rap1gap	1.19	0.02	0.219295
Rpn1	-0.03	0.1	0.27	-0.3	0.26	0.23				Rasgrp4	2.5	0.61	0.00825653
Rras	-0.35	-0.15	-0.05	-0.2	0.3	0.11				Rassf4	0.46	-0.27	-0.463743
Rxrg	0.11	0.08	0.22	-0.04	0.79	0.62				Ribc1	0.71	0.58	0.518178
Scamp2	-0.24	0.03	0.37	-0.36	0.52	0.22				Rnf24	1.99	2.54	2.46973
Scap	0.06	0.04	-0.1	0.01	-0.15	-0.16				RP23-303F24.3	-0.07	0.56	0.487545
Sdc3	0.48	-0.2	-0.61	0.36	-0.45	-0.39				Ryr3	-0.08	0.56	0.432076
Sepn1	-0.11	0.34	0.26	-0.09	0.39	0.32				Sbsn	1.79	-0.03	0.197594
Sh2b1	-0.22	-0.01	-0.14	-0.4	0.28	0.02				Sdccag8	0.3	-0.13	-0.143083
Sip1	0.02	0.04	0.26	-0.18	0.4	0.58				Shfm1	-0.2	0.1	0.235625
Six5	-0.14	0.11	-0.13	-0.57	0.19	0.38				Shprh	2.32	0.14	-0.711031
Smek1	0.29	-0.32	-0.18	0.33	-0.51	-0.29				Sla	-2.14	-3.4	-3.81427
Ssna1	-0.02	0.09	0.16	-0.26	0.46	0.17				Slc15a2	2.63	-0.1	-0.0405639
Tada3l	-0.7	0.19	-0.05	-0.45	0.52	0.16				Slc35c2	-0.34	-0.01	0.0972927
Tcf20	0.19	-0.39	-0.42	-0.02	-0.55	-0.89				Slc5a3	3.63	1.57	1.26353
Telo2	-0.25	-0.21	-0.26	-0.53	0.07	-0.03				Slc7a6	-1.12	-0.15	0.291861
Terf2	-0.51	-0.27	-0.05	-0.43	0.03	0.31				Snrpb2	-1.2	-0.13	0.207325
Tmem199	-0.02	0.06	0.18	-0.07	0.22	0.2				Soat1	1.17	-0.74	-0.761845
Tnxb	-0.37	-0.07	0.03	-0.25	0.47	0.14				Stat5a	-0.16	0.31	0.435856
Tom1l2	-0.39	-0.07	0.3	-0.44	0.55	0.25				Suz12	0.16	-0.1	-0.131671
Trim11	-0.52	-0.3	-0.28	-0.49	0.04	-0.2				Sympk	-0.51	0.01	0.234388
Trip10	-0.55	0.03	-0.17	-0.54	-0.02	0.01				Tbcc	-0.3	0.18	0.217119
Tsku	-0.16	-0.31	-0.47	-0.02	-0.68	-0.69				Tbrg4	-0.55	-0.08	-0.169044
Tufm	-0.1	-0.05	-0.03	-0.29	0.13	0.21				Tcf7	-3.73	-4.04	-4.03358
Uhrf2	0.23	-0.04	0.07	0.48	-0.25	-0.08				Telo2	-0.58	0.08	0.187192
Uqcrc1	-0.37	-0.27	-0.22	-0.27	0.2	0.34				Tmem114	1.48	0.47	0.418796
Uspl1	-0.1	-0.04	-0.05	-0.17	0.09	0.06				Tmem127	1.72	-0.04	0.288671
Vps33a	-0.25	-0.27	-0.23	-0.42	0.01	-0.12				Ttc9	-0.52	0.02	-0.04352
XR_003328	-0.24	0.09	0.11	-0.16	0.51	0.39				Ttll12	-0.09	0.19	0.184317
Xrcc1	-0.2	0.1	0.01	-0.11	0.17	0.05				Ttll13	1.29	1.53	1.53051
Ybx1	0.17	0.15	0.33	0.05	0.37	0.42				Tuba4a	-1.37	0.09	0.688767
Zbtb3	-0.48	-0.18	-0.32	-0.37	0.3	0.06				Ube2s	-0.55	-0.01	0.18877
Zbtb5	-0.03	-0.08	0.18	-0.08	0.36	0.38				Ulk3	-0.46	0.01	-0.0494019
Zfp646	-0.33	-0.29	-0.27	-0.49	0.08	-0.04				Utp11l	-0.53	-0.1	0.00161489
Zfp654	0.61	0.19	-0.37	0.28	-0.43	-0.43				Utp14a	0.6	-0.26	-0.282345
Zfp706	-0.25	-0.08	0.09	-0.37	0.28	0.48				Vav1	-1.96	-3.26	-3.82805
Zfp870	-0.22	-0.05	0.03	-0.03	0.25	0.38				Wbp1	-0.26	0.15	0.278304
Zfyve27	-0.4	-0.12	-0.22	-0.31	-0.11	0.03				Wdr6	-0.35	-0.23	-0.25391
Zxdb	0.24	-0.2	0.16	0.3	-0.4	-0.24				Wee1	1.91	2.34	2.45577
IL4	67	47	51	53	51	59				Xrcc1	-0.69	-0.24	-0.204133
IL10	49	67	77	47	88	90				Zap70	-2.81	-3.57	-3.71326
IL13	55	67	66	46	87	88				Zfp609	2.72	2.35	2.38634
										Zfyve19	-0.59	-0.06	0.120494
										IL4	67	47	51	53	51	59
										IL10	49	67	77	47	88	90
										IL13	55	67	66	46	87	88
