# Supplementary material for: Molecular signatures for obesity and associated disorders identified through partial least square regression models
Source: BMC Syst Biol. 2014 Aug 30;8:104. doi: 10.1186/s12918-014-0104-4 (PMC4363939; doi:10.1186/s12918-014-0104-4)
Supplement: Additional file 4: — Biological process/pathways. [file s12918-014-0104-4-S4.xls]

## Sheet: Adipose_Anti_Cytokine
	Homo sapiens (REF)	adipo_anti.txt
Biological Process	#	#	expected	+/-	P value
cellular defense response	264	6	1.79	+	0.00958
cell-cell signaling	862	1	5.84	-	0.0181
JNK cascade	98	3	0.66	+	0.0296
establishment or maintenance of chromatin architecture	235	4	1.59	+	0.0768
protein amino acid phosphorylation	658	8	4.46	+	0.08
reproduction	368	0	2.5	-	0.0806
protein complex assembly	73	2	0.49	+	0.0884
regulation of nucleobase, nucleoside, nucleotide and nucleic acid metabolic process	14	1	0.09	+	0.0906
negative regulation of apoptosis	157	3	1.06	+	0.0918
proteolysis	987	3	6.69	-	0.0936
gamete generation	335	0	2.27	-	0.101
organelle organization	261	4	1.77	+	0.103
regulation of carbohydrate metabolic process	17	1	0.12	+	0.109
mesoderm development	754	2	5.11	-	0.111
termination of RNA polymerase II transcription	19	1	0.13	+	0.121
sulfur metabolic process	94	2	0.64	+	0.134
response to stimulus	1115	11	7.56	+	0.137
purine base metabolic process	100	2	0.68	+	0.148
hemopoiesis	101	2	0.68	+	0.15
exocytosis	277	0	1.88	-	0.151
metabolic process	7511	57	50.93	+	0.161
system development	1206	5	8.18	-	0.167
protein amino acid acetylation	27	1	0.18	+	0.167
cytokine-mediated signaling pathway	261	0	1.77	-	0.168
visual perception	260	0	1.76	-	0.17
protein modification process	1177	11	7.98	+	0.176
synaptic transmission	462	1	3.13	-	0.177
primary metabolic process	7131	54	48.35	+	0.177
induction of apoptosis	247	0	1.67	-	0.185
cell-cell adhesion	442	1	3	-	0.196
polysaccharide metabolic process	225	3	1.53	+	0.197
vesicle-mediated transport	801	3	5.43	-	0.204
B cell mediated immunity	125	2	0.85	+	0.208
chromosome segregation	128	2	0.87	+	0.216
immune response	475	5	3.22	+	0.221
transmembrane receptor protein tyrosine kinase signaling pathway	242	3	1.64	+	0.227
cellular component organization	989	9	6.71	+	0.229
pattern specification process	207	0	1.4	-	0.244
immune system process	1677	14	11.37	+	0.247
protein transport	1254	6	8.5	-	0.247
intracellular protein transport	1254	6	8.5	-	0.247
fatty acid metabolic process	204	0	1.38	-	0.249
transmembrane receptor protein serine/threonine kinase signaling pathway	44	1	0.3	+	0.258
nervous system development	738	3	5	-	0.259
sensory perception	384	1	2.6	-	0.264
cyclic nucleotide metabolic process	46	1	0.31	+	0.268
amino acid transport	48	1	0.33	+	0.278
spermatogenesis	187	0	1.27	-	0.28
MAPKKK cascade	272	3	1.84	+	0.281
calcium-mediated signaling	158	2	1.07	+	0.291
skeletal system development	181	0	1.23	-	0.291
oxygen and reactive oxygen species metabolic process	51	1	0.35	+	0.293
muscle organ development	180	0	1.22	-	0.293
cell adhesion	864	4	5.86	-	0.299
nucleobase, nucleoside, nucleotide and nucleic acid metabolic process	3297	25	22.35	+	0.303
endocytosis	353	1	2.39	-	0.307
angiogenesis	172	0	1.17	-	0.31
pyrimidine base metabolic process	55	1	0.37	+	0.312
nucleobase, nucleoside, nucleotide and nucleic acid transport	55	1	0.37	+	0.312
cellular process	5326	39	36.11	+	0.317
carbohydrate metabolic process	687	6	4.66	+	0.323
developmental process	2093	12	14.19	-	0.328
cation transport	506	2	3.43	-	0.33
ectoderm development	827	4	5.61	-	0.336
blood coagulation	158	0	1.07	-	0.341
response to external stimulus	158	0	1.07	-	0.341
DNA replication	155	0	1.05	-	0.348
cellular amino acid biosynthetic process	64	1	0.43	+	0.352
segment specification	149	0	1.01	-	0.363
synaptic vesicle exocytosis	146	0	0.99	-	0.37
DNA repair	192	2	1.3	+	0.374
system process	1410	8	9.56	-	0.377
regulation of transcription from RNA polymerase II promoter	1563	9	10.6	-	0.378
ion transport	628	3	4.26	-	0.381
phosphate metabolic process	140	0	0.95	-	0.386
protein folding	197	2	1.34	+	0.386
glycolysis	72	1	0.49	+	0.387
muscle contraction	301	1	2.04	-	0.393
rRNA metabolic process	77	1	0.52	+	0.407
DNA recombination	77	1	0.52	+	0.407
phospholipid metabolic process	206	2	1.4	+	0.408
receptor-mediated endocytosis	131	0	0.89	-	0.41
cell motion	448	2	3.04	-	0.412
vitamin transport	79	1	0.54	+	0.415
generation of precursor metabolites and energy	285	1	1.93	-	0.423
cell surface receptor linked signal transduction	1628	12	11.04	+	0.425
response to toxin	83	1	0.56	+	0.431
nuclear mRNA splicing, via spliceosome	218	2	1.48	+	0.436
transcription initiation from RNA polymerase II promoter	85	1	0.58	+	0.439
glycogen metabolic process	85	1	0.58	+	0.439
protein metabolic process	2803	20	19	+	0.44
JAK-STAT cascade	89	1	0.6	+	0.454
transport	2369	15	16.06	-	0.454
anion transport	90	1	0.61	+	0.458
response to interferon-gamma	91	1	0.62	+	0.461
respiratory electron transport chain	262	1	1.78	-	0.468
cholesterol metabolic process	93	1	0.63	+	0.468
neurological system process	1155	7	7.83	-	0.473
cell cycle	1152	7	7.81	-	0.476
transcription from RNA polymerase II promoter	1987	14	13.47	+	0.481
transcription	1993	14	13.51	+	0.486
heart development	105	0	0.71	-	0.49
G-protein coupled receptor protein signaling pathway	680	5	4.61	+	0.491
extracellular transport	104	0	0.71	-	0.493
mitosis	390	3	2.64	+	0.494
cell communication	3631	24	24.62	-	0.499
cytokinesis	102	0	0.69	-	0.5
lipid metabolic process	836	6	5.67	+	0.502
natural killer cell activation	103	1	0.7	+	0.503
apoptosis	681	4	4.62	-	0.508
nuclear transport	98	0	0.66	-	0.514
signal transduction	3451	23	23.4	-	0.519
blood circulation	96	0	0.65	-	0.521
neurotransmitter secretion	233	1	1.58	-	0.53
DNA metabolic process	373	2	2.53	-	0.535
coenzyme metabolic process	92	0	0.62	-	0.535
response to stress	265	2	1.8	+	0.538
intracellular signaling cascade	1017	7	6.9	+	0.538
cellular amino acid metabolic process	266	2	1.8	+	0.54
cellular amino acid and derivative metabolic process	266	2	1.8	+	0.54
meiosis	89	0	0.6	-	0.546
homeostatic process	87	0	0.59	-	0.554
cellular component morphogenesis	734	5	4.98	+	0.559
anatomical structure morphogenesis	734	5	4.98	+	0.559
I-kappaB kinase/NF-kappaB cascade	84	0	0.57	-	0.565
cell-matrix adhesion	84	0	0.57	-	0.565
nerve-nerve synaptic transmission	84	0	0.57	-	0.565
RNA metabolic process	494	3	3.35	-	0.568
translation	354	2	2.4	-	0.569
anterior/posterior axis specification	79	0	0.54	-	0.585
oxidative phosphorylation	76	0	0.52	-	0.597
female gamete generation	76	0	0.52	-	0.597
protein amino acid glycosylation	200	1	1.36	-	0.606
complement activation	73	0	0.49	-	0.609
antigen processing and presentation	72	0	0.49	-	0.613
steroid metabolic process	197	1	1.34	-	0.614
protein targeting	144	1	0.98	+	0.625
RNA catabolic process	68	0	0.46	-	0.63
fertilization	68	0	0.46	-	0.63
cellular amino acid catabolic process	65	0	0.44	-	0.643
carbohydrate transport	64	0	0.43	-	0.648
mRNA processing	298	2	2.02	-	0.671
localization	56	0	0.38	-	0.684
tRNA metabolic process	56	0	0.38	-	0.684
macrophage activation	168	1	1.14	-	0.685
lipid transport	166	1	1.13	-	0.69
regulation of biological process	49	0	0.33	-	0.717
regulation of vasoconstriction	49	0	0.33	-	0.717
neuronal action potential propagation	48	0	0.33	-	0.722
embryonic development	151	1	1.02	-	0.727
monosaccharide metabolic process	151	1	1.02	-	0.727
general transcription from RNA polymerase II promoter	45	0	0.31	-	0.737
cellular calcium ion homeostasis	45	0	0.31	-	0.737
vitamin metabolic process	44	0	0.3	-	0.742
RNA elongation from RNA polymerase II promoter	43	0	0.29	-	0.747
defense response to bacterium	43	0	0.29	-	0.747
tRNA aminoacylation for protein translation	42	0	0.28	-	0.752
phagocytosis	41	0	0.28	-	0.757
sensory perception of sound	40	0	0.27	-	0.762
mRNA 3'-end processing	39	0	0.26	-	0.767
sensory perception of pain	37	0	0.25	-	0.778
dorsal/ventral axis specification	37	0	0.25	-	0.778
antigen processing and presentation of peptide or polysaccharide antigen via MHC class II	35	0	0.24	-	0.789
RNA localization	34	0	0.23	-	0.794
fatty acid biosynthetic process	34	0	0.23	-	0.794
cellular glucose homeostasis	33	0	0.22	-	0.799
mRNA polyadenylation	32	0	0.22	-	0.805
gluconeogenesis	30	0	0.2	-	0.816
mRNA transcription	29	0	0.2	-	0.821
mammary gland development	29	0	0.2	-	0.821
endoderm development	28	0	0.19	-	0.827
neuromuscular synaptic transmission	27	0	0.18	-	0.833
mitochondrion organization	26	0	0.18	-	0.838
tricarboxylic acid cycle	26	0	0.18	-	0.838
mitochondrial transport	26	0	0.18	-	0.838
fatty acid beta-oxidation	25	0	0.17	-	0.844
acyl-CoA metabolic process	24	0	0.16	-	0.85
porphyrin metabolic process	22	0	0.15	-	0.861
asymmetric protein localization	22	0	0.15	-	0.861
protein localization	22	0	0.15	-	0.861
vitamin biosynthetic process	21	0	0.14	-	0.867
protein amino acid lipidation	21	0	0.14	-	0.867
lysosomal transport	18	0	0.12	-	0.885
nitrogen compound metabolic process	18	0	0.12	-	0.885
sex determination	17	0	0.12	-	0.891
phosphate transport	16	0	0.11	-	0.897
gut mesoderm development	15	0	0.1	-	0.903
peroxisomal transport	14	0	0.09	-	0.909
sensory perception of chemical stimulus	12	0	0.08	-	0.922
protein amino acid methylation	10	0	0.07	-	0.934
protein amino acid ADP-ribosylation	10	0	0.07	-	0.934
DNA catabolic process	10	0	0.07	-	0.934
sensory perception of taste	10	0	0.07	-	0.934
regulation of liquid surface tension	9	0	0.06	-	0.941
pentose-phosphate shunt	8	0	0.05	-	0.947
response to pheromone	7	0	0.05	-	0.954
pinocytosis	7	0	0.05	-	0.954
transcription, RNA-dependent	6	0	0.04	-	0.96
nitric oxide biosynthetic process	6	0	0.04	-	0.96
regulation of amino acid metabolic process	6	0	0.04	-	0.96
ferredoxin metabolic process	6	0	0.04	-	0.96
unsaturated fatty acid biosynthetic process	6	0	0.04	-	0.96
nitric oxide mediated signal transduction	6	0	0.04	-	0.96
disaccharide metabolic process	5	0	0.03	-	0.967
polyphosphate catabolic process	4	0	0.03	-	0.973
mRNA capping	3	0	0.02	-	0.98
regulation of phosphate metabolic process	3	0	0.02	-	0.98
sensory perception of smell	2	0	0.01	-	0.987
nitrogen utilization	2	0	0.01	-	0.987
vitamin catabolic process	1	0	0.01	-	0.993
catabolic process	1	0	0.01	-	0.993
bile acid metabolic process	1	0	0.01	-	0.993

## Sheet: Adipose_Blood_Glucose
	Homo sapiens (REF)	adi_bg.txt
Biological Process	#	#	expected	+/-	P value
nucleobase, nucleoside, nucleotide and nucleic acid metabolic process	3297	37	18.71	+	1.89e-05
RNA metabolic process	494	12	2.8	+	2.64e-05
primary metabolic process	7131	59	40.47	+	0.000265
immune system process	1677	1	9.52	-	0.000548
metabolic process	7511	60	42.63	+	0.000634
rRNA metabolic process	77	4	0.44	+	0.00103
nuclear mRNA splicing, via spliceosome	218	6	1.24	+	0.0016
mRNA processing	298	7	1.69	+	0.00163
translation	354	7	2.01	+	0.00422
protein folding	197	5	1.12	+	0.00551
developmental process	2093	4	11.88	-	0.00605
response to stimulus	1115	1	6.33	-	0.0114
cellular component morphogenesis	734	0	4.17	-	0.0143
anatomical structure morphogenesis	734	0	4.17	-	0.0143
cell surface receptor linked signal transduction	1628	3	9.24	-	0.0148
ion transport	628	0	3.56	-	0.0267
pyrimidine base metabolic process	55	2	0.31	+	0.0395
tRNA metabolic process	56	2	0.32	+	0.0408
protein metabolic process	2803	23	15.91	+	0.0422
establishment or maintenance of chromatin architecture	235	4	1.33	+	0.0455
protein transport	1254	12	7.12	+	0.0528
intracellular protein transport	1254	12	7.12	+	0.0528
cation transport	506	0	2.87	-	0.0545
signal transduction	3451	13	19.59	-	0.06
DNA metabolic process	373	5	2.12	+	0.062
organelle organization	261	4	1.48	+	0.0621
cell communication	3631	14	20.61	-	0.0635
immune response	475	0	2.7	-	0.0653
DNA recombination	77	2	0.44	+	0.0714
transcription initiation from RNA polymerase II promoter	85	2	0.48	+	0.0846
vesicle-mediated transport	801	8	4.55	+	0.0861
spermatogenesis	187	3	1.06	+	0.091
carbohydrate metabolic process	687	1	3.9	-	0.0953
DNA repair	192	3	1.09	+	0.0966
G-protein coupled receptor protein signaling pathway	680	1	3.86	-	0.0985
porphyrin metabolic process	22	1	0.12	+	0.117
gamete generation	335	4	1.9	+	0.124
cell adhesion	864	2	4.9	-	0.127
cell-cell signaling	862	2	4.89	-	0.128
lipid metabolic process	836	2	4.74	-	0.142
ectoderm development	827	2	4.69	-	0.147
cellular process	5326	25	30.23	-	0.157
reproduction	368	4	2.09	+	0.158
chromosome segregation	128	2	0.73	+	0.165
receptor-mediated endocytosis	131	2	0.74	+	0.171
system development	1206	4	6.84	-	0.179
mitosis	390	4	2.21	+	0.182
mesoderm development	754	2	4.28	-	0.194
generation of precursor metabolites and energy	285	0	1.62	-	0.196
mRNA 3'-end processing	39	1	0.22	+	0.199
MAPKKK cascade	272	3	1.54	+	0.201
sensory perception of sound	40	1	0.23	+	0.203
nervous system development	738	2	4.19	-	0.206
tRNA aminoacylation for protein translation	42	1	0.24	+	0.212
RNA elongation from RNA polymerase II promoter	43	1	0.24	+	0.217
cellular amino acid metabolic process	266	0	1.51	-	0.219
cellular amino acid and derivative metabolic process	266	0	1.51	-	0.219
DNA replication	155	2	0.88	+	0.22
cellular defense response	264	0	1.5	-	0.221
respiratory electron transport chain	262	0	1.49	-	0.224
negative regulation of apoptosis	157	2	0.89	+	0.224
cytokine-mediated signaling pathway	261	0	1.48	-	0.225
visual perception	260	0	1.48	-	0.226
transcription from RNA polymerase II promoter	1987	14	11.28	+	0.236
transcription	1993	14	11.31	+	0.239
transmembrane receptor protein tyrosine kinase signaling pathway	242	0	1.37	-	0.251
apoptosis	681	2	3.86	-	0.254
cell-cell adhesion	442	1	2.51	-	0.282
system process	1410	6	8	-	0.304
pattern specification process	207	0	1.17	-	0.307
phospholipid metabolic process	206	0	1.17	-	0.309
RNA catabolic process	68	1	0.39	+	0.321
cell cycle	1152	8	6.54	+	0.331
cellular component organization	989	4	5.61	-	0.334
protein modification process	1177	5	6.68	-	0.336
protein complex assembly	73	1	0.41	+	0.34
neurological system process	1155	5	6.55	-	0.354
intracellular signaling cascade	1017	7	5.77	+	0.356
sensory perception	384	1	2.18	-	0.357
muscle organ development	180	0	1.02	-	0.358
angiogenesis	172	0	0.98	-	0.375
macrophage activation	168	0	0.95	-	0.384
blood coagulation	158	0	0.9	-	0.406
response to external stimulus	158	0	0.9	-	0.406
cholesterol metabolic process	93	1	0.53	+	0.411
embryonic development	151	0	0.86	-	0.423
monosaccharide metabolic process	151	0	0.86	-	0.423
nuclear transport	98	1	0.56	+	0.427
segment specification	149	0	0.85	-	0.428
purine base metabolic process	100	1	0.57	+	0.434
synaptic vesicle exocytosis	146	0	0.83	-	0.435
hemopoiesis	101	1	0.57	+	0.437
cytokinesis	102	1	0.58	+	0.44
phosphate metabolic process	140	0	0.79	-	0.451
exocytosis	277	2	1.57	+	0.467
cell motion	448	3	2.54	+	0.469
protein amino acid phosphorylation	658	3	3.73	-	0.484
muscle contraction	301	1	1.71	-	0.489
B cell mediated immunity	125	0	0.71	-	0.491
proteolysis	987	6	5.6	+	0.491
synaptic transmission	462	2	2.62	-	0.511
transport	2369	13	13.44	-	0.521
regulation of transcription from RNA polymerase II promoter	1563	9	8.87	+	0.532
heart development	105	0	0.6	-	0.55
extracellular transport	104	0	0.59	-	0.553
response to stress	265	1	1.5	-	0.555
natural killer cell activation	103	0	0.58	-	0.557
protein targeting	144	1	0.82	+	0.56
JNK cascade	98	0	0.56	-	0.573
blood circulation	96	0	0.54	-	0.579
sulfur metabolic process	94	0	0.53	-	0.586
induction of apoptosis	247	1	1.4	-	0.59
coenzyme metabolic process	92	0	0.52	-	0.593
calcium-mediated signaling	158	1	0.9	+	0.594
response to interferon-gamma	91	0	0.52	-	0.596
anion transport	90	0	0.51	-	0.599
JAK-STAT cascade	89	0	0.51	-	0.603
meiosis	89	0	0.51	-	0.603
homeostatic process	87	0	0.49	-	0.61
lipid transport	166	1	0.94	+	0.612
glycogen metabolic process	85	0	0.48	-	0.617
neurotransmitter secretion	233	1	1.32	-	0.618
I-kappaB kinase/NF-kappaB cascade	84	0	0.48	-	0.62
cell-matrix adhesion	84	0	0.48	-	0.62
nerve-nerve synaptic transmission	84	0	0.48	-	0.62
response to toxin	83	0	0.47	-	0.624
polysaccharide metabolic process	225	1	1.28	-	0.634
vitamin transport	79	0	0.45	-	0.638
anterior/posterior axis specification	79	0	0.45	-	0.638
oxidative phosphorylation	76	0	0.43	-	0.649
female gamete generation	76	0	0.43	-	0.649
complement activation	73	0	0.41	-	0.66
glycolysis	72	0	0.41	-	0.664
antigen processing and presentation	72	0	0.41	-	0.664
endocytosis	353	2	2	-	0.676
fatty acid metabolic process	204	1	1.16	-	0.678
fertilization	68	0	0.39	-	0.679
protein amino acid glycosylation	200	1	1.14	-	0.686
cellular amino acid catabolic process	65	0	0.37	-	0.691
steroid metabolic process	197	1	1.12	-	0.692
cellular amino acid biosynthetic process	64	0	0.36	-	0.695
carbohydrate transport	64	0	0.36	-	0.695
skeletal system development	181	1	1.03	-	0.726
localization	56	0	0.32	-	0.727
nucleobase, nucleoside, nucleotide and nucleic acid transport	55	0	0.31	-	0.732
oxygen and reactive oxygen species metabolic process	51	0	0.29	-	0.748
regulation of biological process	49	0	0.28	-	0.757
regulation of vasoconstriction	49	0	0.28	-	0.757
neuronal action potential propagation	48	0	0.27	-	0.761
amino acid transport	48	0	0.27	-	0.761
cyclic nucleotide metabolic process	46	0	0.26	-	0.77
general transcription from RNA polymerase II promoter	45	0	0.26	-	0.774
cellular calcium ion homeostasis	45	0	0.26	-	0.774
vitamin metabolic process	44	0	0.25	-	0.779
transmembrane receptor protein serine/threonine kinase signaling pathway	44	0	0.25	-	0.779
defense response to bacterium	43	0	0.24	-	0.783
phagocytosis	41	0	0.23	-	0.792
sensory perception of pain	37	0	0.21	-	0.81
dorsal/ventral axis specification	37	0	0.21	-	0.81
antigen processing and presentation of peptide or polysaccharide antigen via MHC class II	35	0	0.2	-	0.82
RNA localization	34	0	0.19	-	0.824
fatty acid biosynthetic process	34	0	0.19	-	0.824
cellular glucose homeostasis	33	0	0.19	-	0.829
mRNA polyadenylation	32	0	0.18	-	0.834
gluconeogenesis	30	0	0.17	-	0.843
mRNA transcription	29	0	0.16	-	0.848
mammary gland development	29	0	0.16	-	0.848
endoderm development	28	0	0.16	-	0.853
protein amino acid acetylation	27	0	0.15	-	0.858
neuromuscular synaptic transmission	27	0	0.15	-	0.858
mitochondrion organization	26	0	0.15	-	0.863
tricarboxylic acid cycle	26	0	0.15	-	0.863
mitochondrial transport	26	0	0.15	-	0.863
fatty acid beta-oxidation	25	0	0.14	-	0.868
acyl-CoA metabolic process	24	0	0.14	-	0.873
asymmetric protein localization	22	0	0.12	-	0.883
protein localization	22	0	0.12	-	0.883
vitamin biosynthetic process	21	0	0.12	-	0.888
protein amino acid lipidation	21	0	0.12	-	0.888
termination of RNA polymerase II transcription	19	0	0.11	-	0.898
lysosomal transport	18	0	0.1	-	0.903
nitrogen compound metabolic process	18	0	0.1	-	0.903
sex determination	17	0	0.1	-	0.908
regulation of carbohydrate metabolic process	17	0	0.1	-	0.908
phosphate transport	16	0	0.09	-	0.913
gut mesoderm development	15	0	0.09	-	0.918
peroxisomal transport	14	0	0.08	-	0.924
regulation of nucleobase, nucleoside, nucleotide and nucleic acid metabolic process	14	0	0.08	-	0.924
sensory perception of chemical stimulus	12	0	0.07	-	0.934
protein amino acid methylation	10	0	0.06	-	0.945
protein amino acid ADP-ribosylation	10	0	0.06	-	0.945
DNA catabolic process	10	0	0.06	-	0.945
sensory perception of taste	10	0	0.06	-	0.945
regulation of liquid surface tension	9	0	0.05	-	0.95
pentose-phosphate shunt	8	0	0.05	-	0.956
response to pheromone	7	0	0.04	-	0.961
pinocytosis	7	0	0.04	-	0.961
transcription, RNA-dependent	6	0	0.03	-	0.967
nitric oxide biosynthetic process	6	0	0.03	-	0.967
regulation of amino acid metabolic process	6	0	0.03	-	0.967
ferredoxin metabolic process	6	0	0.03	-	0.967
unsaturated fatty acid biosynthetic process	6	0	0.03	-	0.967
nitric oxide mediated signal transduction	6	0	0.03	-	0.967
disaccharide metabolic process	5	0	0.03	-	0.972
polyphosphate catabolic process	4	0	0.02	-	0.978
mRNA capping	3	0	0.02	-	0.983
regulation of phosphate metabolic process	3	0	0.02	-	0.983
sensory perception of smell	2	0	0.01	-	0.989
nitrogen utilization	2	0	0.01	-	0.989
vitamin catabolic process	1	0	0.01	-	0.994
catabolic process	1	0	0.01	-	0.994
bile acid metabolic process	1	0	0.01	-	0.994

## Sheet: Adipose_Body_weight
	Homo sapiens (REF)	adip_bw.txt
Biological Process	#	#	expected	+/-	P value
RNA elongation from RNA polymerase II promoter	43	3	0.22	+	0.00156
primary metabolic process	7131	52	37.25	+	0.0021
protein metabolic process	2803	25	14.64	+	0.00458
immune system process	1677	2	8.76	-	0.00593
metabolic process	7511	52	39.23	+	0.00713
response to stimulus	1115	1	5.82	-	0.0179
neurological system process	1155	2	6.03	-	0.0554
system process	1410	3	7.36	-	0.0581
cell surface receptor linked signal transduction	1628	4	8.5	-	0.066
proteolysis	987	9	5.16	+	0.0735
cellular component organization	989	9	5.17	+	0.0743
DNA repair	192	3	1	+	0.0799
immune response	475	0	2.48	-	0.0812
protein folding	197	3	1.03	+	0.0848
sex determination	17	1	0.09	+	0.085
cell motion	448	5	2.34	+	0.0862
cellular component morphogenesis	734	7	3.83	+	0.0902
anatomical structure morphogenesis	734	7	3.83	+	0.0902
phospholipid metabolic process	206	3	1.08	+	0.0938
polysaccharide metabolic process	225	3	1.18	+	0.114
translation	354	4	1.85	+	0.115
system development	1206	3	6.3	-	0.119
apoptosis	681	1	3.56	-	0.126
G-protein coupled receptor protein signaling pathway	680	1	3.55	-	0.126
cell communication	3631	14	18.97	-	0.126
reproduction	368	4	1.92	+	0.127
protein amino acid phosphorylation	658	6	3.44	+	0.131
DNA metabolic process	373	4	1.95	+	0.132
sensory perception	384	0	2.01	-	0.132
mRNA transcription	29	1	0.15	+	0.141
chromosome segregation	128	2	0.67	+	0.145
gluconeogenesis	30	1	0.16	+	0.145
mitosis	390	4	2.04	+	0.148
carbohydrate metabolic process	687	6	3.59	+	0.151
transcription from RNA polymerase II promoter	1987	14	10.38	+	0.153
transcription	1993	14	10.41	+	0.156
protein modification process	1177	9	6.15	+	0.162
RNA localization	34	1	0.18	+	0.163
cell-cell signaling	862	2	4.5	-	0.167
signal transduction	3451	14	18.03	-	0.182
monosaccharide metabolic process	151	2	0.79	+	0.187
ectoderm development	827	2	4.32	-	0.189
nucleobase, nucleoside, nucleotide and nucleic acid metabolic process	3297	21	17.22	+	0.191
cell-cell adhesion	442	4	2.31	+	0.201
protein transport	1254	9	6.55	+	0.209
intracellular protein transport	1254	9	6.55	+	0.209
generation of precursor metabolites and energy	285	0	1.49	-	0.223
MAPKKK cascade	272	0	1.42	-	0.239
vesicle-mediated transport	801	6	4.18	+	0.241
mesoderm development	754	2	3.94	-	0.242
cellular defense response	264	0	1.38	-	0.25
respiratory electron transport chain	262	0	1.37	-	0.252
localization	56	1	0.29	+	0.254
cell cycle	1152	8	6.02	+	0.254
nervous system development	738	2	3.85	-	0.255
visual perception	260	0	1.36	-	0.255
cation transport	506	1	2.64	-	0.255
gamete generation	335	3	1.75	+	0.255
induction of apoptosis	247	0	1.29	-	0.273
cellular amino acid biosynthetic process	64	1	0.33	+	0.285
cell adhesion	864	6	4.51	+	0.297
fertilization	68	1	0.36	+	0.299
cellular process	5326	25	27.82	-	0.308
female gamete generation	76	1	0.4	+	0.328
developmental process	2093	9	10.93	-	0.336
pattern specification process	207	0	1.08	-	0.337
fatty acid metabolic process	204	0	1.07	-	0.343
establishment or maintenance of chromatin architecture	235	2	1.23	+	0.348
transcription initiation from RNA polymerase II promoter	85	1	0.44	+	0.359
glycogen metabolic process	85	1	0.44	+	0.359
ion transport	628	2	3.28	-	0.359
anion transport	90	1	0.47	+	0.376
intracellular signaling cascade	1017	4	5.31	-	0.382
cholesterol metabolic process	93	1	0.49	+	0.385
sulfur metabolic process	94	1	0.49	+	0.389
muscle organ development	180	0	0.94	-	0.389
organelle organization	261	2	1.36	+	0.396
nuclear transport	98	1	0.51	+	0.401
angiogenesis	172	0	0.9	-	0.406
cytokinesis	102	1	0.53	+	0.414
macrophage activation	168	0	0.88	-	0.414
lipid transport	166	0	0.87	-	0.419
extracellular transport	104	1	0.54	+	0.42
regulation of transcription from RNA polymerase II promoter	1563	7	8.16	-	0.424
blood coagulation	158	0	0.83	-	0.437
response to external stimulus	158	0	0.83	-	0.437
lipid metabolic process	836	5	4.37	+	0.444
segment specification	149	0	0.78	-	0.458
muscle contraction	301	2	1.57	+	0.467
transport	2369	13	12.37	+	0.469
receptor-mediated endocytosis	131	1	0.68	+	0.497
B cell mediated immunity	125	0	0.65	-	0.519
phosphate metabolic process	140	1	0.73	+	0.52
RNA metabolic process	494	2	2.58	-	0.522
protein targeting	144	1	0.75	+	0.53
synaptic vesicle exocytosis	146	1	0.76	+	0.535
mRNA processing	298	1	1.56	-	0.538
embryonic development	151	1	0.79	+	0.547
endocytosis	353	2	1.84	+	0.552
DNA replication	155	1	0.81	+	0.556
negative regulation of apoptosis	157	1	0.82	+	0.561
calcium-mediated signaling	158	1	0.83	+	0.563
synaptic transmission	462	2	2.41	-	0.565
exocytosis	277	1	1.45	-	0.575
heart development	105	0	0.55	-	0.577
natural killer cell activation	103	0	0.54	-	0.583
hemopoiesis	101	0	0.53	-	0.589
purine base metabolic process	100	0	0.52	-	0.592
cellular amino acid metabolic process	266	1	1.39	-	0.595
cellular amino acid and derivative metabolic process	266	1	1.39	-	0.595
response to stress	265	1	1.38	-	0.596
JNK cascade	98	0	0.51	-	0.599
cytokine-mediated signaling pathway	261	1	1.36	-	0.604
blood circulation	96	0	0.5	-	0.605
skeletal system development	181	1	0.95	+	0.613
coenzyme metabolic process	92	0	0.48	-	0.618
response to interferon-gamma	91	0	0.48	-	0.621
spermatogenesis	187	1	0.98	+	0.625
JAK-STAT cascade	89	0	0.46	-	0.628
meiosis	89	0	0.46	-	0.628
homeostatic process	87	0	0.45	-	0.634
transmembrane receptor protein tyrosine kinase signaling pathway	242	1	1.26	-	0.639
I-kappaB kinase/NF-kappaB cascade	84	0	0.44	-	0.644
cell-matrix adhesion	84	0	0.44	-	0.644
nerve-nerve synaptic transmission	84	0	0.44	-	0.644
response to toxin	83	0	0.43	-	0.648
neurotransmitter secretion	233	1	1.22	-	0.656
vitamin transport	79	0	0.41	-	0.661
anterior/posterior axis specification	79	0	0.41	-	0.661
rRNA metabolic process	77	0	0.4	-	0.668
DNA recombination	77	0	0.4	-	0.668
oxidative phosphorylation	76	0	0.4	-	0.672
complement activation	73	0	0.38	-	0.682
protein complex assembly	73	0	0.38	-	0.682
nuclear mRNA splicing, via spliceosome	218	1	1.14	-	0.685
glycolysis	72	0	0.38	-	0.686
antigen processing and presentation	72	0	0.38	-	0.686
RNA catabolic process	68	0	0.36	-	0.701
cellular amino acid catabolic process	65	0	0.34	-	0.712
carbohydrate transport	64	0	0.33	-	0.715
protein amino acid glycosylation	200	1	1.04	-	0.719
steroid metabolic process	197	1	1.03	-	0.725
tRNA metabolic process	56	0	0.29	-	0.746
pyrimidine base metabolic process	55	0	0.29	-	0.75
nucleobase, nucleoside, nucleotide and nucleic acid transport	55	0	0.29	-	0.75
oxygen and reactive oxygen species metabolic process	51	0	0.27	-	0.766
regulation of biological process	49	0	0.26	-	0.774
regulation of vasoconstriction	49	0	0.26	-	0.774
neuronal action potential propagation	48	0	0.25	-	0.778
amino acid transport	48	0	0.25	-	0.778
cyclic nucleotide metabolic process	46	0	0.24	-	0.786
general transcription from RNA polymerase II promoter	45	0	0.24	-	0.79
cellular calcium ion homeostasis	45	0	0.24	-	0.79
vitamin metabolic process	44	0	0.23	-	0.794
transmembrane receptor protein serine/threonine kinase signaling pathway	44	0	0.23	-	0.794
defense response to bacterium	43	0	0.22	-	0.799
tRNA aminoacylation for protein translation	42	0	0.22	-	0.803
phagocytosis	41	0	0.21	-	0.807
sensory perception of sound	40	0	0.21	-	0.811
mRNA 3'-end processing	39	0	0.2	-	0.816
sensory perception of pain	37	0	0.19	-	0.824
dorsal/ventral axis specification	37	0	0.19	-	0.824
antigen processing and presentation of peptide or polysaccharide antigen via MHC class II	35	0	0.18	-	0.833
fatty acid biosynthetic process	34	0	0.18	-	0.837
cellular glucose homeostasis	33	0	0.17	-	0.842
mRNA polyadenylation	32	0	0.17	-	0.846
mammary gland development	29	0	0.15	-	0.859
endoderm development	28	0	0.15	-	0.864
protein amino acid acetylation	27	0	0.14	-	0.868
neuromuscular synaptic transmission	27	0	0.14	-	0.868
mitochondrion organization	26	0	0.14	-	0.873
tricarboxylic acid cycle	26	0	0.14	-	0.873
mitochondrial transport	26	0	0.14	-	0.873
fatty acid beta-oxidation	25	0	0.13	-	0.878
acyl-CoA metabolic process	24	0	0.13	-	0.882
porphyrin metabolic process	22	0	0.11	-	0.891
asymmetric protein localization	22	0	0.11	-	0.891
protein localization	22	0	0.11	-	0.891
vitamin biosynthetic process	21	0	0.11	-	0.896
protein amino acid lipidation	21	0	0.11	-	0.896
termination of RNA polymerase II transcription	19	0	0.1	-	0.905
lysosomal transport	18	0	0.09	-	0.91
nitrogen compound metabolic process	18	0	0.09	-	0.91
regulation of carbohydrate metabolic process	17	0	0.09	-	0.915
phosphate transport	16	0	0.08	-	0.92
gut mesoderm development	15	0	0.08	-	0.925
peroxisomal transport	14	0	0.07	-	0.929
regulation of nucleobase, nucleoside, nucleotide and nucleic acid metabolic process	14	0	0.07	-	0.929
sensory perception of chemical stimulus	12	0	0.06	-	0.939
protein amino acid methylation	10	0	0.05	-	0.949
protein amino acid ADP-ribosylation	10	0	0.05	-	0.949
DNA catabolic process	10	0	0.05	-	0.949
sensory perception of taste	10	0	0.05	-	0.949
regulation of liquid surface tension	9	0	0.05	-	0.954
pentose-phosphate shunt	8	0	0.04	-	0.959
response to pheromone	7	0	0.04	-	0.964
pinocytosis	7	0	0.04	-	0.964
transcription, RNA-dependent	6	0	0.03	-	0.969
nitric oxide biosynthetic process	6	0	0.03	-	0.969
regulation of amino acid metabolic process	6	0	0.03	-	0.969
ferredoxin metabolic process	6	0	0.03	-	0.969
unsaturated fatty acid biosynthetic process	6	0	0.03	-	0.969
nitric oxide mediated signal transduction	6	0	0.03	-	0.969
disaccharide metabolic process	5	0	0.03	-	0.974
polyphosphate catabolic process	4	0	0.02	-	0.979
mRNA capping	3	0	0.02	-	0.984
regulation of phosphate metabolic process	3	0	0.02	-	0.984
sensory perception of smell	2	0	0.01	-	0.99
nitrogen utilization	2	0	0.01	-	0.99
vitamin catabolic process	1	0	0.01	-	0.995
catabolic process	1	0	0.01	-	0.995
bile acid metabolic process	1	0	0.01	-	0.995

## Sheet: Adipose_Pro_Cytokine
	Homo sapiens (REF)	adipo_pro.txt
Biological Process	#	#	expected	+/-	P value
protein metabolic process	2803	29	16.75	+	0.00192
primary metabolic process	7131	58	42.62	+	0.00258
signal transduction	3451	10	20.63	-	0.00427
cell communication	3631	11	21.7	-	0.00488
metabolic process	7511	59	44.89	+	0.00551
protein folding	197	5	1.18	+	0.00683
protein transport	1254	15	7.49	+	0.00798
intracellular protein transport	1254	15	7.49	+	0.00798
cell surface receptor linked signal transduction	1628	3	9.73	-	0.0102
nucleobase, nucleoside, nucleotide and nucleic acid metabolic process	3297	29	19.7	+	0.0185
ion transport	628	0	3.75	-	0.0221
vesicle-mediated transport	801	10	4.79	+	0.0222
cytokinesis	102	3	0.61	+	0.0237
protein modification process	1177	13	7.03	+	0.024
mitosis	390	6	2.33	+	0.0302
cell-cell signaling	862	1	5.15	-	0.033
response to stimulus	1115	2	6.66	-	0.0344
nitric oxide biosynthetic process	6	1	0.04	+	0.0352
cell cycle	1152	12	6.89	+	0.0432
cation transport	506	0	3.02	-	0.0467
transcription from RNA polymerase II promoter	1987	18	11.88	+	0.0488
transcription	1993	18	11.91	+	0.05
immune response	475	0	2.84	-	0.0565
immune system process	1677	5	10.02	-	0.0583
system development	1206	3	7.21	-	0.0656
cell-cell adhesion	442	0	2.64	-	0.0692
peroxisomal transport	14	1	0.08	+	0.0803
G-protein coupled receptor protein signaling pathway	680	1	4.06	-	0.0833
regulation of transcription from RNA polymerase II promoter	1563	14	9.34	+	0.0837
Unclassified	7108	35	42.48	-	0.0894
sex determination	17	1	0.1	+	0.0967
nitrogen compound metabolic process	18	1	0.11	+	0.102
cell adhesion	864	2	5.16	-	0.106
sulfur metabolic process	94	2	0.56	+	0.109
nuclear transport	98	2	0.59	+	0.117
lipid metabolic process	836	2	5	-	0.12
acyl-CoA metabolic process	24	1	0.14	+	0.134
cellular component organization	989	9	5.91	+	0.138
mitochondrion organization	26	1	0.16	+	0.144
mitochondrial transport	26	1	0.16	+	0.144
translation	354	4	2.12	+	0.163
gluconeogenesis	30	1	0.18	+	0.164
mesoderm development	754	2	4.51	-	0.167
RNA metabolic process	494	5	2.95	+	0.175
chromosome segregation	128	2	0.77	+	0.178
generation of precursor metabolites and energy	285	0	1.7	-	0.18
RNA localization	34	1	0.2	+	0.184
protein amino acid phosphorylation	658	6	3.93	+	0.202
cellular amino acid metabolic process	266	0	1.59	-	0.202
cellular amino acid and derivative metabolic process	266	0	1.59	-	0.202
organelle organization	261	3	1.56	+	0.206
respiratory electron transport chain	262	0	1.57	-	0.207
cytokine-mediated signaling pathway	261	0	1.56	-	0.208
sensory perception of sound	40	1	0.24	+	0.213
apoptosis	681	2	4.07	-	0.223
RNA elongation from RNA polymerase II promoter	43	1	0.26	+	0.227
exocytosis	277	3	1.66	+	0.23
transmembrane receptor protein tyrosine kinase signaling pathway	242	0	1.45	-	0.233
synaptic transmission	462	1	2.76	-	0.234
general transcription from RNA polymerase II promoter	45	1	0.27	+	0.236
cellular process	5326	28	31.83	-	0.248
ectoderm development	827	3	4.94	-	0.267
cellular component morphogenesis	734	6	4.39	+	0.276
anatomical structure morphogenesis	734	6	4.39	+	0.276
pyrimidine base metabolic process	55	1	0.33	+	0.28
developmental process	2093	10	12.51	-	0.283
localization	56	1	0.33	+	0.285
tRNA metabolic process	56	1	0.33	+	0.285
steroid metabolic process	197	0	1.18	-	0.306
carbohydrate transport	64	1	0.38	+	0.318
DNA repair	192	2	1.15	+	0.319
gamete generation	335	3	2	+	0.324
spermatogenesis	187	0	1.12	-	0.325
RNA catabolic process	68	1	0.41	+	0.334
skeletal system development	181	0	1.08	-	0.337
muscle organ development	180	0	1.08	-	0.339
transport	2369	16	14.16	+	0.341
nervous system development	738	3	4.41	-	0.353
endocytosis	353	3	2.11	+	0.353
angiogenesis	172	0	1.03	-	0.356
female gamete generation	76	1	0.45	+	0.366
lipid transport	166	0	0.99	-	0.369
rRNA metabolic process	77	1	0.46	+	0.369
anterior/posterior axis specification	79	1	0.47	+	0.377
reproduction	368	3	2.2	+	0.378
DNA metabolic process	373	3	2.23	+	0.386
blood coagulation	158	0	0.94	-	0.387
response to external stimulus	158	0	0.94	-	0.387
transcription initiation from RNA polymerase II promoter	85	1	0.51	+	0.399
establishment or maintenance of chromatin architecture	235	2	1.4	+	0.411
meiosis	89	1	0.53	+	0.413
synaptic vesicle exocytosis	146	0	0.87	-	0.417
protein targeting	144	0	0.86	-	0.422
coenzyme metabolic process	92	1	0.55	+	0.424
neurological system process	1155	6	6.9	-	0.46
B cell mediated immunity	125	0	0.75	-	0.473
cell motion	448	2	2.68	-	0.497
MAPKKK cascade	272	1	1.63	-	0.515
response to stress	265	1	1.58	-	0.529
cellular defense response	264	1	1.58	-	0.531
system process	1410	8	8.43	-	0.531
heart development	105	0	0.63	-	0.533
mRNA processing	298	2	1.78	+	0.533
extracellular transport	104	0	0.62	-	0.536
muscle contraction	301	2	1.8	+	0.539
visual perception	260	1	1.55	-	0.539
natural killer cell activation	103	0	0.62	-	0.539
proteolysis	987	6	5.9	+	0.542
receptor-mediated endocytosis	131	1	0.78	+	0.544
hemopoiesis	101	0	0.6	-	0.546
purine base metabolic process	100	0	0.6	-	0.549
JNK cascade	98	0	0.59	-	0.556
blood circulation	96	0	0.57	-	0.563
induction of apoptosis	247	1	1.48	-	0.565
phosphate metabolic process	140	1	0.84	+	0.568
cholesterol metabolic process	93	0	0.56	-	0.573
response to interferon-gamma	91	0	0.54	-	0.58
anion transport	90	0	0.54	-	0.583
JAK-STAT cascade	89	0	0.53	-	0.587
segment specification	149	1	0.89	+	0.591
intracellular signaling cascade	1017	6	6.08	-	0.593
neurotransmitter secretion	233	1	1.39	-	0.594
homeostatic process	87	0	0.52	-	0.594
embryonic development	151	1	0.9	+	0.596
monosaccharide metabolic process	151	1	0.9	+	0.596
sensory perception	384	2	2.3	-	0.597
glycogen metabolic process	85	0	0.51	-	0.601
I-kappaB kinase/NF-kappaB cascade	84	0	0.5	-	0.605
cell-matrix adhesion	84	0	0.5	-	0.605
nerve-nerve synaptic transmission	84	0	0.5	-	0.605
DNA replication	155	1	0.93	+	0.605
carbohydrate metabolic process	687	4	4.11	-	0.608
response to toxin	83	0	0.5	-	0.608
negative regulation of apoptosis	157	1	0.94	+	0.61
polysaccharide metabolic process	225	1	1.34	-	0.61
calcium-mediated signaling	158	1	0.94	+	0.613
vitamin transport	79	0	0.47	-	0.623
nuclear mRNA splicing, via spliceosome	218	1	1.3	-	0.625
DNA recombination	77	0	0.46	-	0.631
oxidative phosphorylation	76	0	0.45	-	0.634
complement activation	73	0	0.44	-	0.646
protein complex assembly	73	0	0.44	-	0.646
pattern specification process	207	1	1.24	-	0.649
glycolysis	72	0	0.43	-	0.65
antigen processing and presentation	72	0	0.43	-	0.65
phospholipid metabolic process	206	1	1.23	-	0.651
fatty acid metabolic process	204	1	1.22	-	0.655
protein amino acid glycosylation	200	1	1.2	-	0.664
fertilization	68	0	0.41	-	0.666
cellular amino acid catabolic process	65	0	0.39	-	0.678
cellular amino acid biosynthetic process	64	0	0.38	-	0.682
nucleobase, nucleoside, nucleotide and nucleic acid transport	55	0	0.33	-	0.72
macrophage activation	168	1	1	-	0.734
oxygen and reactive oxygen species metabolic process	51	0	0.3	-	0.737
regulation of biological process	49	0	0.29	-	0.746
regulation of vasoconstriction	49	0	0.29	-	0.746
neuronal action potential propagation	48	0	0.29	-	0.75
amino acid transport	48	0	0.29	-	0.75
cyclic nucleotide metabolic process	46	0	0.27	-	0.759
cellular calcium ion homeostasis	45	0	0.27	-	0.764
vitamin metabolic process	44	0	0.26	-	0.769
transmembrane receptor protein serine/threonine kinase signaling pathway	44	0	0.26	-	0.769
defense response to bacterium	43	0	0.26	-	0.773
tRNA aminoacylation for protein translation	42	0	0.25	-	0.778
phagocytosis	41	0	0.25	-	0.782
mRNA 3'-end processing	39	0	0.23	-	0.792
sensory perception of pain	37	0	0.22	-	0.801
dorsal/ventral axis specification	37	0	0.22	-	0.801
antigen processing and presentation of peptide or polysaccharide antigen via MHC class II	35	0	0.21	-	0.811
fatty acid biosynthetic process	34	0	0.2	-	0.816
cellular glucose homeostasis	33	0	0.2	-	0.821
mRNA polyadenylation	32	0	0.19	-	0.826
mRNA transcription	29	0	0.17	-	0.841
mammary gland development	29	0	0.17	-	0.841
endoderm development	28	0	0.17	-	0.846
protein amino acid acetylation	27	0	0.16	-	0.851
neuromuscular synaptic transmission	27	0	0.16	-	0.851
tricarboxylic acid cycle	26	0	0.16	-	0.856
fatty acid beta-oxidation	25	0	0.15	-	0.861
porphyrin metabolic process	22	0	0.13	-	0.877
asymmetric protein localization	22	0	0.13	-	0.877
protein localization	22	0	0.13	-	0.877
vitamin biosynthetic process	21	0	0.13	-	0.882
protein amino acid lipidation	21	0	0.13	-	0.882
termination of RNA polymerase II transcription	19	0	0.11	-	0.893
lysosomal transport	18	0	0.11	-	0.898
regulation of carbohydrate metabolic process	17	0	0.1	-	0.903
phosphate transport	16	0	0.1	-	0.909
gut mesoderm development	15	0	0.09	-	0.914
regulation of nucleobase, nucleoside, nucleotide and nucleic acid metabolic process	14	0	0.08	-	0.92
sensory perception of chemical stimulus	12	0	0.07	-	0.931
protein amino acid methylation	10	0	0.06	-	0.942
protein amino acid ADP-ribosylation	10	0	0.06	-	0.942
DNA catabolic process	10	0	0.06	-	0.942
sensory perception of taste	10	0	0.06	-	0.942
regulation of liquid surface tension	9	0	0.05	-	0.948
pentose-phosphate shunt	8	0	0.05	-	0.953
response to pheromone	7	0	0.04	-	0.959
pinocytosis	7	0	0.04	-	0.959
transcription, RNA-dependent	6	0	0.04	-	0.965
regulation of amino acid metabolic process	6	0	0.04	-	0.965
ferredoxin metabolic process	6	0	0.04	-	0.965
unsaturated fatty acid biosynthetic process	6	0	0.04	-	0.965
nitric oxide mediated signal transduction	6	0	0.04	-	0.965
disaccharide metabolic process	5	0	0.03	-	0.971
polyphosphate catabolic process	4	0	0.02	-	0.976
mRNA capping	3	0	0.02	-	0.982
regulation of phosphate metabolic process	3	0	0.02	-	0.982
sensory perception of smell	2	0	0.01	-	0.988
nitrogen utilization	2	0	0.01	-	0.988
vitamin catabolic process	1	0	0.01	-	0.994
catabolic process	1	0	0.01	-	0.994
bile acid metabolic process	1	0	0.01	-	0.994

## Sheet: Skeletal_Anti_Cytokine
Biological Process/Pathways	Number of Proteins	P value
primary metabolic process	69	0.000147
metabolic process	71	0.000233
translation	9	0.000705
protein amino acid acetylation	3	0.000856
nucleobase, nucleoside, nucleotide and nucleic acid metabolic process	37	0.000888
protein metabolic process	32	0.00166
endoderm development	2	0.0156
mRNA polyadenylation	2	0.02
transmembrane receptor protein tyrosine kinase signaling pathway	5	0.0245
mRNA 3'-end processing	2	0.0288
endocytosis	6	0.0329
tRNA aminoacylation for protein translation	2	0.033
nitric oxide biosynthetic process	1	0.0396
DNA metabolic process	6	0.0411
DNA repair	4	0.0415
transcription from RNA polymerase II promoter	20	0.0445
vesicle-mediated transport	10	0.0448
transcription	20	0.0457
pinocytosis	1	0.046
cell cycle	13	0.0474
RNA metabolic process	7	0.0503
mRNA processing	5	0.0518
protein modification process	13	0.0544
cell-cell signaling	2	0.0673
proteolysis	11	0.07
ectoderm development	2	0.08
protein transport	13	0.0805
intracellular protein transport	13	0.0805
system process	5	0.0813
glycolysis	2	0.0853
neurological system process	4	0.106
MAPKKK cascade	4	0.112
transcription initiation from RNA polymerase II promoter	2	0.112
glycogen metabolic process	2	0.112
lysosomal transport	1	0.114
nitrogen compound metabolic process	1	0.114
exocytosis	4	0.118
meiosis	2	0.121
nervous system development	2	0.123
protein amino acid lipidation	1	0.132
cell surface receptor linked signal transduction	15	0.133
porphyrin metabolic process	1	0.138
fatty acid beta-oxidation	1	0.155
protein amino acid phosphorylation	7	0.157
immune response	1	0.168
system development	5	0.172
mRNA transcription	1	0.177
cell motion	1	0.194
immune system process	8	0.196
ion transport	2	0.202
receptor-mediated endocytosis	2	0.221
cell adhesion	8	0.227
RNA elongation from RNA polymerase II promoter	1	0.252
vitamin metabolic process	1	0.257
cellular defense response	3	0.263
segment specification	2	0.265
cyclic nucleotide metabolic process	1	0.267
sensory perception	1	0.267
monosaccharide metabolic process	2	0.27
DNA replication	2	0.28
spermatogenesis	0	0.282
reproduction	1	0.289
muscle organ development	0	0.296
cellular process	39	0.298
G-protein coupled receptor protein signaling pathway	6	0.309
nucleobase, nucleoside, nucleotide and nucleic acid transport	1	0.31
tRNA metabolic process	1	0.314
lipid transport	0	0.326
cation transport	2	0.335
gamete generation	1	0.339
blood coagulation	0	0.344
response to external stimulus	0	0.344
calcium-mediated signaling	0	0.344
cellular amino acid catabolic process	1	0.355
intracellular signaling cascade	8	0.377
protein targeting	0	0.378
protein folding	2	0.383
antigen processing and presentation	1	0.385
synaptic transmission	2	0.396
muscle contraction	1	0.397
mesoderm development	6	0.397
fatty acid metabolic process	2	0.399
DNA recombination	1	0.405
pattern specification process	2	0.406
anterior/posterior axis specification	1	0.413
cell-cell adhesion	2	0.426
generation of precursor metabolites and energy	1	0.427
response to toxin	1	0.429
nuclear mRNA splicing, via spliceosome	2	0.432
polysaccharide metabolic process	2	0.448
cellular amino acid metabolic process	1	0.464
cellular amino acid and derivative metabolic process	1	0.464
signal transduction	24	0.465
cholesterol metabolic process	1	0.466
respiratory electron transport chain	1	0.472
cytokine-mediated signaling pathway	1	0.474
organelle organization	1	0.474
visual perception	1	0.476
JNK cascade	1	0.484
nuclear transport	1	0.484
regulation of transcription from RNA polymerase II promoter	11	0.484
apoptosis	5	0.485
mitosis	3	0.489
carbohydrate metabolic process	5	0.493
lipid metabolic process	6	0.495
extracellular transport	0	0.496
cytokinesis	1	0.498
natural killer cell activation	0	0.499
cellular component organization	6	0.5
induction of apoptosis	1	0.504
hemopoiesis	0	0.506
heart development	1	0.508
purine base metabolic process	0	0.509
cell communication	24	0.515
response to stimulus	7	0.522
blood circulation	0	0.523
establishment or maintenance of chromatin architecture	1	0.53
sulfur metabolic process	0	0.53
transport	16	0.534
response to stress	2	0.534
neurotransmitter secretion	1	0.534
coenzyme metabolic process	0	0.538
response to interferon-gamma	0	0.541
anion transport	0	0.545
JAK-STAT cascade	0	0.549
cellular component morphogenesis	5	0.552
anatomical structure morphogenesis	5	0.552
homeostatic process	0	0.556
developmental process	14	0.561
I-kappaB kinase/NF-kappaB cascade	0	0.568
cell-matrix adhesion	0	0.568
nerve-nerve synaptic transmission	0	0.568
B cell mediated immunity	1	0.57
chromosome segregation	1	0.579
vitamin transport	0	0.587
rRNA metabolic process	0	0.595
phospholipid metabolic process	1	0.596
oxidative phosphorylation	0	0.599
female gamete generation	0	0.599
protein amino acid glycosylation	1	0.61
complement activation	0	0.611
protein complex assembly	0	0.611
phosphate metabolic process	1	0.612
steroid metabolic process	1	0.617
synaptic vesicle exocytosis	1	0.627
RNA catabolic process	0	0.632
fertilization	0	0.632
cellular amino acid biosynthetic process	0	0.65
carbohydrate transport	0	0.65
skeletal system development	1	0.656
angiogenesis	1	0.678
localization	0	0.686
macrophage activation	1	0.688
pyrimidine base metabolic process	0	0.69
oxygen and reactive oxygen species metabolic process	0	0.709
negative regulation of apoptosis	1	0.715
regulation of biological process	0	0.719
regulation of vasoconstriction	0	0.719
neuronal action potential propagation	0	0.724
amino acid transport	0	0.724
embryonic development	1	0.73
general transcription from RNA polymerase II promoter	0	0.738
cellular calcium ion homeostasis	0	0.738
transmembrane receptor protein serine/threonine kinase signaling pathway	0	0.743
defense response to bacterium	0	0.748
phagocytosis	0	0.759
sensory perception of sound	0	0.764
sensory perception of pain	0	0.779
dorsal/ventral axis specification	0	0.779
antigen processing and presentation of peptide or polysaccharide antigen via MHC class II	0	0.79
RNA localization	0	0.795
fatty acid biosynthetic process	0	0.795
cellular glucose homeostasis	0	0.801
gluconeogenesis	0	0.817
mammary gland development	0	0.823
neuromuscular synaptic transmission	0	0.834
mitochondrion organization	0	0.839
tricarboxylic acid cycle	0	0.839
mitochondrial transport	0	0.839
acyl-CoA metabolic process	0	0.851
asymmetric protein localization	0	0.862
protein localization	0	0.862
vitamin biosynthetic process	0	0.868
termination of RNA polymerase II transcription	0	0.88
sex determination	0	0.892
regulation of carbohydrate metabolic process	0	0.892
phosphate transport	0	0.898
gut mesoderm development	0	0.904
peroxisomal transport	0	0.91
regulation of nucleobase, nucleoside, nucleotide and nucleic acid metabolic process	0	0.91
sensory perception of chemical stimulus	0	0.922
protein amino acid methylation	0	0.935
protein amino acid ADP-ribosylation	0	0.935
DNA catabolic process	0	0.935
sensory perception of taste	0	0.935
regulation of liquid surface tension	0	0.941
pentose-phosphate shunt	0	0.948
response to pheromone	0	0.954
transcription, RNA-dependent	0	0.96
regulation of amino acid metabolic process	0	0.96
ferredoxin metabolic process	0	0.96
unsaturated fatty acid biosynthetic process	0	0.96
nitric oxide mediated signal transduction	0	0.96
disaccharide metabolic process	0	0.967
polyphosphate catabolic process	0	0.973
mRNA capping	0	0.98
regulation of phosphate metabolic process	0	0.98
sensory perception of smell	0	0.987
nitrogen utilization	0	0.987
vitamin catabolic process	0	0.993
catabolic process	0	0.993
bile acid metabolic process	0	0.993

## Sheet: Skeletal_Blood_Glucose
Biological Process/Pathways	Number of Proteins	P value
primary metabolic process	52	0.000258
metabolic process	53	0.000524
mitochondrion organization	2	0.00731
mitochondrial transport	2	0.00731
organelle organization	5	0.00922
cellular component organization	10	0.0225
cell cycle	11	0.0246
chromosome segregation	3	0.025
nucleobase, nucleoside, nucleotide and nucleic acid metabolic process	24	0.0253
protein metabolic process	21	0.0277
translation	5	0.0299
G-protein coupled receptor protein signaling pathway	0	0.0344
cellular amino acid biosynthetic process	2	0.0393
cellular amino acid metabolic process	4	0.0415
cellular amino acid and derivative metabolic process	4	0.0415
glycolysis	2	0.0486
oxidative phosphorylation	2	0.0534
mRNA processing	4	0.0583
peroxisomal transport	1	0.066
cellular process	33	0.0689
regulation of transcription from RNA polymerase II promoter	12	0.0776
regulation of carbohydrate metabolic process	1	0.0795
nuclear mRNA splicing, via spliceosome	3	0.091
RNA metabolic process	5	0.0942
immune response	0	0.0961
porphyrin metabolic process	1	0.102
transcription from RNA polymerase II promoter	14	0.102
transcription	14	0.104
establishment or maintenance of chromatin architecture	3	0.108
apoptosis	6	0.116
carbohydrate metabolic process	6	0.119
protein modification process	9	0.12
induction of apoptosis	3	0.12
cell adhesion	7	0.129
respiratory electron transport chain	3	0.136
MAPKKK cascade	3	0.148
cellular glucose homeostasis	1	0.149
cellular component morphogenesis	6	0.149
anatomical structure morphogenesis	6	0.149
sensory perception	0	0.151
generation of precursor metabolites and energy	3	0.163
reproduction	0	0.164
monosaccharide metabolic process	2	0.168
cell-cell adhesion	4	0.17
cell motion	4	0.175
gamete generation	0	0.193
transmembrane receptor protein serine/threonine kinase signaling pathway	1	0.193
response to stimulus	3	0.201
amino acid transport	1	0.209
tRNA metabolic process	1	0.239
vesicle-mediated transport	2	0.247
protein folding	2	0.249
DNA metabolic process	3	0.273
visual perception	0	0.279
proteolysis	3	0.286
mitosis	3	0.296
protein complex assembly	1	0.3
system process	5	0.309
cell surface receptor linked signal transduction	6	0.312
neurotransmitter secretion	0	0.319
polysaccharide metabolic process	0	0.332
I-kappaB kinase/NF-kappaB cascade	1	0.336
nerve-nerve synaptic transmission	1	0.336
homeostatic process	1	0.346
JAK-STAT cascade	1	0.352
meiosis	1	0.352
pattern specification process	0	0.363
cytokine-mediated signaling pathway	2	0.364
response to stress	2	0.371
signal transduction	15	0.372
intracellular signaling cascade	6	0.376
JNK cascade	1	0.38
steroid metabolic process	0	0.381
hemopoiesis	1	0.389
extracellular transport	1	0.398
spermatogenesis	0	0.4
protein transport	7	0.412
intracellular protein transport	7	0.412
ectoderm development	3	0.424
macrophage activation	0	0.44
developmental process	11	0.443
cation transport	3	0.449
blood coagulation	0	0.462
response to external stimulus	0	0.462
calcium-mediated signaling	0	0.462
receptor-mediated endocytosis	1	0.473
embryonic development	0	0.478
segment specification	0	0.483
synaptic vesicle exocytosis	0	0.49
cell communication	17	0.491
mesoderm development	4	0.503
neurological system process	5	0.504
phosphate metabolic process	0	0.504
protein targeting	1	0.505
transport	11	0.511
nervous system development	3	0.514
endocytosis	2	0.515
DNA replication	1	0.531
negative regulation of apoptosis	1	0.536
system development	6	0.539
B cell mediated immunity	0	0.543
lipid transport	1	0.556
immune system process	8	0.568
muscle contraction	1	0.568
angiogenesis	1	0.569
muscle organ development	1	0.586
skeletal system development	1	0.588
cell-cell signaling	4	0.589
heart development	0	0.599
protein amino acid phosphorylation	3	0.601
natural killer cell activation	0	0.605
cytokinesis	0	0.608
synaptic transmission	2	0.608
exocytosis	1	0.609
DNA repair	1	0.609
purine base metabolic process	0	0.614
lipid metabolic process	4	0.614
nuclear transport	0	0.62
protein amino acid glycosylation	1	0.624
blood circulation	0	0.626
cellular defense response	1	0.631
fatty acid metabolic process	1	0.632
sulfur metabolic process	0	0.632
ion transport	3	0.634
cholesterol metabolic process	0	0.635
coenzyme metabolic process	0	0.638
response to interferon-gamma	0	0.641
anion transport	0	0.644
transcription initiation from RNA polymerase II promoter	0	0.66
glycogen metabolic process	0	0.66
cell-matrix adhesion	0	0.664
response to toxin	0	0.667
transmembrane receptor protein tyrosine kinase signaling pathway	1	0.67
vitamin transport	0	0.68
anterior/posterior axis specification	0	0.68
rRNA metabolic process	0	0.687
DNA recombination	0	0.687
female gamete generation	0	0.69
complement activation	0	0.7
antigen processing and presentation	0	0.704
RNA catabolic process	0	0.718
fertilization	0	0.718
cellular amino acid catabolic process	0	0.728
carbohydrate transport	0	0.732
phospholipid metabolic process	1	0.734
localization	0	0.761
pyrimidine base metabolic process	0	0.765
nucleobase, nucleoside, nucleotide and nucleic acid transport	0	0.765
oxygen and reactive oxygen species metabolic process	0	0.78
regulation of biological process	0	0.787
regulation of vasoconstriction	0	0.787
neuronal action potential propagation	0	0.791
cyclic nucleotide metabolic process	0	0.799
general transcription from RNA polymerase II promoter	0	0.803
cellular calcium ion homeostasis	0	0.803
vitamin metabolic process	0	0.807
RNA elongation from RNA polymerase II promoter	0	0.811
defense response to bacterium	0	0.811
tRNA aminoacylation for protein translation	0	0.815
phagocytosis	0	0.819
sensory perception of sound	0	0.823
mRNA 3'-end processing	0	0.827
sensory perception of pain	0	0.835
dorsal/ventral axis specification	0	0.835
antigen processing and presentation of peptide or polysaccharide antigen via MHC class II	0	0.843
RNA localization	0	0.847
fatty acid biosynthetic process	0	0.847
mRNA polyadenylation	0	0.856
gluconeogenesis	0	0.864
mRNA transcription	0	0.868
mammary gland development	0	0.868
endoderm development	0	0.872
protein amino acid acetylation	0	0.877
neuromuscular synaptic transmission	0	0.877
tricarboxylic acid cycle	0	0.881
fatty acid beta-oxidation	0	0.885
acyl-CoA metabolic process	0	0.89
asymmetric protein localization	0	0.898
protein localization	0	0.898
vitamin biosynthetic process	0	0.903
protein amino acid lipidation	0	0.903
termination of RNA polymerase II transcription	0	0.912
lysosomal transport	0	0.916
nitrogen compound metabolic process	0	0.916
sex determination	0	0.92
phosphate transport	0	0.925
gut mesoderm development	0	0.93
regulation of nucleobase, nucleoside, nucleotide and nucleic acid metabolic process	0	0.934
sensory perception of chemical stimulus	0	0.943
protein amino acid methylation	0	0.952
protein amino acid ADP-ribosylation	0	0.952
DNA catabolic process	0	0.952
sensory perception of taste	0	0.952
regulation of liquid surface tension	0	0.957
pentose-phosphate shunt	0	0.962
response to pheromone	0	0.966
pinocytosis	0	0.966
transcription, RNA-dependent	0	0.971
nitric oxide biosynthetic process	0	0.971
regulation of amino acid metabolic process	0	0.971
ferredoxin metabolic process	0	0.971
unsaturated fatty acid biosynthetic process	0	0.971
nitric oxide mediated signal transduction	0	0.971
disaccharide metabolic process	0	0.976
polyphosphate catabolic process	0	0.981
mRNA capping	0	0.985
regulation of phosphate metabolic process	0	0.985
sensory perception of smell	0	0.99
nitrogen utilization	0	0.99
vitamin catabolic process	0	0.995
catabolic process	0	0.995
bile acid metabolic process	0	0.995

## Sheet: Skeletal_Body_Weight
Biological Process/Pathways	Number of Proteins	P value
translation	7	0.00346
vesicle-mediated transport	11	0.00457
protein transport	14	0.00865
intracellular protein transport	14	0.00865
protein metabolic process	24	0.0162
exocytosis	5	0.0185
carbohydrate metabolic process	0	0.0218
intracellular signaling cascade	1	0.0226
protein amino acid glycosylation	4	0.0247
signal transduction	11	0.0251
cell communication	12	0.0282
transport	20	0.0321
cell motion	6	0.0371
primary metabolic process	48	0.0469
RNA metabolic process	6	0.0548
metabolic process	49	0.0734
apoptosis	7	0.0807
mRNA processing	4	0.0817
nucleobase, nucleoside, nucleotide and nucleic acid metabolic process	24	0.0836
pattern specification process	3	0.105
system process	4	0.108
porphyrin metabolic process	1	0.114
neurological system process	3	0.117
nuclear mRNA splicing, via spliceosome	3	0.118
sensory perception	0	0.12
endocytosis	4	0.129
mitochondrion organization	1	0.133
mitochondrial transport	1	0.133
regulation of transcription from RNA polymerase II promoter	5	0.135
endoderm development	1	0.142
cell-cell signaling	2	0.144
transmembrane receptor protein tyrosine kinase signaling pathway	3	0.148
induction of apoptosis	3	0.154
cellular process	24	0.157
lipid metabolic process	2	0.159
mRNA polyadenylation	1	0.161
ectoderm development	2	0.165
response to stress	3	0.178
dorsal/ventral axis specification	1	0.184
mRNA 3'-end processing	1	0.192
segment specification	2	0.197
system development	4	0.204
tRNA aminoacylation for protein translation	1	0.206
generation of precursor metabolites and energy	0	0.208
defense response to bacterium	1	0.21
MAPKKK cascade	0	0.223
nervous system development	2	0.227
macrophage activation	2	0.235
respiratory electron transport chain	0	0.236
cytokine-mediated signaling pathway	0	0.237
visual perception	0	0.239
angiogenesis	2	0.243
nucleobase, nucleoside, nucleotide and nucleic acid transport	1	0.26
tRNA metabolic process	1	0.264
response to stimulus	8	0.267
spermatogenesis	2	0.273
establishment or maintenance of chromatin architecture	0	0.274
synaptic transmission	1	0.278
gamete generation	3	0.278
DNA repair	2	0.283
polysaccharide metabolic process	0	0.29
protein folding	2	0.293
cell cycle	8	0.296
cellular amino acid catabolic process	1	0.3
fertilization	1	0.311
protein modification process	8	0.316
fatty acid metabolic process	0	0.325
antigen processing and presentation	1	0.326
reproduction	3	0.327
ion transport	2	0.328
protein complex assembly	1	0.33
DNA metabolic process	3	0.335
cell adhesion	6	0.336
steroid metabolic process	0	0.338
rRNA metabolic process	1	0.344
anterior/posterior axis specification	1	0.352
developmental process	13	0.359
response to interferon-gamma	1	0.393
nuclear transport	1	0.416
blood coagulation	0	0.42
response to external stimulus	0	0.42
calcium-mediated signaling	0	0.42
negative regulation of apoptosis	0	0.422
purine base metabolic process	1	0.422
cellular defense response	2	0.425
monosaccharide metabolic process	0	0.436
immune system process	10	0.437
proteolysis	6	0.456
phosphate metabolic process	0	0.463
transcription	10	0.465
transcription from RNA polymerase II promoter	10	0.469
cation transport	2	0.474
B cell mediated immunity	1	0.497
chromosome segregation	1	0.505
muscle contraction	1	0.508
protein amino acid phosphorylation	3	0.513
receptor-mediated endocytosis	1	0.513
G-protein coupled receptor protein signaling pathway	4	0.513
immune response	2	0.517
cell surface receptor linked signal transduction	9	0.538
cellular component organization	5	0.542
protein targeting	1	0.547
synaptic vesicle exocytosis	1	0.552
heart development	0	0.562
cell-cell adhesion	2	0.563
embryonic development	1	0.564
extracellular transport	0	0.565
natural killer cell activation	0	0.568
cytokinesis	0	0.571
cellular amino acid metabolic process	1	0.572
cellular amino acid and derivative metabolic process	1	0.572
DNA replication	1	0.573
hemopoiesis	0	0.574
organelle organization	1	0.581
JNK cascade	0	0.584
blood circulation	0	0.59
sulfur metabolic process	0	0.597
lipid transport	1	0.599
cholesterol metabolic process	0	0.6
mesoderm development	4	0.603
coenzyme metabolic process	0	0.604
anion transport	0	0.61
JAK-STAT cascade	0	0.614
meiosis	0	0.614
homeostatic process	0	0.62
cellular component morphogenesis	4	0.625
anatomical structure morphogenesis	4	0.625
transcription initiation from RNA polymerase II promoter	0	0.627
glycogen metabolic process	0	0.627
muscle organ development	1	0.628
skeletal system development	1	0.63
I-kappaB kinase/NF-kappaB cascade	0	0.631
cell-matrix adhesion	0	0.631
nerve-nerve synaptic transmission	0	0.631
response to toxin	0	0.634
neurotransmitter secretion	1	0.635
mitosis	2	0.64
vitamin transport	0	0.648
DNA recombination	0	0.656
oxidative phosphorylation	0	0.659
female gamete generation	0	0.659
complement activation	0	0.67
glycolysis	0	0.674
phospholipid metabolic process	1	0.689
RNA catabolic process	0	0.689
cellular amino acid biosynthetic process	0	0.704
carbohydrate transport	0	0.704
localization	0	0.736
pyrimidine base metabolic process	0	0.74
oxygen and reactive oxygen species metabolic process	0	0.756
regulation of biological process	0	0.764
regulation of vasoconstriction	0	0.764
neuronal action potential propagation	0	0.769
amino acid transport	0	0.769
cyclic nucleotide metabolic process	0	0.777
general transcription from RNA polymerase II promoter	0	0.781
cellular calcium ion homeostasis	0	0.781
vitamin metabolic process	0	0.786
transmembrane receptor protein serine/threonine kinase signaling pathway	0	0.786
RNA elongation from RNA polymerase II promoter	0	0.79
phagocytosis	0	0.799
sensory perception of sound	0	0.803
sensory perception of pain	0	0.816
antigen processing and presentation of peptide or polysaccharide antigen via MHC class II	0	0.825
RNA localization	0	0.83
fatty acid biosynthetic process	0	0.83
cellular glucose homeostasis	0	0.835
gluconeogenesis	0	0.848
mRNA transcription	0	0.853
mammary gland development	0	0.853
protein amino acid acetylation	0	0.863
neuromuscular synaptic transmission	0	0.863
tricarboxylic acid cycle	0	0.867
fatty acid beta-oxidation	0	0.872
acyl-CoA metabolic process	0	0.877
asymmetric protein localization	0	0.886
protein localization	0	0.886
vitamin biosynthetic process	0	0.891
protein amino acid lipidation	0	0.891
termination of RNA polymerase II transcription	0	0.901
lysosomal transport	0	0.906
nitrogen compound metabolic process	0	0.906
sex determination	0	0.911
regulation of carbohydrate metabolic process	0	0.911
phosphate transport	0	0.916
gut mesoderm development	0	0.921
peroxisomal transport	0	0.926
regulation of nucleobase, nucleoside, nucleotide and nucleic acid metabolic process	0	0.926
sensory perception of chemical stimulus	0	0.936
protein amino acid methylation	0	0.947
protein amino acid ADP-ribosylation	0	0.947
DNA catabolic process	0	0.947
sensory perception of taste	0	0.947
regulation of liquid surface tension	0	0.952
pentose-phosphate shunt	0	0.957
response to pheromone	0	0.962
pinocytosis	0	0.962
transcription, RNA-dependent	0	0.968
nitric oxide biosynthetic process	0	0.968
regulation of amino acid metabolic process	0	0.968
ferredoxin metabolic process	0	0.968
unsaturated fatty acid biosynthetic process	0	0.968
nitric oxide mediated signal transduction	0	0.968
disaccharide metabolic process	0	0.973
polyphosphate catabolic process	0	0.978
mRNA capping	0	0.984
regulation of phosphate metabolic process	0	0.984
sensory perception of smell	0	0.989
nitrogen utilization	0	0.989
vitamin catabolic process	0	0.995
catabolic process	0	0.995
bile acid metabolic process	0	0.995

## Sheet: Skeletal_Pro_Cytokine
Biological Process/Pathways	Number of Proteins	P value
translation	11	6.17e-06
system process	1	0.00239
protein metabolic process	26	0.00715
neurological system process	1	0.00929
carbohydrate metabolic process	0	0.0189
cell communication	12	0.0192
signal transduction	12	0.0335
vesicle-mediated transport	9	0.0391
cell-cell signaling	1	0.0411
cellular process	22	0.0469
protein transport	12	0.0528
intracellular protein transport	12	0.0528
primary metabolic process	49	0.0589
metabolic process	51	0.0643
synaptic transmission	0	0.0704
protein amino acid glycosylation	3	0.106
nuclear transport	2	0.107
sensory perception	0	0.111
purine base metabolic process	2	0.111
protein amino acid lipidation	1	0.112
transport	18	0.121
ectoderm development	2	0.147
developmental process	8	0.149
mRNA transcription	1	0.152
transmembrane receptor protein tyrosine kinase signaling pathway	3	0.159
chromosome segregation	2	0.165
intracellular signaling cascade	3	0.166
mRNA polyadenylation	1	0.166
receptor-mediated endocytosis	2	0.171
RNA localization	1	0.176
muscle contraction	0	0.179
system development	4	0.179
cellular component organization	3	0.182
dorsal/ventral axis specification	1	0.19
generation of precursor metabolites and energy	0	0.196
protein targeting	2	0.197
mRNA 3'-end processing	1	0.199
nervous system development	2	0.206
segment specification	2	0.207
regulation of transcription from RNA polymerase II promoter	6	0.208
exocytosis	3	0.209
cellular component morphogenesis	2	0.209
anatomical structure morphogenesis	2	0.209
MAPKKK cascade	0	0.211
tRNA aminoacylation for protein translation	1	0.212
defense response to bacterium	1	0.217
respiratory electron transport chain	0	0.224
general transcription from RNA polymerase II promoter	1	0.226
visual perception	0	0.226
lipid transport	2	0.243
induction of apoptosis	0	0.244
G-protein coupled receptor protein signaling pathway	2	0.254
neurotransmitter secretion	0	0.264
pyrimidine base metabolic process	1	0.268
localization	1	0.273
tRNA metabolic process	1	0.273
cell adhesion	3	0.273
polysaccharide metabolic process	0	0.277
cell-cell adhesion	1	0.282
cell surface receptor linked signal transduction	7	0.286
transcription	9	0.295
DNA repair	2	0.297
transcription from RNA polymerase II promoter	9	0.299
cellular amino acid biosynthetic process	1	0.305
RNA metabolic process	4	0.308
fatty acid metabolic process	0	0.312
RNA catabolic process	1	0.321
endocytosis	3	0.324
steroid metabolic process	0	0.325
phospholipid metabolic process	2	0.326
pattern specification process	2	0.329
rRNA metabolic process	1	0.355
DNA metabolic process	3	0.355
skeletal system development	0	0.356
angiogenesis	0	0.375
mesoderm development	3	0.376
reproduction	1	0.38
response to stimulus	5	0.389
anion transport	1	0.401
blood coagulation	0	0.406
response to external stimulus	0	0.406
calcium-mediated signaling	0	0.406
coenzyme metabolic process	1	0.407
negative regulation of apoptosis	0	0.409
sulfur metabolic process	1	0.414
embryonic development	0	0.423
monosaccharide metabolic process	0	0.423
gamete generation	1	0.431
synaptic vesicle exocytosis	0	0.435
hemopoiesis	1	0.437
extracellular transport	1	0.447
cation transport	2	0.45
phosphate metabolic process	0	0.451
apoptosis	3	0.457
lipid metabolic process	4	0.483
protein amino acid phosphorylation	3	0.484
immune response	2	0.493
protein modification process	7	0.505
mRNA processing	2	0.506
proteolysis	5	0.509
B cell mediated immunity	1	0.509
nucleobase, nucleoside, nucleotide and nucleic acid metabolic process	19	0.51
immune system process	9	0.517
cell cycle	6	0.518
ion transport	3	0.521
cell motion	2	0.531
heart development	0	0.55
cellular amino acid metabolic process	1	0.553
cellular amino acid and derivative metabolic process	1	0.553
response to stress	1	0.555
natural killer cell activation	0	0.557
cellular defense response	1	0.557
cytokinesis	0	0.56
cytokine-mediated signaling pathway	1	0.563
organelle organization	1	0.563
JNK cascade	0	0.573
blood circulation	0	0.579
DNA replication	1	0.587
cholesterol metabolic process	0	0.589
response to interferon-gamma	0	0.596
JAK-STAT cascade	0	0.603
meiosis	0	0.603
homeostatic process	0	0.61
establishment or maintenance of chromatin architecture	1	0.614
macrophage activation	1	0.616
transcription initiation from RNA polymerase II promoter	0	0.617
glycogen metabolic process	0	0.617
mitosis	2	0.619
I-kappaB kinase/NF-kappaB cascade	0	0.62
cell-matrix adhesion	0	0.62
nerve-nerve synaptic transmission	0	0.62
response to toxin	0	0.624
vitamin transport	0	0.638
anterior/posterior axis specification	0	0.638
DNA recombination	0	0.645
nuclear mRNA splicing, via spliceosome	1	0.649
oxidative phosphorylation	0	0.649
female gamete generation	0	0.649
complement activation	0	0.66
protein complex assembly	0	0.66
glycolysis	0	0.664
antigen processing and presentation	0	0.664
fertilization	0	0.679
cellular amino acid catabolic process	0	0.691
protein folding	1	0.692
carbohydrate transport	0	0.695
spermatogenesis	1	0.713
muscle organ development	1	0.728
nucleobase, nucleoside, nucleotide and nucleic acid transport	0	0.732
oxygen and reactive oxygen species metabolic process	0	0.748
regulation of biological process	0	0.757
regulation of vasoconstriction	0	0.757
neuronal action potential propagation	0	0.761
amino acid transport	0	0.761
cyclic nucleotide metabolic process	0	0.77
cellular calcium ion homeostasis	0	0.774
vitamin metabolic process	0	0.779
transmembrane receptor protein serine/threonine kinase signaling pathway	0	0.779
RNA elongation from RNA polymerase II promoter	0	0.783
phagocytosis	0	0.792
sensory perception of sound	0	0.797
sensory perception of pain	0	0.81
antigen processing and presentation of peptide or polysaccharide antigen via MHC class II	0	0.82
fatty acid biosynthetic process	0	0.824
cellular glucose homeostasis	0	0.829
gluconeogenesis	0	0.843
mammary gland development	0	0.848
endoderm development	0	0.853
protein amino acid acetylation	0	0.858
neuromuscular synaptic transmission	0	0.858
mitochondrion organization	0	0.863
tricarboxylic acid cycle	0	0.863
mitochondrial transport	0	0.863
fatty acid beta-oxidation	0	0.868
acyl-CoA metabolic process	0	0.873
porphyrin metabolic process	0	0.883
asymmetric protein localization	0	0.883
protein localization	0	0.883
vitamin biosynthetic process	0	0.888
termination of RNA polymerase II transcription	0	0.898
lysosomal transport	0	0.903
nitrogen compound metabolic process	0	0.903
sex determination	0	0.908
regulation of carbohydrate metabolic process	0	0.908
phosphate transport	0	0.913
gut mesoderm development	0	0.918
peroxisomal transport	0	0.924
regulation of nucleobase, nucleoside, nucleotide and nucleic acid metabolic process	0	0.924
sensory perception of chemical stimulus	0	0.934
protein amino acid methylation	0	0.945
protein amino acid ADP-ribosylation	0	0.945
DNA catabolic process	0	0.945
sensory perception of taste	0	0.945
regulation of liquid surface tension	0	0.95
pentose-phosphate shunt	0	0.956
response to pheromone	0	0.961
pinocytosis	0	0.961
transcription, RNA-dependent	0	0.967
nitric oxide biosynthetic process	0	0.967
regulation of amino acid metabolic process	0	0.967
ferredoxin metabolic process	0	0.967
unsaturated fatty acid biosynthetic process	0	0.967
nitric oxide mediated signal transduction	0	0.967
disaccharide metabolic process	0	0.972
polyphosphate catabolic process	0	0.978
mRNA capping	0	0.983
regulation of phosphate metabolic process	0	0.983
sensory perception of smell	0	0.989
nitrogen utilization	0	0.989
vitamin catabolic process	0	0.994
catabolic process	0	0.994
bile acid metabolic process	0	0.994
